# Supplementary material for: Genome-wide matching of genes to cellular roles using guilt-by-association models derived from single sample analysis
Source: BMC Res Notes. 2012 Jul 23;5:370. doi: 10.1186/1756-0500-5-370 (PMC3599284; doi:10.1186/1756-0500-5-370)
Supplement: Additional file 2: Table S1 — Catalog of Co-regulated Gene sets (CGs). Table showing top 10 positive and top 5 negative associated gene sets for all genes measured on the arrays. Note, gene sets were sorted by relative ranks for each gene and “DN” directional gene sets were grouped with the opposite of their rho correlation coefficients (see Methods). [file 1756-0500-5-370-S2.csv]

Entrez_ID	Entrez_Symbol	posGeneset_rho_relrank.1	posGeneset_rho_relrank.2	posGeneset_rho_relrank.3	posGeneset_rho_relrank.4	posGeneset_rho_relrank.5	posGeneset_rho_relrank.6	posGeneset_rho_relrank.7	posGeneset_rho_relrank.8	posGeneset_rho_relrank.9	posGeneset_rho_relrank.10	negGeneset_rho_relrank.1	negGeneset_rho_relrank.2	negGeneset_rho_relrank.3	negGeneset_rho_relrank.4	negGeneset_rho_relrank.5
132014	IL17RE	ASTON_MAJOR_DEPRESSIVE_DISORDER_DN HG_U95Av2.chip -0.485 0.0857	REACTOME_CYTOCHROME_P450_ARRANGED_BY_SUBSTRATE_TYPE EntrezGeneIds.chip 0.408 0.0886	NIKOLSKY_BREAST_CANCER_16P13_AMPLICON EntrezGeneIds.chip 0.408 0.0891	KIM_MYCN_AMPLIFICATION_TARGETS_DN HUMAN_GENE_SYMBOL.chip -0.48 0.0899	ZHAN_MULTIPLE_MYELOMA_CD1_VS_CD2_DN HG-U133_Plus_2.chip -0.461 0.1058	chr16p13 HUMAN_GENE_SYMBOL.chip 0.388 0.1061	NIKOLSKY_BREAST_CANCER_16Q24_AMPLICON EntrezGeneIds.chip 0.387 0.1071	MOREAUX_MULTIPLE_MYELOMA_BY_TACI_UP HG-U133A.chip 0.384 0.1093	CAMPS_COLON_CANCER_COPY_NUMBER_UP HUMAN_GENE_SYMBOL.chip 0.38 0.1134	CALCIUM_CHANNEL_ACTIVITY HUMAN_GENE_SYMBOL.chip 0.367 0.1264	CTAGGAA,MIR-384 HUMAN_GENE_SYMBOL.chip -0.48 0.0895	TTTTGAG,MIR-373 HUMAN_GENE_SYMBOL.chip -0.466 0.1018	LIU_VMYB_TARGETS_UP HG-U133A.chip -0.452 0.1145	TCCAGAT,MIR-516-5P HUMAN_GENE_SYMBOL.chip -0.449 0.1179	AAACCAC,MIR-140 HUMAN_GENE_SYMBOL.chip -0.436 0.1304
132112	RTP1	VOLTAGE_GATED_POTASSIUM_CHANNEL_COMPLEX HUMAN_GENE_SYMBOL.chip 0.669 0.0029	VOLTAGE_GATED_CHANNEL_ACTIVITY HUMAN_GENE_SYMBOL.chip 0.669 0.0029	NEUROTRANSMITTER_RECEPTOR_ACTIVITY HUMAN_GENE_SYMBOL.chip 0.657 0.0036	NEUROTRANSMITTER_BINDING HUMAN_GENE_SYMBOL.chip 0.649 0.0042	VOLTAGE_GATED_CATION_CHANNEL_ACTIVITY HUMAN_GENE_SYMBOL.chip 0.648 0.0042	GATED_CHANNEL_ACTIVITY HUMAN_GENE_SYMBOL.chip 0.647 0.0043	CATION_CHANNEL_ACTIVITY HUMAN_GENE_SYMBOL.chip 0.647 0.0043	VOLTAGE_GATED_POTASSIUM_CHANNEL_ACTIVITY HUMAN_GENE_SYMBOL.chip 0.646 0.0044	POTASSIUM_CHANNEL_ACTIVITY HUMAN_GENE_SYMBOL.chip 0.646 0.0044	SUBSTRATE_SPECIFIC_CHANNEL_ACTIVITY HUMAN_GENE_SYMBOL.chip 0.642 0.0047	SHEN_SMARCA2_TARGETS_DN HG-U133A.chip 0.635 0.0052	LIU_VMYB_TARGETS_UP HG-U133A.chip -0.683 0.0079	WELCSH_BRCA1_TARGETS_1_UP SEQ_ACCESSION.chip -0.68 0.0083	WEBER_METHYLATED_HCP_IN_FIBROBLAST_DN HUMAN_GENE_SYMBOL.chip 0.581 0.0121	HYDROLASE_ACTIVITY__ACTING_ON_ACID_ANHYDRIDES HUMAN_GENE_SYMBOL.chip -0.649 0.0131
132141	IQCF1	NEUROTRANSMITTER_BINDING HUMAN_GENE_SYMBOL.chip 0.721 0.0011	NEUROTRANSMITTER_RECEPTOR_ACTIVITY HUMAN_GENE_SYMBOL.chip 0.711 0.0013	RHODOPSIN_LIKE_RECEPTOR_ACTIVITY HUMAN_GENE_SYMBOL.chip 0.7 0.0016	REACTOME_AMINE_LIGAND_BINDING_RECEPTORS EntrezGeneIds.chip 0.694 0.0018	NEUROPEPTIDE_BINDING HUMAN_GENE_SYMBOL.chip 0.688 0.0021	REACTOME_OLFACTORY_SIGNALING_PATHWAY EntrezGeneIds.chip 0.686 0.0022	VOLTAGE_GATED_CATION_CHANNEL_ACTIVITY HUMAN_GENE_SYMBOL.chip 0.681 0.0024	HEMATOPOIETIN_INTERFERON_CLASS__D200_DOMAIN__CYTOKINE_RECEPTOR_BINDING HUMAN_GENE_SYMBOL.chip 0.679 0.0025	NEUROPEPTIDE_RECEPTOR_ACTIVITY HUMAN_GENE_SYMBOL.chip 0.678 0.0025	AMINE_RECEPTOR_ACTIVITY HUMAN_GENE_SYMBOL.chip 0.675 0.0026	SHEN_SMARCA2_TARGETS_DN HG-U133A.chip 0.651 0.004	WEBER_METHYLATED_HCP_IN_FIBROBLAST_DN HUMAN_GENE_SYMBOL.chip 0.637 0.0051	WEBER_METHYLATED_HCP_IN_SPERM_DN HUMAN_GENE_SYMBOL.chip 0.603 0.0088	DITTMER_PTHLH_TARGETS_UP HG-U133A.chip -0.668 0.0099	TCCAGAT,MIR-516-5P HUMAN_GENE_SYMBOL.chip -0.665 0.0104
132158	GLYCTK	GNF2_HPN HUMAN_GENE_SYMBOL.chip 0.693 0.0019	GNF2_HPX HUMAN_GENE_SYMBOL.chip 0.673 0.0027	GNF2_LCAT HUMAN_GENE_SYMBOL.chip 0.671 0.0028	GNF2_GSTM1 HUMAN_GENE_SYMBOL.chip 0.662 0.0033	GNF2_TST HUMAN_GENE_SYMBOL.chip 0.661 0.0034	SUBSTRATE_SPECIFIC_TRANSPORTER_ACTIVITY HUMAN_GENE_SYMBOL.chip 0.618 0.007	TRANSMEMBRANE_TRANSPORTER_ACTIVITY HUMAN_GENE_SYMBOL.chip 0.613 0.0075	CHIANG_LIVER_CANCER_SUBCLASS_POLYSOMY7_UP HUMAN_GENE_SYMBOL.chip 0.609 0.008	ANION_TRANSPORT HUMAN_GENE_SYMBOL.chip 0.604 0.0087	LEE_LIVER_CANCER_SURVIVAL_UP HUMAN_GENE_SYMBOL.chip 0.602 0.009	WOO_LIVER_CANCER_RECURRENCE_DN HG-U133A_2.chip 0.603 0.0087	LEE_LIVER_CANCER_DENA_DN HUMAN_GENE_SYMBOL.chip 0.573 0.0136	CHIANG_LIVER_CANCER_SUBCLASS_PROLIFERATION_DN HUMAN_GENE_SYMBOL.chip 0.556 0.0171	HOSHIDA_LIVER_CANCER_LATE_RECURRENCE_DN HUMAN_GENE_SYMBOL.chip 0.546 0.0197	YGCANTGCR_UNKNOWN HUMAN_GENE_SYMBOL.chip -0.613 0.0214
132160	PPM1M	SENGUPTA_EBNA1_ANTICORRELATED HG-U133_Plus_2.chip 0.532 0.0233	GNF2_ATM HUMAN_GENE_SYMBOL.chip 0.529 0.0245	module_361 HUMAN_GENE_SYMBOL.chip 0.522 0.0265	LEE_DIFFERENTIATING_T_LYMPHOCYTE HG-U133A.chip 0.52 0.0271	BIOCARTA_NKT_PATHWAY EntrezGeneIds.chip 0.513 0.0297	HOEBEKE_LYMPHOID_STEM_CELL_UP HG-U133A.chip 0.512 0.0301	REACTOME_GENERATION_OF_SECOND_MESSENGER_MOLECULES EntrezGeneIds.chip 0.51 0.0306	LAMELLIPODIUM HUMAN_GENE_SYMBOL.chip 0.502 0.0339	CELLULAR_DEFENSE_RESPONSE HUMAN_GENE_SYMBOL.chip 0.498 0.0355	GNF2_PTPN6 HUMAN_GENE_SYMBOL.chip 0.496 0.036	BORCZUK_MALIGNANT_MESOTHELIOMA_DN HG_U95Av2.chip 0.525 0.0255	SHIPP_DLBCL_VS_FOLLICULAR_LYMPHOMA_DN Hu6800.chip 0.493 0.0374	WINTER_HYPOXIA_DN HG-U133_Plus_2.chip 0.487 0.04	GUTIERREZ_CHRONIC_LYMPHOCYTIC_LEUKEMIA_DN HG-U133A.chip 0.486 0.0403	BIDUS_METASTASIS_DN HG-U133_Plus_2.chip 0.475 0.0456
132200	C3orf49	DETECTION_OF_STIMULUS HUMAN_GENE_SYMBOL.chip 0.783 3e-04	REACTOME_OLFACTORY_SIGNALING_PATHWAY EntrezGeneIds.chip 0.776 3e-04	TRANSMISSION_OF_NERVE_IMPULSE HUMAN_GENE_SYMBOL.chip 0.755 5e-04	KEGG_OLFACTORY_TRANSDUCTION EntrezGeneIds.chip 0.752 6e-04	CAR_MLANA HUMAN_GENE_SYMBOL.chip 0.751 6e-04	CAR_MYST2 HUMAN_GENE_SYMBOL.chip 0.751 6e-04	MORF_FLT1 HUMAN_GENE_SYMBOL.chip 0.751 6e-04	V$NRSF_01 HUMAN_GENE_SYMBOL.chip 0.745 7e-04	NEUROLOGICAL_SYSTEM_PROCESS HUMAN_GENE_SYMBOL.chip 0.745 7e-04	DETECTION_OF_EXTERNAL_STIMULUS HUMAN_GENE_SYMBOL.chip 0.743 7e-04	SHEN_SMARCA2_TARGETS_DN HG-U133A.chip 0.744 7e-04	WEBER_METHYLATED_HCP_IN_SPERM_DN HUMAN_GENE_SYMBOL.chip 0.7 0.0017	MORF_RAB11A HUMAN_GENE_SYMBOL.chip -0.749 0.0026	FLECHNER_PBL_KIDNEY_TRANSPLANT_OK_VS_DONOR_UP HG_U95Av2.chip -0.746 0.0028	WEBER_METHYLATED_HCP_IN_FIBROBLAST_DN HUMAN_GENE_SYMBOL.chip 0.672 0.0028
132203	SNTN	CREIGHTON_ENDOCRINE_THERAPY_RESISTANCE_2 HG-U133_Plus_2.chip 0.443 0.0637	SEXUAL_REPRODUCTION HUMAN_GENE_SYMBOL.chip 0.398 0.0968	REPRODUCTION HUMAN_GENE_SYMBOL.chip 0.39 0.1035	GNF2_MLF1 HUMAN_GENE_SYMBOL.chip 0.39 0.1038	GNF2_CCNA1 HUMAN_GENE_SYMBOL.chip 0.384 0.1095	KEGG_TASTE_TRANSDUCTION EntrezGeneIds.chip 0.374 0.1186	GAMETE_GENERATION HUMAN_GENE_SYMBOL.chip 0.359 0.1341	GNF2_CYP2B6 HUMAN_GENE_SYMBOL.chip 0.357 0.1371	DACOSTA_UV_RESPONSE_VIA_ERCC3_COMMON_DN SEQ_ACCESSION.chip -0.427 0.1399	MONOVALENT_INORGANIC_CATION_TRANSPORT HUMAN_GENE_SYMBOL.chip 0.352 0.1419	TCANNTGAY_V$SREBP1_01 HUMAN_GENE_SYMBOL.chip -0.457 0.1099	SENGUPTA_NASOPHARYNGEAL_CARCINOMA_DN HG-U133_Plus_2.chip 0.372 0.1207	AAAGGGA,MIR-204,MIR-211 HUMAN_GENE_SYMBOL.chip -0.441 0.1252	ATAACCT,MIR-154 HUMAN_GENE_SYMBOL.chip -0.438 0.1288	GACTGTT,MIR-212,MIR-132 HUMAN_GENE_SYMBOL.chip -0.437 0.1301
132204	SYNPR	REACTOME_OLFACTORY_SIGNALING_PATHWAY EntrezGeneIds.chip 0.656 0.0037	MORF_PAX7 HUMAN_GENE_SYMBOL.chip 0.643 0.0046	module_242 HUMAN_GENE_SYMBOL.chip 0.641 0.0048	KEGG_OLFACTORY_TRANSDUCTION EntrezGeneIds.chip 0.64 0.0049	module_379 HUMAN_GENE_SYMBOL.chip 0.638 0.0051	NEUROTRANSMITTER_RECEPTOR_ACTIVITY HUMAN_GENE_SYMBOL.chip 0.637 0.0051	NEUROTRANSMITTER_BINDING HUMAN_GENE_SYMBOL.chip 0.637 0.0051	V$NRSF_01 HUMAN_GENE_SYMBOL.chip 0.636 0.0052	CAR_MLANA HUMAN_GENE_SYMBOL.chip 0.632 0.0055	MORF_ETV3 HUMAN_GENE_SYMBOL.chip 0.631 0.0056	SHEN_SMARCA2_TARGETS_DN HG-U133A.chip 0.647 0.0043	WEBER_METHYLATED_HCP_IN_FIBROBLAST_DN HUMAN_GENE_SYMBOL.chip 0.582 0.012	WEBER_METHYLATED_HCP_IN_SPERM_DN HUMAN_GENE_SYMBOL.chip 0.559 0.0166	V$NRF2_01 HUMAN_GENE_SYMBOL.chip -0.614 0.021	MORF_RAB5A HUMAN_GENE_SYMBOL.chip -0.614 0.021
132228	C3orf45	MORF_WNT1 HUMAN_GENE_SYMBOL.chip 0.55 0.0186	MORF_MAP3K14 HUMAN_GENE_SYMBOL.chip 0.54 0.0213	PEPTIDE_RECEPTOR_ACTIVITY HUMAN_GENE_SYMBOL.chip 0.527 0.0251	SU_LIVER HG_U95A.chip 0.516 0.0285	NEUROTRANSMITTER_BINDING HUMAN_GENE_SYMBOL.chip 0.514 0.0293	module_379 HUMAN_GENE_SYMBOL.chip 0.503 0.0333	KEGG_NEUROACTIVE_LIGAND_RECEPTOR_INTERACTION EntrezGeneIds.chip 0.501 0.034	AMINE_RECEPTOR_ACTIVITY HUMAN_GENE_SYMBOL.chip 0.5 0.0344	module_489 HUMAN_GENE_SYMBOL.chip 0.5 0.0347	NEUROTRANSMITTER_RECEPTOR_ACTIVITY HUMAN_GENE_SYMBOL.chip 0.499 0.035	SHEN_SMARCA2_TARGETS_DN HG-U133A.chip 0.541 0.0209	GCM_DFFA HUMAN_GENE_SYMBOL.chip -0.556 0.0422	GCM_ZNF198 HUMAN_GENE_SYMBOL.chip -0.555 0.0425	GCM_MYST2 HUMAN_GENE_SYMBOL.chip -0.553 0.0436	ATAGGAA,MIR-202 HUMAN_GENE_SYMBOL.chip -0.552 0.0441
132241	RPL32P3	GCM_DPF2 HUMAN_GENE_SYMBOL.chip 0.567 0.0148	chr1q44 HUMAN_GENE_SYMBOL.chip 0.55 0.0186	TAKAO_RESPONSE_TO_UVB_RADIATION_DN SEQ_ACCESSION.chip -0.612 0.0215	GCM_PRKCG HUMAN_GENE_SYMBOL.chip 0.522 0.0267	GCM_SUPT4H1 HUMAN_GENE_SYMBOL.chip 0.521 0.0271	MULLIGHAN_NPM1_MUTATED_SIGNATURE_2_DN HG-U133A.chip -0.583 0.031	MORF_RUNX1 HUMAN_GENE_SYMBOL.chip 0.507 0.0319	MORF_ZNF10 HUMAN_GENE_SYMBOL.chip 0.506 0.0321	GNF2_CCNA1 HUMAN_GENE_SYMBOL.chip 0.503 0.0333	KEGG_TASTE_TRANSDUCTION EntrezGeneIds.chip 0.502 0.0337	module_322 HUMAN_GENE_SYMBOL.chip -0.68 0.0083	JIANG_HYPOXIA_NORMAL SEQ_ACCESSION.chip -0.638 0.0154	MENSE_HYPOXIA_UP HG-U133_Plus_2.chip -0.611 0.0219	BLUM_RESPONSE_TO_SALIRASIB_UP HG-U133A.chip -0.605 0.0236	TGANNYRGCA_V$TCF11MAFG_01 HUMAN_GENE_SYMBOL.chip -0.602 0.0245
132243	H1FOO	VOLTAGE_GATED_CHANNEL_ACTIVITY HUMAN_GENE_SYMBOL.chip 0.753 5e-04	VOLTAGE_GATED_CATION_CHANNEL_ACTIVITY HUMAN_GENE_SYMBOL.chip 0.747 6e-04	CALCIUM_CHANNEL_ACTIVITY HUMAN_GENE_SYMBOL.chip 0.747 6e-04	VOLTAGE_GATED_POTASSIUM_CHANNEL_COMPLEX HUMAN_GENE_SYMBOL.chip 0.723 0.001	METAL_ION_TRANSMEMBRANE_TRANSPORTER_ACTIVITY HUMAN_GENE_SYMBOL.chip 0.713 0.0013	NEUROTRANSMITTER_RECEPTOR_ACTIVITY HUMAN_GENE_SYMBOL.chip 0.711 0.0013	NEUROTRANSMITTER_BINDING HUMAN_GENE_SYMBOL.chip 0.706 0.0015	NEUROPEPTIDE_BINDING HUMAN_GENE_SYMBOL.chip 0.705 0.0015	CATION_CHANNEL_ACTIVITY HUMAN_GENE_SYMBOL.chip 0.704 0.0015	NEUROPEPTIDE_RECEPTOR_ACTIVITY HUMAN_GENE_SYMBOL.chip 0.702 0.0016	WELCSH_BRCA1_TARGETS_1_UP SEQ_ACCESSION.chip -0.716 0.0047	SHEN_SMARCA2_TARGETS_DN HG-U133A.chip 0.64 0.0049	ALONSO_METASTASIS_UP HUMAN_GENE_SYMBOL.chip -0.71 0.0052	LIU_VMYB_TARGETS_UP HG-U133A.chip -0.703 0.0058	DITTMER_PTHLH_TARGETS_UP HG-U133A.chip -0.691 0.007
132299	OCIAD2	WAMUNYOKOLI_OVARIAN_CANCER_GRADES_1_2_UP HG-U133_Plus_2.chip 0.724 0.001	WAMUNYOKOLI_OVARIAN_CANCER_LMP_UP HG-U133_Plus_2.chip 0.71 0.0013	CHARAFE_BREAST_CANCER_BASAL_VS_MESENCHYMAL_UP HG-U133_Plus_2.chip 0.708 0.0014	REACTOME_GLUCONEOGENESIS EntrezGeneIds.chip 0.705 0.0015	module_342 HUMAN_GENE_SYMBOL.chip 0.701 0.0016	HYDROLASE_ACTIVITY__ACTING_ON_CARBON_NITROGEN__BUT_NOT_PEPTIDE__BONDS HUMAN_GENE_SYMBOL.chip 0.69 0.002	KEGG_GLUTATHIONE_METABOLISM EntrezGeneIds.chip 0.68 0.0024	REACTOME_PURINE_METABOLISM EntrezGeneIds.chip 0.675 0.0026	module_306 HUMAN_GENE_SYMBOL.chip 0.672 0.0028	OUELLET_CULTURED_OVARIAN_CANCER_INVASIVE_VS_LMP_UP Hu6800.chip 0.671 0.0028	ONDER_CDH1_TARGETS_2_DN HG-U133A.chip 0.67 0.0029	CHEMNITZ_RESPONSE_TO_PROSTAGLANDIN_E2_DN HG-U133_Plus_2.chip 0.652 0.0039	COLDREN_GEFITINIB_RESISTANCE_DN HG-U133_Plus_2.chip 0.642 0.0047	ACEVEDO_NORMAL_TISSUE_ADJACENT_TO_LIVER_TUMOR_DN EntrezGeneIds.chip 0.626 0.0061	GU_PDEF_TARGETS_DN HUMAN_GENE_SYMBOL.chip 0.619 0.0068
132320	SCLT1	CHOW_RASSF1_TARGETS_UP HG-U133A.chip 0.467 0.05	BIOCARTA_CASPASE_PATHWAY EntrezGeneIds.chip 0.43 0.0722	BIOCARTA_FAS_PATHWAY EntrezGeneIds.chip 0.42 0.0791	SENGUPTA_NASOPHARYNGEAL_CARCINOMA_UP HG-U133_Plus_2.chip 0.41 0.0868	LIU_VMYB_TARGETS_UP HG-U133A.chip 0.405 0.0911	LEE_RECENT_THYMIC_EMIGRANT HG-U133A.chip 0.402 0.094	BIOCARTA_TNFR1_PATHWAY EntrezGeneIds.chip 0.401 0.0948	WILCOX_PRESPONSE_TO_ROGESTERONE_UP HG-U133A.chip 0.398 0.0969	CENTROSOME HUMAN_GENE_SYMBOL.chip 0.389 0.1048	OKUMURA_INFLAMMATORY_RESPONSE_LPS HG-U133A.chip 0.385 0.1082	KIM_WT1_TARGETS_DN HG-U133A.chip 0.383 0.1102	DAZARD_RESPONSE_TO_UV_NHEK_DN SEQ_ACCESSION.chip 0.368 0.1251	HAHTOLA_MYCOSIS_FUNGOIDES_CD4_DN HG-U133A.chip 0.367 0.126	ZHAN_EARLY_DIFFERENTIATION_GENES_DN SEQ_ACCESSION.chip 0.354 0.1398	ALCALAY_AML_BY_NPM1_LOCALIZATION_DN HG-U133A.chip 0.35 0.1439
132321	C4orf33	WATANABE_RECTAL_CANCER_RADIOTHERAPY_RESPONSIVE_UP HG_U95Av2.chip 0.58 0.0123	STEIN_ESRRA_TARGETS HG-U133A.chip 0.56 0.0162	STEIN_ESRRA_TARGETS_UP HG-U133A.chip 0.56 0.0163	REACTOME_GOLGI_ASSOCIATED_VESICLE_BIOGENESIS EntrezGeneIds.chip 0.558 0.0168	REACTOME_PYRUVATE_METABOLISM_AND_TCA_CYCLE EntrezGeneIds.chip 0.546 0.0196	ORGANELLE_MEMBRANE HUMAN_GENE_SYMBOL.chip 0.544 0.02	module_286 HUMAN_GENE_SYMBOL.chip 0.541 0.021	CREIGHTON_ENDOCRINE_THERAPY_RESISTANCE_3 HG-U133_Plus_2.chip 0.539 0.0215	FARMER_BREAST_CANCER_APOCRINE_VS_BASAL HG-U133A.chip 0.539 0.0216	KEGG_CITRATE_CYCLE_TCA_CYCLE EntrezGeneIds.chip 0.529 0.0242	FLECHNER_BIOPSY_KIDNEY_TRANSPLANT_REJECTED_VS_OK_DN HG_U95Av2.chip 0.54 0.0213	IGARASHI_ATF4_TARGETS_DN HG-U133_Plus_2.chip 0.521 0.0269	MAYBURD_RESPONSE_TO_L663536_DN HG-U133_Plus_2.chip 0.512 0.03	GUTIERREZ_MULTIPLE_MYELOMA_DN HG-U133A.chip 0.5 0.0347	CHIANG_LIVER_CANCER_SUBCLASS_UNANNOTATED_DN HUMAN_GENE_SYMBOL.chip 0.489 0.0391
132332	TMEM155	SYNAPTIC_TRANSMISSION HUMAN_GENE_SYMBOL.chip 0.659 0.0035	module_274 HUMAN_GENE_SYMBOL.chip 0.658 0.0036	TRANSMISSION_OF_NERVE_IMPULSE HUMAN_GENE_SYMBOL.chip 0.646 0.0044	DETECTION_OF_STIMULUS HUMAN_GENE_SYMBOL.chip 0.639 0.0049	MORF_PDCD1 HUMAN_GENE_SYMBOL.chip 0.637 0.0051	KEGG_NEUROACTIVE_LIGAND_RECEPTOR_INTERACTION EntrezGeneIds.chip 0.636 0.0052	REACTOME_OLFACTORY_SIGNALING_PATHWAY EntrezGeneIds.chip 0.629 0.0058	CAR_TNFRSF25 HUMAN_GENE_SYMBOL.chip 0.628 0.0059	MORF_LCAT HUMAN_GENE_SYMBOL.chip 0.624 0.0063	CAR_MYST2 HUMAN_GENE_SYMBOL.chip 0.621 0.0066	SHEN_SMARCA2_TARGETS_DN HG-U133A.chip 0.57 0.0141	MORF_RAB1A HUMAN_GENE_SYMBOL.chip -0.634 0.016	MORF_RAB5A HUMAN_GENE_SYMBOL.chip -0.634 0.0162	MORF_PPP6C HUMAN_GENE_SYMBOL.chip -0.631 0.0167	MORF_XPC HUMAN_GENE_SYMBOL.chip -0.624 0.0184
132430	PABPC4L	V$SRY_02 HUMAN_GENE_SYMBOL.chip 0.607 0.0082	V$OCT1_03 HUMAN_GENE_SYMBOL.chip 0.605 0.0086	V$IPF1_Q4 HUMAN_GENE_SYMBOL.chip 0.576 0.013	V$PAX4_04 HUMAN_GENE_SYMBOL.chip 0.576 0.0131	YNGTTNNNATT_UNKNOWN HUMAN_GENE_SYMBOL.chip 0.569 0.0144	V$GR_Q6 HUMAN_GENE_SYMBOL.chip 0.568 0.0146	V$POU3F2_02 HUMAN_GENE_SYMBOL.chip 0.567 0.0148	V$NFAT_Q6 HUMAN_GENE_SYMBOL.chip 0.564 0.0153	CATTGTYY_V$SOX9_B1 HUMAN_GENE_SYMBOL.chip 0.564 0.0155	V$GFI1_01 HUMAN_GENE_SYMBOL.chip 0.559 0.0165	PAPASPYRIDONOS_UNSTABLE_ATEROSCLEROTIC_PLAQUE_DN HG-U133_Plus_2.chip 0.581 0.0121	DACOSTA_ERCC3_ALLELE_XPCS_VS_TTD_DN SEQ_ACCESSION.chip 0.564 0.0153	TOMLINS_PROSTATE_CANCER_DN HUMAN_GENE_SYMBOL.chip 0.554 0.0177	LIU_PROSTATE_CANCER_DN HG-U133_Plus_2.chip 0.547 0.0193	BERTUCCI_MEDULLARY_VS_DUCTAL_BREAST_CANCER_DN HG-U133_Plus_2.chip 0.543 0.0205
132612	ADAD1	REACTOME_OLFACTORY_SIGNALING_PATHWAY EntrezGeneIds.chip 0.773 3e-04	KEGG_OLFACTORY_TRANSDUCTION EntrezGeneIds.chip 0.747 6e-04	NEUROTRANSMITTER_BINDING HUMAN_GENE_SYMBOL.chip 0.735 8e-04	NEUROTRANSMITTER_RECEPTOR_ACTIVITY HUMAN_GENE_SYMBOL.chip 0.732 9e-04	V$NRSF_01 HUMAN_GENE_SYMBOL.chip 0.729 9e-04	CAR_MYST2 HUMAN_GENE_SYMBOL.chip 0.728 9e-04	module_379 HUMAN_GENE_SYMBOL.chip 0.726 0.001	CAR_MLANA HUMAN_GENE_SYMBOL.chip 0.726 0.001	module_242 HUMAN_GENE_SYMBOL.chip 0.721 0.0011	MORF_PDCD1 HUMAN_GENE_SYMBOL.chip 0.721 0.0011	SHEN_SMARCA2_TARGETS_DN HG-U133A.chip 0.741 7e-04	WEBER_METHYLATED_HCP_IN_FIBROBLAST_DN HUMAN_GENE_SYMBOL.chip 0.715 0.0012	WEBER_METHYLATED_HCP_IN_SPERM_DN HUMAN_GENE_SYMBOL.chip 0.709 0.0014	HATADA_METHYLATED_IN_LUNG_CANCER_DN SEQ_ACCESSION.chip 0.654 0.0038	V$NRF2_01 HUMAN_GENE_SYMBOL.chip -0.726 0.0039
132625	ZFP42	RHODOPSIN_LIKE_RECEPTOR_ACTIVITY HUMAN_GENE_SYMBOL.chip 0.663 0.0033	PEPTIDE_RECEPTOR_ACTIVITY HUMAN_GENE_SYMBOL.chip 0.657 0.0036	NEUROTRANSMITTER_BINDING HUMAN_GENE_SYMBOL.chip 0.648 0.0042	G_PROTEIN_COUPLED_RECEPTOR_ACTIVITY HUMAN_GENE_SYMBOL.chip 0.643 0.0046	KEGG_NEUROACTIVE_LIGAND_RECEPTOR_INTERACTION EntrezGeneIds.chip 0.638 0.005	REACTOME_AMINE_LIGAND_BINDING_RECEPTORS EntrezGeneIds.chip 0.632 0.0055	NEUROTRANSMITTER_RECEPTOR_ACTIVITY HUMAN_GENE_SYMBOL.chip 0.631 0.0056	NEUROPEPTIDE_BINDING HUMAN_GENE_SYMBOL.chip 0.624 0.0063	HEMATOPOIETIN_INTERFERON_CLASS__D200_DOMAIN__CYTOKINE_RECEPTOR_BINDING HUMAN_GENE_SYMBOL.chip 0.619 0.0068	REACTOME_OLFACTORY_SIGNALING_PATHWAY EntrezGeneIds.chip 0.619 0.0069	SHEN_SMARCA2_TARGETS_DN HG-U133A.chip 0.603 0.0087	V$NRF2_01 HUMAN_GENE_SYMBOL.chip -0.653 0.0124	MACROMOLECULE_LOCALIZATION HUMAN_GENE_SYMBOL.chip -0.647 0.0135	CELLULAR_LOCALIZATION HUMAN_GENE_SYMBOL.chip -0.646 0.0137	INTRACELLULAR_TRANSPORT HUMAN_GENE_SYMBOL.chip -0.644 0.014
132660	LIN54	COENZYME_METABOLIC_PROCESS HUMAN_GENE_SYMBOL.chip 0.334 0.1635	CELLULAR_BIOSYNTHETIC_PROCESS HUMAN_GENE_SYMBOL.chip 0.329 0.1691	REACTOME_CYCLIN_E_ASSOCIATED_EVENTS_DURING_G1_S_TRANSITION_ EntrezGeneIds.chip 0.326 0.1725	COFACTOR_METABOLIC_PROCESS HUMAN_GENE_SYMBOL.chip 0.323 0.1772	REACTOME_SCF_SKP2_MEDIATED_DEGRADATION_OF_P27_P21 EntrezGeneIds.chip 0.322 0.1787	REACTOME_CDT1_ASSOCIATION_WITH_THE_CDC6_ORC_ORIGIN_COMPLEX EntrezGeneIds.chip 0.32 0.1803	KRIGE_AMINO_ACID_DEPRIVATION HUMAN_GENE_SYMBOL.chip 0.319 0.1824	module_91 HUMAN_GENE_SYMBOL.chip 0.317 0.1848	REACTOME_METABOLISM_OF_VITAMINS_AND_COFACTORS EntrezGeneIds.chip 0.316 0.186	KEGG_PROTEASOME EntrezGeneIds.chip 0.316 0.1862	REACTOME_NCAM1_INTERACTIONS EntrezGeneIds.chip -0.363 0.224	ACEVEDO_NORMAL_TISSUE_ADJACENT_TO_LIVER_TUMOR_DN EntrezGeneIds.chip 0.289 0.2244	SAKAI_TUMOR_INFILTRATING_MONOCYTES_DN SEQ_ACCESSION.chip 0.286 0.2288	ZHANG_RESPONSE_TO_CANTHARIDIN_DN SEQ_ACCESSION.chip 0.279 0.2395	SUNG_METASTASIS_STROMA_DN EntrezGeneIds.chip 0.275 0.2466
132671	SPATA18	RICKMAN_TUMOR_DIFFERENTIATED_MODERATELY_VS_POORLY_DN HG-U133_Plus_2.chip -0.48 0.0897	ODONNELL_TARGETS_OF_MYC_AND_TFRC_UP HG-U133_Plus_2.chip 0.403 0.093	ROSS_ACUTE_MYELOID_LEUKEMIA_CBF HG-U133A.chip 0.401 0.0948	ROSS_AML_WITH_AML1_ETO_FUSION HG-U133A.chip 0.395 0.0999	chr8p21 HUMAN_GENE_SYMBOL.chip 0.39 0.1036	ODONNELL_TFRC_TARGETS_UP HG-U133_Plus_2.chip 0.389 0.1049	VALK_AML_CLUSTER_6 HG-U133A.chip 0.37 0.1232	RICKMAN_HEAD_AND_NECK_CANCER_D HG-U133_Plus_2.chip 0.369 0.1238	V$P53_02 HUMAN_GENE_SYMBOL.chip 0.369 0.1244	TING_SILENCED_BY_DICER HUMAN_GENE_SYMBOL.chip 0.368 0.1249	RICKMAN_TUMOR_DIFFERENTIATED_MODERATELY_VS_POORLY_UP HG-U133_Plus_2.chip -0.48 0.0897	LEE_NEURAL_CREST_STEM_CELL_DN HG-U133A.chip 0.407 0.0898	CHUNG_BLISTER_CYTOTOXICITY_DN HG-U133_Plus_2.chip 0.37 0.1226	CAIRO_HEPATOBLASTOMA_CLASSES_DN HG-U133A.chip 0.361 0.1321	GARGALOVIC_RESPONSE_TO_OXIDIZED_PHOSPHOLIPIDS_RED_DN HG-U133_Plus_2.chip 0.349 0.1452
1326	MAP3K8	LU_IL4_SIGNALING HUMAN_GENE_SYMBOL.chip 0.673 0.0027	RHEIN_ALL_GLUCOCORTICOID_THERAPY_UP HG-U133A.chip 0.649 0.0041	MCLACHLAN_DENTAL_CARIES_UP HG-U133A.chip 0.634 0.0054	module_169 HUMAN_GENE_SYMBOL.chip 0.633 0.0054	BASSO_CD40_SIGNALING_UP HG_U95Av2.chip 0.617 0.007	RUGO_UV_RESPONSE SEQ_ACCESSION.chip 0.615 0.0072	KYNG_DNA_DAMAGE_BY_UV SEQ_ACCESSION.chip 0.615 0.0072	VERHAAK_AML_WITH_NPM1_MUTATED_UP HG-U133A.chip 0.613 0.0075	module_456 HUMAN_GENE_SYMBOL.chip 0.613 0.0075	GNF2_SPI1 HUMAN_GENE_SYMBOL.chip 0.611 0.0077	MCLACHLAN_DENTAL_CARIES_DN HG-U133A.chip 0.633 0.0055	RUTELLA_RESPONSE_TO_CSF2RB_AND_IL4_DN HG-U133A.chip 0.616 0.0071	LENAOUR_DENDRITIC_CELL_MATURATION_DN SEQ_ACCESSION.chip 0.613 0.0075	RUTELLA_RESPONSE_TO_HGF_DN HT_HG-U133A.chip 0.607 0.0082	JAATINEN_HEMATOPOIETIC_STEM_CELL_DN HG-U133_Plus_2.chip 0.588 0.0109
132720	C4orf32	KONDO_EZH2_TARGETS SEQ_ACCESSION.chip 0.499 0.0348	SMID_BREAST_CANCER_LUMINAL_A_UP HG-U133A.chip 0.497 0.0358	TAKEDA_TARGETS_OF_NUP98_HOXA9_FUSION_6HR_UP HG-U133_Plus_2.chip 0.489 0.039	V$TATA_C HUMAN_GENE_SYMBOL.chip 0.474 0.0464	STOSSI_RESPONSE_TO_ESTRADIOL SEQ_ACCESSION.chip 0.471 0.0477	V$PR_02 HUMAN_GENE_SYMBOL.chip 0.47 0.0482	TONKS_TARGETS_OF_RUNX1_RUNX1T1_FUSION_HSC_UP HG-U133A.chip 0.469 0.0488	BIOCARTA_EDG1_PATHWAY EntrezGeneIds.chip 0.466 0.0504	module_2 HUMAN_GENE_SYMBOL.chip 0.465 0.0507	XU_GH1_AUTOCRINE_TARGETS_UP SEQ_ACCESSION.chip 0.465 0.0508	SANA_TNF_SIGNALING_DN SEQ_ACCESSION.chip 0.492 0.0378	BERTUCCI_INVASIVE_CARCINOMA_DUCTAL_VS_LOBULAR_DN SEQ_ACCESSION.chip 0.487 0.0398	MARZEC_IL2_SIGNALING_DN HUMAN_GENE_SYMBOL.chip 0.475 0.0455	SMID_BREAST_CANCER_RELAPSE_IN_LUNG_DN HG-U133A.chip 0.472 0.0474	CAIRO_HEPATOBLASTOMA_CLASSES_DN HG-U133A.chip 0.466 0.0501
132724	TMPRSS11B	module_104 HUMAN_GENE_SYMBOL.chip 0.645 0.0045	module_41 HUMAN_GENE_SYMBOL.chip 0.641 0.0048	KEGG_OLFACTORY_TRANSDUCTION EntrezGeneIds.chip 0.638 0.005	REACTOME_OLFACTORY_SIGNALING_PATHWAY EntrezGeneIds.chip 0.637 0.0051	DETECTION_OF_STIMULUS HUMAN_GENE_SYMBOL.chip 0.636 0.0051	module_181 HUMAN_GENE_SYMBOL.chip 0.632 0.0055	module_379 HUMAN_GENE_SYMBOL.chip 0.623 0.0064	TRANSMISSION_OF_NERVE_IMPULSE HUMAN_GENE_SYMBOL.chip 0.623 0.0064	MORF_LCAT HUMAN_GENE_SYMBOL.chip 0.622 0.0065	DETECTION_OF_EXTERNAL_STIMULUS HUMAN_GENE_SYMBOL.chip 0.622 0.0065	SHEN_SMARCA2_TARGETS_DN HG-U133A.chip 0.621 0.0067	WEBER_METHYLATED_HCP_IN_SPERM_DN HUMAN_GENE_SYMBOL.chip 0.584 0.0117	HATADA_METHYLATED_IN_LUNG_CANCER_DN SEQ_ACCESSION.chip 0.571 0.0139	MORF_BECN1 HUMAN_GENE_SYMBOL.chip -0.637 0.0154	GCM_CSNK1D HUMAN_GENE_SYMBOL.chip -0.626 0.018
132789	GNPDA2	ATCTTGC,MIR-31 HUMAN_GENE_SYMBOL.chip 0.59 0.0107	RRAGTTGT_UNKNOWN HUMAN_GENE_SYMBOL.chip 0.578 0.0127	TAGCTTT,MIR-9 HUMAN_GENE_SYMBOL.chip 0.568 0.0146	BONOME_OVARIAN_CANCER_POOR_SURVIVAL_UP HG-U133A.chip 0.561 0.0161	EHLERS_ANEUPLOIDY_UP HUMAN_GENE_SYMBOL.chip 0.559 0.0166	ACTTTAT,MIR-142-5P HUMAN_GENE_SYMBOL.chip 0.554 0.0176	MOLENAAR_TARGETS_OF_CCND1_AND_CDK4_UP HG-U133_Plus_2.chip 0.554 0.0177	GCM_IL6ST HUMAN_GENE_SYMBOL.chip 0.553 0.0178	TGCACTT,MIR-519C,MIR-519B,MIR-519A HUMAN_GENE_SYMBOL.chip 0.553 0.018	GCM_MAP4K4 HUMAN_GENE_SYMBOL.chip 0.552 0.018	SOTIRIOU_BREAST_CANCER_GRADE_1_VS_3_DN HG-U133A.chip 0.557 0.0169	RODRIGUES_THYROID_CARCINOMA_ANAPLASTIC_DN HG-U133_Plus_2.chip 0.54 0.0213	DACOSTA_UV_RESPONSE_VIA_ERCC3_TTD_DN SEQ_ACCESSION.chip 0.51 0.0306	WAMUNYOKOLI_OVARIAN_CANCER_LMP_DN HG-U133_Plus_2.chip 0.506 0.032	HUTTMANN_B_CLL_POOR_SURVIVAL_DN HG-U133A.chip 0.497 0.036
1327	COX4I1	REACTOME_PYRUVATE_METABOLISM_AND_TCA_CYCLE EntrezGeneIds.chip 0.689 0.002	HYDROGEN_ION_TRANSMEMBRANE_TRANSPORTER_ACTIVITY HUMAN_GENE_SYMBOL.chip 0.681 0.0023	REACTOME_INTEGRATION_OF_ENERGY_METABOLISM EntrezGeneIds.chip 0.679 0.0024	KEGG_ALZHEIMERS_DISEASE EntrezGeneIds.chip 0.678 0.0025	WATANABE_RECTAL_CANCER_RADIOTHERAPY_RESPONSIVE_UP HG_U95Av2.chip 0.675 0.0026	REACTOME_DIABETES_PATHWAYS EntrezGeneIds.chip 0.672 0.0028	KEGG_HUNTINGTONS_DISEASE EntrezGeneIds.chip 0.67 0.0029	REACTOME_GLUCOSE_REGULATION_OF_INSULIN_SECRETION EntrezGeneIds.chip 0.669 0.0029	STEIN_ESRRA_TARGETS_UP HG-U133A.chip 0.669 0.0029	REACTOME_REGULATION_OF_INSULIN_SECRETION EntrezGeneIds.chip 0.668 0.003	KAAB_HEART_ATRIUM_VS_VENTRICLE_DN HG_U95Av2.chip 0.658 0.0035	KAYO_CALORIE_RESTRICTION_MUSCLE_DN SEQ_ACCESSION.chip 0.651 0.004	BHATI_G2M_ARREST_BY_2METHOXYESTRADIOL_DN SEQ_ACCESSION.chip 0.586 0.0113	FLECHNER_PBL_KIDNEY_TRANSPLANT_REJECTED_VS_OK_DN HG_U95Av2.chip 0.583 0.0117	KAYO_AGING_MUSCLE_DN SEQ_ACCESSION.chip 0.578 0.0127
132851	SPATA4	REACTOME_OLFACTORY_SIGNALING_PATHWAY EntrezGeneIds.chip 0.527 0.0249	GNF2_MLF1 HUMAN_GENE_SYMBOL.chip 0.521 0.027	KEGG_OLFACTORY_TRANSDUCTION EntrezGeneIds.chip 0.507 0.032	NEUROTRANSMITTER_BINDING HUMAN_GENE_SYMBOL.chip 0.482 0.0425	module_274 HUMAN_GENE_SYMBOL.chip 0.48 0.0433	REACTOME_AMINE_LIGAND_BINDING_RECEPTORS EntrezGeneIds.chip 0.479 0.044	GCM_TEC HUMAN_GENE_SYMBOL.chip 0.476 0.0452	GNF2_CCNA1 HUMAN_GENE_SYMBOL.chip 0.476 0.0454	AMINE_BINDING HUMAN_GENE_SYMBOL.chip 0.472 0.0471	NEUROTRANSMITTER_RECEPTOR_ACTIVITY HUMAN_GENE_SYMBOL.chip 0.471 0.048	WEBER_METHYLATED_HCP_IN_SPERM_DN HUMAN_GENE_SYMBOL.chip 0.565 0.0152	WEBER_METHYLATED_HCP_IN_FIBROBLAST_DN HUMAN_GENE_SYMBOL.chip 0.473 0.0469	SHEN_SMARCA2_TARGETS_DN HG-U133A.chip 0.43 0.0725	BENPORATH_SOX2_TARGETS EntrezGeneIds.chip -0.486 0.0852	V$CETS1P54_01 HUMAN_GENE_SYMBOL.chip -0.481 0.0891
132864	CPEB2	GACAATC,MIR-219 HUMAN_GENE_SYMBOL.chip 0.456 0.0556	SHEPARD_CRUSH_AND_BURN_MUTANT_DN HUMAN_GENE_SYMBOL.chip -0.493 0.0796	AAAYWAACM_V$HFH4_01 HUMAN_GENE_SYMBOL.chip 0.409 0.0876	AAGCACA,MIR-218 HUMAN_GENE_SYMBOL.chip 0.39 0.1036	CROONQUIST_NRAS_SIGNALING_DN SEQ_ACCESSION.chip -0.463 0.1043	CROONQUIST_IL6_DEPRIVATION_DN SEQ_ACCESSION.chip -0.463 0.1045	SHEDDEN_LUNG_CANCER_GOOD_SURVIVAL_A4 HG-U133A.chip 0.385 0.1083	V$HNF3B_01 HUMAN_GENE_SYMBOL.chip 0.383 0.1102	ODONNELL_TFRC_TARGETS_DN HG-U133_Plus_2.chip -0.455 0.1114	LY_AGING_OLD_DN SEQ_ACCESSION.chip -0.455 0.1119	module_451 HUMAN_GENE_SYMBOL.chip -0.49 0.0823	module_403 HUMAN_GENE_SYMBOL.chip -0.486 0.0852	SHEPARD_BMYB_TARGETS HUMAN_GENE_SYMBOL.chip -0.481 0.0893	GNF2_CKS1B HUMAN_GENE_SYMBOL.chip -0.478 0.0912	module_397 HUMAN_GENE_SYMBOL.chip -0.478 0.0918
132884	EVC2	MUSCLE_DEVELOPMENT HUMAN_GENE_SYMBOL.chip 0.68 0.0024	V$SMAD_Q6 HUMAN_GENE_SYMBOL.chip 0.664 0.0032	V$IPF1_Q4 HUMAN_GENE_SYMBOL.chip 0.655 0.0038	ACCTGTTG_UNKNOWN HUMAN_GENE_SYMBOL.chip 0.651 0.004	V$CIZ_01 HUMAN_GENE_SYMBOL.chip 0.649 0.0041	V$FREAC3_01 HUMAN_GENE_SYMBOL.chip 0.643 0.0046	BASEMENT_MEMBRANE HUMAN_GENE_SYMBOL.chip 0.632 0.0055	TRANSMEMBRANE_RECEPTOR_PROTEIN_TYROSINE_KINASE_ACTIVITY HUMAN_GENE_SYMBOL.chip 0.623 0.0064	V$POU6F1_01 HUMAN_GENE_SYMBOL.chip 0.619 0.0069	V$RREB1_01 HUMAN_GENE_SYMBOL.chip 0.615 0.0073	WONG_ENDMETRIUM_CANCER_DN SEQ_ACCESSION.chip 0.687 0.0021	TOMLINS_PROSTATE_CANCER_DN HUMAN_GENE_SYMBOL.chip 0.615 0.0072	WAMUNYOKOLI_OVARIAN_CANCER_LMP_DN HG-U133_Plus_2.chip 0.607 0.0083	BROWNE_HCMV_INFECTION_18HR_DN HG_U95A.chip 0.586 0.0112	BERTUCCI_MEDULLARY_VS_DUCTAL_BREAST_CANCER_DN HG-U133_Plus_2.chip 0.583 0.0119
132946	ARL9	GCM_TEC HUMAN_GENE_SYMBOL.chip 0.522 0.0265	NEUROTRANSMITTER_RECEPTOR_ACTIVITY HUMAN_GENE_SYMBOL.chip 0.502 0.0338	REACTOME_OLFACTORY_SIGNALING_PATHWAY EntrezGeneIds.chip 0.496 0.036	DETECTION_OF_EXTERNAL_STIMULUS HUMAN_GENE_SYMBOL.chip 0.496 0.0363	CAR_MLANA HUMAN_GENE_SYMBOL.chip 0.489 0.039	KEGG_OLFACTORY_TRANSDUCTION EntrezGeneIds.chip 0.488 0.0396	NEUROTRANSMITTER_BINDING HUMAN_GENE_SYMBOL.chip 0.486 0.0403	GCM_SMARCD1 HUMAN_GENE_SYMBOL.chip 0.484 0.0413	NEUROPEPTIDE_BINDING HUMAN_GENE_SYMBOL.chip 0.482 0.0422	MORF_BCL2L11 HUMAN_GENE_SYMBOL.chip 0.479 0.0438	WEBER_METHYLATED_HCP_IN_SPERM_DN HUMAN_GENE_SYMBOL.chip 0.48 0.0431	WEBER_METHYLATED_HCP_IN_FIBROBLAST_DN HUMAN_GENE_SYMBOL.chip 0.478 0.0444	SHEN_SMARCA2_TARGETS_DN HG-U133A.chip 0.453 0.0574	module_243 HUMAN_GENE_SYMBOL.chip -0.502 0.0736	V$NRF2_01 HUMAN_GENE_SYMBOL.chip -0.495 0.0782
132949	AASDH	MORF_HEAB HUMAN_GENE_SYMBOL.chip 0.5 0.0344	MORF_PPP5C HUMAN_GENE_SYMBOL.chip 0.439 0.066	OUILLETTE_CLL_13Q14_DELETION_UP HG-U133_Plus_2.chip 0.438 0.0672	GCM_TINF2 HUMAN_GENE_SYMBOL.chip 0.434 0.0694	chr1p21 HUMAN_GENE_SYMBOL.chip 0.431 0.0713	GNF2_PCAF HUMAN_GENE_SYMBOL.chip 0.429 0.0732	ACETYLTRANSFERASE_ACTIVITY HUMAN_GENE_SYMBOL.chip 0.426 0.0753	YANG_BREAST_CANCER_ESR1_LASER_UP SEQ_ACCESSION.chip 0.425 0.0758	GCM_DPF2 HUMAN_GENE_SYMBOL.chip 0.424 0.0763	CHARAFE_BREAST_CANCER_LUMINAL_VS_BASAL_UP HG-U133_Plus_2.chip 0.424 0.0767	V$AP1_C HUMAN_GENE_SYMBOL.chip -0.541 0.0496	POSITIVE_REGULATION_OF_CELL_PROLIFERATION HUMAN_GENE_SYMBOL.chip -0.54 0.0501	V$AP1_Q4_01 HUMAN_GENE_SYMBOL.chip -0.529 0.0561	V$AP1FJ_Q2 HUMAN_GENE_SYMBOL.chip -0.524 0.0593	module_60 HUMAN_GENE_SYMBOL.chip -0.522 0.0603
132954	PDCL2	GNF2_TTN HUMAN_GENE_SYMBOL.chip 0.427 0.0742	REACTOME_STRIATED_MUSCLE_CONTRACTION EntrezGeneIds.chip 0.353 0.1408	CTGRYYYNATT_UNKNOWN HUMAN_GENE_SYMBOL.chip 0.338 0.1586	GNF2_MYL3 HUMAN_GENE_SYMBOL.chip 0.337 0.159	GNF2_MYL2 HUMAN_GENE_SYMBOL.chip 0.334 0.1629	V$RSRFC4_01 HUMAN_GENE_SYMBOL.chip 0.323 0.1764	LAIHO_COLORECTAL_CANCER_SERRATED_DN HG-U133A.chip -0.394 0.1803	RICKMAN_HEAD_AND_NECK_CANCER_F HG-U133_Plus_2.chip 0.316 0.1855	module_201 HUMAN_GENE_SYMBOL.chip 0.312 0.191	AGCYRWTTC_UNKNOWN HUMAN_GENE_SYMBOL.chip 0.312 0.1913	LUI_THYROID_CANCER_PAX8_PPARG_UP HG_U95Av2.chip -0.382 0.1969	GCM_TINF2 HUMAN_GENE_SYMBOL.chip -0.372 0.2102	GCM_USP6 HUMAN_GENE_SYMBOL.chip -0.36 0.2275	GCM_MLL HUMAN_GENE_SYMBOL.chip -0.357 0.2323	NAKAYAMA_SOFT_TISSUE_TUMORS_PCA2_DN HG-U133A.chip 0.28 0.2382
132989	C4orf36	BIOCARTA_AGR_PATHWAY EntrezGeneIds.chip 0.375 0.1182	V$MEIS1BHOXA9_01 HUMAN_GENE_SYMBOL.chip 0.351 0.1429	NEGATIVE_REGULATION_OF_GROWTH HUMAN_GENE_SYMBOL.chip 0.344 0.1511	GNF2_TTN HUMAN_GENE_SYMBOL.chip 0.331 0.1673	REACTOME_STRIATED_MUSCLE_CONTRACTION EntrezGeneIds.chip 0.327 0.1724	module_201 HUMAN_GENE_SYMBOL.chip 0.32 0.1814	GNF2_MYL3 HUMAN_GENE_SYMBOL.chip 0.318 0.1841	V$GATA1_03 HUMAN_GENE_SYMBOL.chip 0.316 0.1858	V$GATA3_01 HUMAN_GENE_SYMBOL.chip 0.313 0.1897	V$T3R_Q6 HUMAN_GENE_SYMBOL.chip 0.31 0.1947	BROWNE_HCMV_INFECTION_14HR_UP HG_U95A.chip -0.318 0.2972	RICKMAN_TUMOR_DIFFERENTIATED_WELL_VS_MODERATELY_DN HG-U133_Plus_2.chip 0.244 0.299	CHARAFE_BREAST_CANCER_LUMINAL_VS_BASAL_UP HG-U133_Plus_2.chip -0.308 0.3166	RAMASWAMY_METASTASIS_DN HG_U95A.chip 0.232 0.3213	TCTGATC,MIR-383 HUMAN_GENE_SYMBOL.chip -0.303 0.3255
1329	COX5B	KEGG_PARKINSONS_DISEASE EntrezGeneIds.chip 0.822 1e-04	module_62 HUMAN_GENE_SYMBOL.chip 0.821 1e-04	STEIN_ESRRA_TARGETS_UP HG-U133A.chip 0.817 1e-04	module_77 HUMAN_GENE_SYMBOL.chip 0.814 1e-04	REACTOME_REGULATION_OF_INSULIN_SECRETION EntrezGeneIds.chip 0.811 1e-04	module_42 HUMAN_GENE_SYMBOL.chip 0.808 2e-04	KEGG_HUNTINGTONS_DISEASE EntrezGeneIds.chip 0.807 2e-04	REACTOME_INTEGRATION_OF_ENERGY_METABOLISM EntrezGeneIds.chip 0.805 2e-04	MITOCHONDRIAL_RESPIRATORY_CHAIN HUMAN_GENE_SYMBOL.chip 0.804 2e-04	HYDROGEN_ION_TRANSMEMBRANE_TRANSPORTER_ACTIVITY HUMAN_GENE_SYMBOL.chip 0.803 2e-04	KAAB_HEART_ATRIUM_VS_VENTRICLE_DN HG_U95Av2.chip 0.718 0.0012	ACEVEDO_NORMAL_TISSUE_ADJACENT_TO_LIVER_TUMOR_DN EntrezGeneIds.chip 0.693 0.0019	CREIGHTON_AKT1_SIGNALING_VIA_MTOR_DN EntrezGeneIds.chip 0.686 0.0021	APPIERTO_RESPONSE_TO_FENRETINIDE_DN HUMAN_GENE_SYMBOL.chip 0.669 0.0029	FLECHNER_BIOPSY_KIDNEY_TRANSPLANT_REJECTED_VS_OK_DN HG_U95Av2.chip 0.65 0.0041
132	ADK	NUCLEOBASE__NUCLEOSIDE__NUCLEOTIDE_KINASE_ACTIVITY HUMAN_GENE_SYMBOL.chip 0.671 0.0028	REACTOME_METABLISM_OF_NUCLEOTIDES EntrezGeneIds.chip 0.655 0.0037	KEGG_GLUTATHIONE_METABOLISM EntrezGeneIds.chip 0.635 0.0053	REACTOME_PURINE_METABOLISM EntrezGeneIds.chip 0.634 0.0053	module_219 HUMAN_GENE_SYMBOL.chip 0.624 0.0063	WONG_MITOCHONDRIA_GENE_MODULE HUMAN_GENE_SYMBOL.chip 0.622 0.0065	NUCLEOBASE__NUCLEOSIDE_AND_NUCLEOTIDE_METABOLIC_PROCESS HUMAN_GENE_SYMBOL.chip 0.617 0.0071	module_152 HUMAN_GENE_SYMBOL.chip 0.611 0.0078	module_235 HUMAN_GENE_SYMBOL.chip 0.611 0.0078	STEIN_ESRRA_TARGETS_UP HG-U133A.chip 0.606 0.0084	NAKAMURA_CANCER_MICROENVIRONMENT_DN HG-U133_Plus_2.chip 0.608 0.0081	MELLMAN_TUT1_TARGETS_DN HG-U133_Plus_2.chip 0.581 0.0121	KOKKINAKIS_METHIONINE_DEPRIVATION_96HR_DN HG-U133_Plus_2.chip 0.573 0.0135	CAFFAREL_RESPONSE_TO_THC_DN HUMAN_GENE_SYMBOL.chip 0.56 0.0164	CAFFAREL_RESPONSE_TO_THC_24HR_5_DN HUMAN_GENE_SYMBOL.chip 0.558 0.0167
133015	PACRGL	SHEN_SMARCA2_TARGETS_UP HG-U133A.chip 0.602 0.0088	TRANSCRIPTION_FACTOR_COMPLEX HUMAN_GENE_SYMBOL.chip 0.584 0.0117	MORF_REV3L HUMAN_GENE_SYMBOL.chip 0.571 0.0139	BROWNE_HCMV_INFECTION_16HR_UP HG_U95A.chip 0.571 0.0141	RCGCANGCGY_V$NRF1_Q6 HUMAN_GENE_SYMBOL.chip 0.568 0.0146	MORF_BECN1 HUMAN_GENE_SYMBOL.chip 0.566 0.0151	GCM_HBP1 HUMAN_GENE_SYMBOL.chip 0.56 0.0162	MORF_TERF2IP HUMAN_GENE_SYMBOL.chip 0.559 0.0164	GCM_DFFA HUMAN_GENE_SYMBOL.chip 0.559 0.0165	NUCLEOPLASM_PART HUMAN_GENE_SYMBOL.chip 0.558 0.0168	LASTOWSKA_NEUROBLASTOMA_COPY_NUMBER_DN HG-U133_Plus_2.chip 0.583 0.0117	MAYBURD_RESPONSE_TO_L663536_DN HG-U133_Plus_2.chip 0.562 0.0158	ENK_UV_RESPONSE_KERATINOCYTE_DN HG-U133A.chip 0.558 0.0166	GAZDA_DIAMOND_BLACKFAN_ANEMIA_PROGENITOR_DN HG-U133A.chip 0.552 0.0181	KIM_WT1_TARGETS_DN HG-U133A.chip 0.536 0.0224
133022	TRAM1L1	SEXUAL_REPRODUCTION HUMAN_GENE_SYMBOL.chip 0.53 0.0239	KONDO_PROSTATE_CANCER_HCP_WITH_H3K27ME3 SEQ_ACCESSION.chip 0.527 0.0248	GNF2_RAB3A HUMAN_GENE_SYMBOL.chip 0.516 0.0285	GAMETE_GENERATION HUMAN_GENE_SYMBOL.chip 0.506 0.0323	TAKAO_RESPONSE_TO_UVB_RADIATION_DN SEQ_ACCESSION.chip -0.578 0.0328	MORF_ZNF10 HUMAN_GENE_SYMBOL.chip 0.491 0.0381	GNF2_CCNA1 HUMAN_GENE_SYMBOL.chip 0.484 0.0414	GCM_PRKCG HUMAN_GENE_SYMBOL.chip 0.478 0.0442	CREIGHTON_ENDOCRINE_THERAPY_RESISTANCE_2 HG-U133_Plus_2.chip 0.474 0.0461	MULLIGHAN_NPM1_MUTATED_SIGNATURE_2_DN HG-U133A.chip -0.543 0.0486	REGULATION_OF_PROTEIN_METABOLIC_PROCESS HUMAN_GENE_SYMBOL.chip -0.565 0.0379	HAHTOLA_CTCL_CUTANEOUS HG-U133A.chip -0.56 0.0401	REGULATION_OF_CELLULAR_PROTEIN_METABOLIC_PROCESS HUMAN_GENE_SYMBOL.chip -0.558 0.041	LAU_APOPTOSIS_CDKN2A_UP HG-U133A.chip -0.556 0.042	SIG_INSULIN_RECEPTOR_PATHWAY_IN_CARDIAC_MYOCYTES HUMAN_GENE_SYMBOL.chip -0.549 0.0453
133121	ENPP6	GCM_PRKCG HUMAN_GENE_SYMBOL.chip 0.565 0.0152	ANION_TRANSMEMBRANE_TRANSPORTER_ACTIVITY HUMAN_GENE_SYMBOL.chip 0.532 0.0234	GNF2_PCAF HUMAN_GENE_SYMBOL.chip 0.529 0.0245	SECONDARY_ACTIVE_TRANSMEMBRANE_TRANSPORTER_ACTIVITY HUMAN_GENE_SYMBOL.chip 0.503 0.0333	ION_TRANSMEMBRANE_TRANSPORTER_ACTIVITY HUMAN_GENE_SYMBOL.chip 0.498 0.0355	CAR_IGFBP1 HUMAN_GENE_SYMBOL.chip 0.494 0.0372	CATION_TRANSMEMBRANE_TRANSPORTER_ACTIVITY HUMAN_GENE_SYMBOL.chip 0.491 0.0382	module_544 HUMAN_GENE_SYMBOL.chip 0.484 0.0413	module_481 HUMAN_GENE_SYMBOL.chip 0.483 0.0417	MULLIGHAN_NPM1_MUTATED_SIGNATURE_2_DN HG-U133A.chip -0.554 0.043	EBAUER_TARGETS_OF_PAX3_FOXO1_FUSION_DN HG-U133A.chip 0.541 0.0209	V$ETS2_B HUMAN_GENE_SYMBOL.chip -0.598 0.0259	TAKADA_GASTRIC_CANCER_COPY_NUMBER_DN HUMAN_GENE_SYMBOL.chip 0.519 0.0275	REGULATION_OF_PROTEIN_MODIFICATION_PROCESS HUMAN_GENE_SYMBOL.chip -0.59 0.0286	BIOCARTA_GSK3_PATHWAY EntrezGeneIds.chip -0.583 0.0311
133308	NHEDC2	MORF_PRKCA HUMAN_GENE_SYMBOL.chip 0.619 0.0068	COLDREN_GEFITINIB_RESISTANCE_DN HG-U133_Plus_2.chip -0.652 0.0125	V$FXR_Q3 HUMAN_GENE_SYMBOL.chip 0.561 0.0161	MORF_MAGEA8 HUMAN_GENE_SYMBOL.chip 0.56 0.0162	MORF_SUPT3H HUMAN_GENE_SYMBOL.chip 0.543 0.0205	MORF_MAGEA9 HUMAN_GENE_SYMBOL.chip 0.542 0.0206	MORF_CDH4 HUMAN_GENE_SYMBOL.chip 0.536 0.0222	MORF_PTPRR HUMAN_GENE_SYMBOL.chip 0.534 0.023	MORF_IL4 HUMAN_GENE_SYMBOL.chip 0.528 0.0248	CREIGHTON_AKT1_SIGNALING_VIA_MTOR_DN EntrezGeneIds.chip -0.6 0.0253	CHARAFE_BREAST_CANCER_BASAL_VS_MESENCHYMAL_UP HG-U133_Plus_2.chip -0.648 0.0133	WAMUNYOKOLI_OVARIAN_CANCER_LMP_UP HG-U133_Plus_2.chip -0.643 0.0143	AIGNER_ZEB1_TARGETS HUMAN_GENE_SYMBOL.chip -0.635 0.0159	WONG_ENDMETRIUM_CANCER_DN SEQ_ACCESSION.chip 0.549 0.0189	module_180 HUMAN_GENE_SYMBOL.chip -0.614 0.0211
133383	C5orf35	STEIN_ESRRA_TARGETS HG-U133A.chip 0.668 0.003	module_243 HUMAN_GENE_SYMBOL.chip 0.658 0.0036	MORF_PPP2R5E HUMAN_GENE_SYMBOL.chip 0.655 0.0037	WATANABE_RECTAL_CANCER_RADIOTHERAPY_RESPONSIVE_UP HG_U95Av2.chip 0.652 0.0039	module_363 HUMAN_GENE_SYMBOL.chip 0.652 0.004	module_151 HUMAN_GENE_SYMBOL.chip 0.65 0.0041	MORF_XPC HUMAN_GENE_SYMBOL.chip 0.649 0.0042	module_114 HUMAN_GENE_SYMBOL.chip 0.648 0.0042	BIOSYNTHETIC_PROCESS HUMAN_GENE_SYMBOL.chip 0.647 0.0043	MOOTHA_PGC HUMAN_GENE_SYMBOL.chip 0.647 0.0043	NUYTTEN_NIPP1_TARGETS_DN HUMAN_GENE_SYMBOL.chip 0.672 0.0028	KAAB_HEART_ATRIUM_VS_VENTRICLE_DN HG_U95Av2.chip 0.664 0.0032	ZHOU_INFLAMMATORY_RESPONSE_LIVE_DN HG-U133_Plus_2.chip 0.645 0.0044	ZHOU_INFLAMMATORY_RESPONSE_LPS_DN HG-U133_Plus_2.chip 0.645 0.0044	FLECHNER_BIOPSY_KIDNEY_TRANSPLANT_REJECTED_VS_OK_DN HG_U95Av2.chip 0.63 0.0057
133396	IL31RA	module_379 HUMAN_GENE_SYMBOL.chip 0.724 0.001	module_242 HUMAN_GENE_SYMBOL.chip 0.715 0.0012	REACTOME_OLFACTORY_SIGNALING_PATHWAY EntrezGeneIds.chip 0.712 0.0013	NEUROTRANSMITTER_BINDING HUMAN_GENE_SYMBOL.chip 0.706 0.0015	NEUROTRANSMITTER_RECEPTOR_ACTIVITY HUMAN_GENE_SYMBOL.chip 0.703 0.0016	CATION_CHANNEL_ACTIVITY HUMAN_GENE_SYMBOL.chip 0.702 0.0016	KEGG_NEUROACTIVE_LIGAND_RECEPTOR_INTERACTION EntrezGeneIds.chip 0.701 0.0016	GATED_CHANNEL_ACTIVITY HUMAN_GENE_SYMBOL.chip 0.697 0.0018	module_181 HUMAN_GENE_SYMBOL.chip 0.696 0.0018	NEUROLOGICAL_SYSTEM_PROCESS HUMAN_GENE_SYMBOL.chip 0.696 0.0018	SHEN_SMARCA2_TARGETS_DN HG-U133A.chip 0.74 7e-04	WEBER_METHYLATED_HCP_IN_FIBROBLAST_DN HUMAN_GENE_SYMBOL.chip 0.659 0.0035	WEBER_METHYLATED_HCP_IN_SPERM_DN HUMAN_GENE_SYMBOL.chip 0.651 0.004	MORF_BECN1 HUMAN_GENE_SYMBOL.chip -0.725 0.004	YAGI_AML_SURVIVAL HG_U95Av2.chip -0.704 0.0056
133418	EMB	BIOCARTA_CSK_PATHWAY EntrezGeneIds.chip 0.398 0.0966	POSITIVE_REGULATION_OF_IMMUNE_SYSTEM_PROCESS HUMAN_GENE_SYMBOL.chip 0.388 0.1057	SIG_BCR_SIGNALING_PATHWAY HUMAN_GENE_SYMBOL.chip 0.376 0.1168	POSITIVE_REGULATION_OF_MULTICELLULAR_ORGANISMAL_PROCESS HUMAN_GENE_SYMBOL.chip 0.375 0.1177	module_119 HUMAN_GENE_SYMBOL.chip 0.374 0.1187	ADAPTIVE_IMMUNE_RESPONSE_GO_0002460 HUMAN_GENE_SYMBOL.chip 0.372 0.121	GNF2_SNRK HUMAN_GENE_SYMBOL.chip 0.37 0.1232	POSITIVE_REGULATION_OF_IMMUNE_RESPONSE HUMAN_GENE_SYMBOL.chip 0.369 0.1245	GNF2_CASP8 HUMAN_GENE_SYMBOL.chip 0.363 0.1298	module_292 HUMAN_GENE_SYMBOL.chip 0.363 0.13	TONKS_TARGETS_OF_RUNX1_RUNX1T1_FUSION_MONOCYTE_DN HG-U133A.chip 0.434 0.0699	WIKMAN_ASBESTOS_LUNG_CANCER_DN HG-U133A.chip 0.401 0.0944	WINTER_HYPOXIA_DN HG-U133_Plus_2.chip 0.397 0.0977	SHIPP_DLBCL_VS_FOLLICULAR_LYMPHOMA_DN Hu6800.chip 0.369 0.1243	BOHN_PRIMARY_IMMUNODEFICIENCY_SYNDROM_DN SEQ_ACCESSION.chip 0.339 0.1569
133482	SLCO6A1	RHODOPSIN_LIKE_RECEPTOR_ACTIVITY HUMAN_GENE_SYMBOL.chip 0.568 0.0146	NEUROTRANSMITTER_BINDING HUMAN_GENE_SYMBOL.chip 0.566 0.0151	REACTOME_OLFACTORY_SIGNALING_PATHWAY EntrezGeneIds.chip 0.564 0.0155	REACTOME_AMINE_LIGAND_BINDING_RECEPTORS EntrezGeneIds.chip 0.557 0.0169	KEGG_NEUROACTIVE_LIGAND_RECEPTOR_INTERACTION EntrezGeneIds.chip 0.556 0.0172	PEPTIDE_RECEPTOR_ACTIVITY HUMAN_GENE_SYMBOL.chip 0.555 0.0175	NEUROPEPTIDE_BINDING HUMAN_GENE_SYMBOL.chip 0.552 0.0181	NEUROTRANSMITTER_RECEPTOR_ACTIVITY HUMAN_GENE_SYMBOL.chip 0.552 0.0181	GCM_PTPRU HUMAN_GENE_SYMBOL.chip 0.551 0.0183	GCM_TEC HUMAN_GENE_SYMBOL.chip 0.548 0.019	SHEN_SMARCA2_TARGETS_DN HG-U133A.chip 0.55 0.0185	WEBER_METHYLATED_HCP_IN_FIBROBLAST_DN HUMAN_GENE_SYMBOL.chip 0.544 0.0201	WEBER_METHYLATED_HCP_IN_SPERM_DN HUMAN_GENE_SYMBOL.chip 0.537 0.022	INTRACELLULAR_TRANSPORT HUMAN_GENE_SYMBOL.chip -0.587 0.0295	V$NRF2_01 HUMAN_GENE_SYMBOL.chip -0.583 0.031
133491	C5orf47	MORF_WNT1 HUMAN_GENE_SYMBOL.chip 0.626 0.0061	MORF_MAP3K14 HUMAN_GENE_SYMBOL.chip 0.608 0.0081	PEPTIDE_RECEPTOR_ACTIVITY HUMAN_GENE_SYMBOL.chip 0.6 0.0092	module_316 HUMAN_GENE_SYMBOL.chip 0.592 0.0104	MORF_IL9 HUMAN_GENE_SYMBOL.chip 0.585 0.0115	RHODOPSIN_LIKE_RECEPTOR_ACTIVITY HUMAN_GENE_SYMBOL.chip 0.583 0.0118	KEGG_NEUROACTIVE_LIGAND_RECEPTOR_INTERACTION EntrezGeneIds.chip 0.581 0.0121	NEUROTRANSMITTER_BINDING HUMAN_GENE_SYMBOL.chip 0.58 0.0122	REACTOME_AMINE_LIGAND_BINDING_RECEPTORS EntrezGeneIds.chip 0.574 0.0133	FEEDING_BEHAVIOR HUMAN_GENE_SYMBOL.chip 0.561 0.016	SHEN_SMARCA2_TARGETS_DN HG-U133A.chip 0.56 0.0163	MORF_BECN1 HUMAN_GENE_SYMBOL.chip -0.605 0.0237	BENPORATH_SOX2_TARGETS EntrezGeneIds.chip -0.588 0.0292	BIOPOLYMER_MODIFICATION HUMAN_GENE_SYMBOL.chip -0.585 0.0302	WEBER_METHYLATED_HCP_IN_SPERM_DN HUMAN_GENE_SYMBOL.chip 0.511 0.0304
133522	PPARGC1B	V$E47_01 HUMAN_GENE_SYMBOL.chip 0.522 0.0266	module_489 HUMAN_GENE_SYMBOL.chip 0.503 0.0335	GCM_HMGA2 HUMAN_GENE_SYMBOL.chip 0.502 0.0338	module_500 HUMAN_GENE_SYMBOL.chip 0.487 0.0402	TRANSMEMBRANE_RECEPTOR_ACTIVITY HUMAN_GENE_SYMBOL.chip 0.487 0.0403	module_7 HUMAN_GENE_SYMBOL.chip 0.485 0.0408	module_20 HUMAN_GENE_SYMBOL.chip 0.481 0.0426	G_PROTEIN_COUPLED_RECEPTOR_PROTEIN_SIGNALING_PATHWAY HUMAN_GENE_SYMBOL.chip 0.481 0.0427	RECEPTOR_ACTIVITY HUMAN_GENE_SYMBOL.chip 0.478 0.0441	CAR_TNFRSF25 HUMAN_GENE_SYMBOL.chip 0.478 0.0443	HATADA_METHYLATED_IN_LUNG_CANCER_DN SEQ_ACCESSION.chip 0.487 0.0401	OUTER_MEMBRANE HUMAN_GENE_SYMBOL.chip -0.528 0.0564	BORCZUK_MALIGNANT_MESOTHELIOMA_DN HG_U95Av2.chip 0.451 0.0589	REACTOME_SYNTHESIS_OF_GPI_ANCHORED_PROTEINS EntrezGeneIds.chip -0.524 0.0592	GCM_BAG5 HUMAN_GENE_SYMBOL.chip -0.522 0.0601
133558	HEATR7B2	NEUROTRANSMITTER_BINDING HUMAN_GENE_SYMBOL.chip 0.795 2e-04	NEUROTRANSMITTER_RECEPTOR_ACTIVITY HUMAN_GENE_SYMBOL.chip 0.782 3e-04	NEUROPEPTIDE_BINDING HUMAN_GENE_SYMBOL.chip 0.761 5e-04	REACTOME_AMINE_LIGAND_BINDING_RECEPTORS EntrezGeneIds.chip 0.758 5e-04	NEUROPEPTIDE_RECEPTOR_ACTIVITY HUMAN_GENE_SYMBOL.chip 0.757 5e-04	RHODOPSIN_LIKE_RECEPTOR_ACTIVITY HUMAN_GENE_SYMBOL.chip 0.755 5e-04	KEGG_NEUROACTIVE_LIGAND_RECEPTOR_INTERACTION EntrezGeneIds.chip 0.751 6e-04	module_379 HUMAN_GENE_SYMBOL.chip 0.747 6e-04	module_242 HUMAN_GENE_SYMBOL.chip 0.745 7e-04	PEPTIDE_RECEPTOR_ACTIVITY HUMAN_GENE_SYMBOL.chip 0.741 7e-04	SHEN_SMARCA2_TARGETS_DN HG-U133A.chip 0.777 3e-04	WEBER_METHYLATED_HCP_IN_FIBROBLAST_DN HUMAN_GENE_SYMBOL.chip 0.68 0.0024	BENPORATH_SOX2_TARGETS EntrezGeneIds.chip -0.744 0.0029	V$NRF2_01 HUMAN_GENE_SYMBOL.chip -0.743 0.0029	WEBER_METHYLATED_HCP_IN_SPERM_DN HUMAN_GENE_SYMBOL.chip 0.663 0.0032
133584	EGFLAM	V$TCF11_01 HUMAN_GENE_SYMBOL.chip 0.653 0.0039	V$HLF_01 HUMAN_GENE_SYMBOL.chip 0.65 0.0041	WGTTNNNNNAAA_UNKNOWN HUMAN_GENE_SYMBOL.chip 0.642 0.0047	BEGUM_TARGETS_OF_PAX3_FOXO1_FUSION_UP HUMAN_GENE_SYMBOL.chip 0.638 0.005	YTATTTTNR_V$MEF2_02 HUMAN_GENE_SYMBOL.chip 0.637 0.0051	YNGTTNNNATT_UNKNOWN HUMAN_GENE_SYMBOL.chip 0.633 0.0055	V$FOXO4_01 HUMAN_GENE_SYMBOL.chip 0.632 0.0056	TGACATY_UNKNOWN HUMAN_GENE_SYMBOL.chip 0.632 0.0056	V$FOXO4_02 HUMAN_GENE_SYMBOL.chip 0.629 0.0058	V$NFAT_Q4_01 HUMAN_GENE_SYMBOL.chip 0.627 0.006	KANG_IMMORTALIZED_BY_TERT_DN EntrezGeneIds.chip 0.635 0.0053	BERTUCCI_INVASIVE_CARCINOMA_DUCTAL_VS_LOBULAR_DN SEQ_ACCESSION.chip 0.63 0.0057	CHARAFE_BREAST_CANCER_BASAL_VS_MESENCHYMAL_DN HG-U133_Plus_2.chip 0.628 0.0059	CHARAFE_BREAST_CANCER_LUMINAL_VS_MESENCHYMAL_DN HG-U133_Plus_2.chip 0.606 0.0084	WAMUNYOKOLI_OVARIAN_CANCER_GRADES_1_2_DN HG-U133_Plus_2.chip 0.603 0.0087
133619	PRRC1	MORF_ATRX HUMAN_GENE_SYMBOL.chip 0.505 0.0325	GCM_SUFU HUMAN_GENE_SYMBOL.chip 0.504 0.033	GCM_RBM8A HUMAN_GENE_SYMBOL.chip 0.488 0.0396	GCM_ZNF198 HUMAN_GENE_SYMBOL.chip 0.468 0.0491	GCM_ERBB2IP HUMAN_GENE_SYMBOL.chip 0.466 0.0502	GCM_MLL HUMAN_GENE_SYMBOL.chip 0.458 0.0544	GINESTIER_BREAST_CANCER_ZNF217_AMPLIFIED_UP HG-U133_Plus_2.chip 0.451 0.059	GINESTIER_BREAST_CANCER_20Q13_AMPLIFICATION_UP HG-U133_Plus_2.chip 0.449 0.0597	GCM_MYST2 HUMAN_GENE_SYMBOL.chip 0.444 0.0628	GCM_CSNK1A1 HUMAN_GENE_SYMBOL.chip 0.44 0.0659	BACOLOD_RESISTANCE_TO_ALKYLATING_AGENTS_DN SEQ_ACCESSION.chip 0.514 0.0292	NAGASHIMA_NRG1_SIGNALING_DN HG-U133A.chip 0.385 0.1087	HAHTOLA_MYCOSIS_FUNGOIDES_CD4_DN HG-U133A.chip 0.368 0.1252	ZHANG_RESPONSE_TO_IKK_INHIBITOR_AND_TNF_DN HG-U133_Plus_2.chip 0.349 0.1457	FAELT_B_CLL_WITH_VH_REARRANGEMENTS_DN HG_U95Av2.chip 0.345 0.1501
133686	C5orf33	DING_LUNG_CANCER_EXPRESSION_BY_COPY_NUMBER HUMAN_GENE_SYMBOL.chip 0.611 0.0077	GKCGCNNNNNNNTGAYG_UNKNOWN HUMAN_GENE_SYMBOL.chip 0.592 0.0103	MORF_EIF4E HUMAN_GENE_SYMBOL.chip 0.59 0.0107	VANHARANTA_UTERINE_FIBROID_WITH_7Q_DELETION_UP HG-U133A.chip 0.589 0.0108	V$ELK1_02 HUMAN_GENE_SYMBOL.chip 0.589 0.0108	ACTAYRNNNCCCR_UNKNOWN HUMAN_GENE_SYMBOL.chip 0.586 0.0114	GCM_BAG5 HUMAN_GENE_SYMBOL.chip 0.568 0.0146	WANG_LMO4_TARGETS_UP HG-U133_Plus_2.chip 0.567 0.0147	SCHLOSSER_MYC_TARGETS_REPRESSED_BY_SERUM HG_U95Av2.chip 0.565 0.0152	MORF_REV3L HUMAN_GENE_SYMBOL.chip 0.563 0.0157	GAZDA_DIAMOND_BLACKFAN_ANEMIA_PROGENITOR_DN HG-U133A.chip 0.605 0.0085	MOREAUX_MULTIPLE_MYELOMA_BY_TACI_DN HG-U133A.chip 0.587 0.011	GARY_CD5_TARGETS_DN HG-U133_Plus_2.chip 0.542 0.0207	RODWELL_AGING_KIDNEY_NO_BLOOD_DN HG-U133A.chip 0.526 0.0253	LASTOWSKA_NEUROBLASTOMA_COPY_NUMBER_DN HG-U133_Plus_2.chip 0.524 0.0258
133688	UGT3A1	SYMPORTER_ACTIVITY HUMAN_GENE_SYMBOL.chip 0.665 0.0032	CATION_TRANSMEMBRANE_TRANSPORTER_ACTIVITY HUMAN_GENE_SYMBOL.chip 0.658 0.0036	SUBSTRATE_SPECIFIC_TRANSMEMBRANE_TRANSPORTER_ACTIVITY HUMAN_GENE_SYMBOL.chip 0.657 0.0036	SECONDARY_ACTIVE_TRANSMEMBRANE_TRANSPORTER_ACTIVITY HUMAN_GENE_SYMBOL.chip 0.653 0.0039	ION_TRANSMEMBRANE_TRANSPORTER_ACTIVITY HUMAN_GENE_SYMBOL.chip 0.651 0.004	TRANSMEMBRANE_TRANSPORTER_ACTIVITY HUMAN_GENE_SYMBOL.chip 0.647 0.0043	GCM_BNIP1 HUMAN_GENE_SYMBOL.chip 0.634 0.0053	ANION_TRANSMEMBRANE_TRANSPORTER_ACTIVITY HUMAN_GENE_SYMBOL.chip 0.619 0.0069	SUBSTRATE_SPECIFIC_TRANSPORTER_ACTIVITY HUMAN_GENE_SYMBOL.chip 0.618 0.007	module_113 HUMAN_GENE_SYMBOL.chip 0.611 0.0078	HAHTOLA_MYCOSIS_FUNGOIDES_SKIN_UP HG-U133A.chip -0.667 0.0101	GENTILE_UV_RESPONSE_CLUSTER_D7 SEQ_ACCESSION.chip -0.659 0.0113	ROME_INSULIN_TARGETS_IN_MUSCLE_DN SEQ_ACCESSION.chip 0.558 0.0167	module_37 HUMAN_GENE_SYMBOL.chip -0.621 0.0192	AMUNDSON_POOR_SURVIVAL_AFTER_GAMMA_RADIATION_2G SEQ_ACCESSION.chip -0.619 0.0197
133690	CAPSL	SEXUAL_REPRODUCTION HUMAN_GENE_SYMBOL.chip 0.627 0.006	CREIGHTON_ENDOCRINE_THERAPY_RESISTANCE_2 HG-U133_Plus_2.chip 0.604 0.0086	GAMETE_GENERATION HUMAN_GENE_SYMBOL.chip 0.596 0.0098	REPRODUCTION HUMAN_GENE_SYMBOL.chip 0.567 0.0148	GNF2_CCNA1 HUMAN_GENE_SYMBOL.chip 0.519 0.0276	GNF2_MLF1 HUMAN_GENE_SYMBOL.chip 0.486 0.0405	KEGG_TASTE_TRANSDUCTION EntrezGeneIds.chip 0.484 0.0413	DACOSTA_UV_RESPONSE_VIA_ERCC3_COMMON_DN SEQ_ACCESSION.chip -0.541 0.0496	module_214 HUMAN_GENE_SYMBOL.chip 0.463 0.0521	MORF_EPHA7 HUMAN_GENE_SYMBOL.chip 0.459 0.0542	SENGUPTA_NASOPHARYNGEAL_CARCINOMA_DN HG-U133_Plus_2.chip 0.524 0.0258	TRANSCRIPTION_COFACTOR_ACTIVITY HUMAN_GENE_SYMBOL.chip -0.565 0.0383	REGULATION_OF_TRANSCRIPTION_FROM_RNA_POLYMERASE_II_PROMOTER HUMAN_GENE_SYMBOL.chip -0.559 0.0409	BONOME_OVARIAN_CANCER_SURVIVAL_SUBOPTIMAL_DEBULKING HG-U133A.chip -0.557 0.0417	TAANNYSGCG_UNKNOWN HUMAN_GENE_SYMBOL.chip -0.556 0.0423
133746	JMY	chr5q14 HUMAN_GENE_SYMBOL.chip 0.481 0.0427	DAVICIONI_MOLECULAR_ARMS_VS_ERMS_UP HG-U133A.chip 0.462 0.0526	TAATGTG,MIR-323 HUMAN_GENE_SYMBOL.chip 0.425 0.0755	AAAGGGA,MIR-204,MIR-211 HUMAN_GENE_SYMBOL.chip 0.425 0.0759	LINDGREN_BLADDER_CANCER_CLUSTER_1_UP EntrezGeneIds.chip 0.425 0.076	JAATINEN_HEMATOPOIETIC_STEM_CELL_UP HG-U133_Plus_2.chip 0.424 0.0769	GCACCTT,MIR-18A,MIR-18B HUMAN_GENE_SYMBOL.chip 0.417 0.0815	CTACTGT,MIR-199A HUMAN_GENE_SYMBOL.chip 0.412 0.0853	GCM_DLG1 HUMAN_GENE_SYMBOL.chip 0.411 0.0865	TTTTGAG,MIR-373 HUMAN_GENE_SYMBOL.chip 0.409 0.0882	RODRIGUES_THYROID_CARCINOMA_ANAPLASTIC_DN HG-U133_Plus_2.chip 0.42 0.0792	RODRIGUES_THYROID_CARCINOMA_POORLY_DIFFERENTIATED_DN HG-U133_Plus_2.chip 0.415 0.0835	ONKEN_UVEAL_MELANOMA_DN HG-U133A.chip 0.395 0.0998	BROWNE_HCMV_INFECTION_10HR_DN HG_U95A.chip 0.376 0.1167	BROWNE_HCMV_INFECTION_6HR_DN HG_U95A.chip 0.371 0.1221
133874	C5orf58	GNF2_TTN HUMAN_GENE_SYMBOL.chip 0.451 0.0585	AGCYRWTTC_UNKNOWN HUMAN_GENE_SYMBOL.chip 0.433 0.0699	MORF_MAP3K14 HUMAN_GENE_SYMBOL.chip 0.396 0.0983	V$RSRFC4_01 HUMAN_GENE_SYMBOL.chip 0.39 0.1044	G_PROTEIN_SIGNALING__COUPLED_TO_IP3_SECOND_MESSENGER__PHOSPHOLIPASE_C_ACTIVATING HUMAN_GENE_SYMBOL.chip 0.39 0.1044	V$GATA_Q6 HUMAN_GENE_SYMBOL.chip 0.388 0.1058	REACTOME_STRIATED_MUSCLE_CONTRACTION EntrezGeneIds.chip 0.383 0.1105	V$MEIS1BHOXA9_01 HUMAN_GENE_SYMBOL.chip 0.382 0.1111	CTGRYYYNATT_UNKNOWN HUMAN_GENE_SYMBOL.chip 0.381 0.1126	PHOSPHORIC_DIESTER_HYDROLASE_ACTIVITY HUMAN_GENE_SYMBOL.chip 0.38 0.1131	GCM_TINF2 HUMAN_GENE_SYMBOL.chip -0.452 0.115	BOYAULT_LIVER_CANCER_SUBCLASS_G1_UP HG-U133A.chip -0.421 0.1466	GAUSSMANN_MLL_AF4_FUSION_TARGETS_F_DN HUMAN_GENE_SYMBOL.chip 0.332 0.1657	NAKAYAMA_SOFT_TISSUE_TUMORS_PCA2_DN HG-U133A.chip 0.331 0.1672	LUI_THYROID_CANCER_PAX8_PPARG_UP HG_U95Av2.chip -0.403 0.1689
133923	ZNF474	module_489 HUMAN_GENE_SYMBOL.chip 0.594 0.01	MORF_WNT1 HUMAN_GENE_SYMBOL.chip 0.565 0.0151	BENPORATH_PRC2_TARGETS EntrezGeneIds.chip 0.554 0.0177	PEPTIDE_RECEPTOR_ACTIVITY HUMAN_GENE_SYMBOL.chip 0.549 0.0188	CELL_CELL_SIGNALING HUMAN_GENE_SYMBOL.chip 0.547 0.0193	KEGG_NEUROACTIVE_LIGAND_RECEPTOR_INTERACTION EntrezGeneIds.chip 0.547 0.0194	REACTOME_GPCR_LIGAND_BINDING EntrezGeneIds.chip 0.543 0.0205	MORF_IL9 HUMAN_GENE_SYMBOL.chip 0.54 0.0213	G_PROTEIN_COUPLED_RECEPTOR_PROTEIN_SIGNALING_PATHWAY HUMAN_GENE_SYMBOL.chip 0.532 0.0234	MORF_MAP3K14 HUMAN_GENE_SYMBOL.chip 0.527 0.025	SHEN_SMARCA2_TARGETS_DN HG-U133A.chip 0.549 0.0189	HATADA_METHYLATED_IN_LUNG_CANCER_DN SEQ_ACCESSION.chip 0.548 0.019	GCM_CHUK HUMAN_GENE_SYMBOL.chip -0.605 0.0235	NOUZOVA_TRETINOIN_AND_H4_ACETYLATION SEQ_ACCESSION.chip -0.596 0.0263	MORF_REV3L HUMAN_GENE_SYMBOL.chip -0.592 0.0279
133957	CCDC127	V$HIF1_Q5 HUMAN_GENE_SYMBOL.chip 0.453 0.0579	PROTEIN_IMPORT HUMAN_GENE_SYMBOL.chip 0.447 0.0612	NUCLEAR_IMPORT HUMAN_GENE_SYMBOL.chip 0.445 0.0627	PROTEIN_IMPORT_INTO_NUCLEUS HUMAN_GENE_SYMBOL.chip 0.439 0.0661	JIANG_HYPOXIA_NORMAL SEQ_ACCESSION.chip 0.418 0.0807	STRUCTURE_SPECIFIC_DNA_BINDING HUMAN_GENE_SYMBOL.chip 0.414 0.0843	BIOCARTA_CTCF_PATHWAY EntrezGeneIds.chip 0.412 0.0854	MENSE_HYPOXIA_UP HG-U133_Plus_2.chip 0.411 0.0865	TRANSCRIPTION_COREPRESSOR_ACTIVITY HUMAN_GENE_SYMBOL.chip 0.41 0.0874	BIOCARTA_P38MAPK_PATHWAY EntrezGeneIds.chip 0.403 0.0928	ELVIDGE_HIF1A_TARGETS_DN HG-U133A.chip 0.396 0.0983	ELVIDGE_HIF1A_AND_HIF2A_TARGETS_DN HG-U133A.chip 0.38 0.113	TAKAO_RESPONSE_TO_UVB_RADIATION_DN SEQ_ACCESSION.chip 0.375 0.1185	ION_TRANSMEMBRANE_TRANSPORTER_ACTIVITY HUMAN_GENE_SYMBOL.chip -0.444 0.1223	ION_TRANSPORT HUMAN_GENE_SYMBOL.chip -0.442 0.1249
1339	COX6A2	GNF2_TTN HUMAN_GENE_SYMBOL.chip 0.661 0.0034	GNF2_MYL2 HUMAN_GENE_SYMBOL.chip 0.559 0.0164	GNF2_MYL3 HUMAN_GENE_SYMBOL.chip 0.542 0.0207	REACTOME_STRIATED_MUSCLE_CONTRACTION EntrezGeneIds.chip 0.509 0.0312	module_68 HUMAN_GENE_SYMBOL.chip 0.472 0.0472	module_298 HUMAN_GENE_SYMBOL.chip 0.457 0.0555	RICKMAN_HEAD_AND_NECK_CANCER_F HG-U133_Plus_2.chip 0.452 0.0583	STRUCTURAL_CONSTITUENT_OF_MUSCLE HUMAN_GENE_SYMBOL.chip 0.448 0.0607	STRUCTURAL_CONSTITUENT_OF_CYTOSKELETON HUMAN_GENE_SYMBOL.chip 0.445 0.0621	V$RSRFC4_01 HUMAN_GENE_SYMBOL.chip 0.441 0.0648	GCM_MLL HUMAN_GENE_SYMBOL.chip -0.474 0.0946	GCM_NUMA1 HUMAN_GENE_SYMBOL.chip -0.467 0.1005	CAGCAGG,MIR-370 HUMAN_GENE_SYMBOL.chip -0.465 0.1025	GCM_USP6 HUMAN_GENE_SYMBOL.chip -0.462 0.1052	V$AHR_Q5 HUMAN_GENE_SYMBOL.chip -0.462 0.1053
133	ADM	SEMENZA_HIF1_TARGETS HUMAN_GENE_SYMBOL.chip 0.822 1e-04	HARRIS_HYPOXIA HUMAN_GENE_SYMBOL.chip 0.82 1e-04	ELVIDGE_HYPOXIA_UP HG-U133A.chip 0.817 1e-04	PRAMOONJAGO_SOX4_TARGETS_UP HG-U133A.chip 0.814 1e-04	DAUER_STAT3_TARGETS_UP SEQ_ACCESSION.chip 0.787 3e-04	WINTER_HYPOXIA_METAGENE HUMAN_GENE_SYMBOL.chip 0.734 8e-04	MANALO_HYPOXIA_UP HG-U133A.chip 0.729 9e-04	NOJIMA_SFRP2_TARGETS_UP HG-U133_Plus_2.chip 0.716 0.0012	SMIRNOV_CIRCULATING_ENDOTHELIOCYTES_IN_CANCER_UP HG-U133A.chip 0.713 0.0013	CHEN_LVAD_SUPPORT_OF_FAILING_HEART_UP HG-U133A.chip 0.712 0.0013	ELVIDGE_HIF1A_AND_HIF2A_TARGETS_DN HG-U133A.chip 0.822 1e-04	ELVIDGE_HIF1A_TARGETS_DN HG-U133A.chip 0.816 1e-04	GAUSSMANN_MLL_AF4_FUSION_TARGETS_F_DN HUMAN_GENE_SYMBOL.chip 0.724 0.001	WEINMANN_ADAPTATION_TO_HYPOXIA_DN SEQ_ACCESSION.chip 0.704 0.0015	LI_CISPLATIN_RESISTANCE_DN SEQ_ACCESSION.chip 0.694 0.0019
1340	COX6B1	KEGG_OXIDATIVE_PHOSPHORYLATION EntrezGeneIds.chip 0.825 1e-04	REACTOME_ELECTRON_TRANSPORT_CHAIN EntrezGeneIds.chip 0.821 1e-04	REACTOME_GLUCOSE_REGULATION_OF_INSULIN_SECRETION EntrezGeneIds.chip 0.82 1e-04	module_152 HUMAN_GENE_SYMBOL.chip 0.814 1e-04	module_307 HUMAN_GENE_SYMBOL.chip 0.81 1e-04	KEGG_ALZHEIMERS_DISEASE EntrezGeneIds.chip 0.809 2e-04	KEGG_HUNTINGTONS_DISEASE EntrezGeneIds.chip 0.809 2e-04	module_62 HUMAN_GENE_SYMBOL.chip 0.798 2e-04	KEGG_PARKINSONS_DISEASE EntrezGeneIds.chip 0.796 2e-04	module_77 HUMAN_GENE_SYMBOL.chip 0.789 2e-04	CREIGHTON_AKT1_SIGNALING_VIA_MTOR_DN EntrezGeneIds.chip 0.724 0.001	ACEVEDO_NORMAL_TISSUE_ADJACENT_TO_LIVER_TUMOR_DN EntrezGeneIds.chip 0.692 0.0019	KAAB_HEART_ATRIUM_VS_VENTRICLE_DN HG_U95Av2.chip 0.684 0.0022	APPIERTO_RESPONSE_TO_FENRETINIDE_DN HUMAN_GENE_SYMBOL.chip 0.677 0.0025	NAKAMURA_CANCER_MICROENVIRONMENT_DN HG-U133_Plus_2.chip 0.67 0.0029
134111	UBE2QL1	AATGGAG,MIR-136 HUMAN_GENE_SYMBOL.chip 0.467 0.0497	module_544 HUMAN_GENE_SYMBOL.chip 0.425 0.0755	module_481 HUMAN_GENE_SYMBOL.chip 0.424 0.0766	KEGG_GLYCOSAMINOGLYCAN_BIOSYNTHESIS_HEPARAN_SULFATE EntrezGeneIds.chip 0.365 0.1276	DEVELOPMENT_OF_PRIMARY_SEXUAL_CHARACTERISTICS HUMAN_GENE_SYMBOL.chip 0.339 0.1567	RHYTHMIC_PROCESS HUMAN_GENE_SYMBOL.chip 0.328 0.1711	VALK_AML_CLUSTER_16 HG-U133A.chip 0.326 0.1728	HUMMEL_BURKITTS_LYMPHOMA_UP HG-U133A.chip 0.315 0.188	YTCCCRNNAGGY_UNKNOWN HUMAN_GENE_SYMBOL.chip 0.313 0.1901	chr14q24 HUMAN_GENE_SYMBOL.chip 0.3 0.2084	EBAUER_TARGETS_OF_PAX3_FOXO1_FUSION_DN HG-U133A.chip 0.431 0.0719	XU_GH1_EXOGENOUS_TARGETS_DN SEQ_ACCESSION.chip 0.336 0.1608	POSITIVE_REGULATION_OF_PROTEIN_METABOLIC_PROCESS HUMAN_GENE_SYMBOL.chip -0.39 0.1848	POSITIVE_REGULATION_OF_CELLULAR_PROTEIN_METABOLIC_PROCESS HUMAN_GENE_SYMBOL.chip -0.388 0.1886	SCHEIDEREIT_IKK_INTERACTING_PROTEINS HUMAN_GENE_SYMBOL.chip -0.376 0.2049
134145	FAM173B	KEGG_GLYCOSYLPHOSPHATIDYLINOSITOL_GPI_ANCHOR_BIOSYNTHESIS EntrezGeneIds.chip 0.491 0.0383	MICROBODY HUMAN_GENE_SYMBOL.chip 0.478 0.0443	PEROXISOME HUMAN_GENE_SYMBOL.chip 0.478 0.0443	chr5p15 HUMAN_GENE_SYMBOL.chip 0.465 0.0509	REACTOME_SYNTHESIS_OF_GPI_ANCHORED_PROTEINS EntrezGeneIds.chip 0.463 0.0518	WONG_MITOCHONDRIA_GENE_MODULE HUMAN_GENE_SYMBOL.chip 0.456 0.0559	KEGG_VALINE_LEUCINE_AND_ISOLEUCINE_DEGRADATION EntrezGeneIds.chip 0.455 0.0562	MORF_PPP5C HUMAN_GENE_SYMBOL.chip 0.454 0.0569	JAERVINEN_AMPLIFIED_IN_LARYNGEAL_CANCER EntrezGeneIds.chip 0.453 0.0577	KEGG_PROPANOATE_METABOLISM EntrezGeneIds.chip 0.453 0.0579	RODWELL_AGING_KIDNEY_NO_BLOOD_DN HG-U133A.chip 0.478 0.0445	CELL_SURFACE_RECEPTOR_LINKED_SIGNAL_TRANSDUCTION_GO_0007166 HUMAN_GENE_SYMBOL.chip -0.549 0.0457	PEPTIDYL_TYROSINE_PHOSPHORYLATION HUMAN_GENE_SYMBOL.chip -0.546 0.0472	RECEPTOR_ACTIVITY HUMAN_GENE_SYMBOL.chip -0.532 0.0546	KEGG_JAK_STAT_SIGNALING_PATHWAY EntrezGeneIds.chip -0.524 0.0588
134147	CMBL	ANION_TRANSMEMBRANE_TRANSPORTER_ACTIVITY HUMAN_GENE_SYMBOL.chip 0.578 0.0127	GNF2_PCAF HUMAN_GENE_SYMBOL.chip 0.56 0.0162	SMID_BREAST_CANCER_LUMINAL_B_UP HG-U133A.chip 0.546 0.0195	GCM_DPF2 HUMAN_GENE_SYMBOL.chip 0.541 0.0209	LEE_LIVER_CANCER_SURVIVAL_UP HUMAN_GENE_SYMBOL.chip 0.523 0.0263	GCM_BNIP1 HUMAN_GENE_SYMBOL.chip 0.521 0.0268	DOANE_BREAST_CANCER_CLASSES_UP HG-U133A.chip 0.521 0.0269	MULLIGHAN_NPM1_MUTATED_SIGNATURE_2_DN HG-U133A.chip -0.59 0.0285	MULLIGHAN_NPM1_SIGNATURE_3_DN HG-U133A.chip -0.582 0.0312	GNF2_GSTM1 HUMAN_GENE_SYMBOL.chip 0.507 0.0317	FLOTHO_PEDIATRIC_ALL_THERAPY_RESPONSE_UP HG-U133A.chip -0.595 0.0267	REGULATION_OF_CELL_PROLIFERATION HUMAN_GENE_SYMBOL.chip -0.586 0.0297	CELL_CYCLE_ARREST_GO_0007050 HUMAN_GENE_SYMBOL.chip -0.586 0.0299	MYELOID_CELL_DIFFERENTIATION HUMAN_GENE_SYMBOL.chip -0.583 0.0307	SMID_BREAST_CANCER_RELAPSE_IN_BRAIN_DN HG-U133A.chip 0.507 0.0319
134187	POU5F2	PEPTIDE_RECEPTOR_ACTIVITY HUMAN_GENE_SYMBOL.chip 0.722 0.0011	KEGG_NEUROACTIVE_LIGAND_RECEPTOR_INTERACTION EntrezGeneIds.chip 0.717 0.0012	RHODOPSIN_LIKE_RECEPTOR_ACTIVITY HUMAN_GENE_SYMBOL.chip 0.712 0.0013	G_PROTEIN_COUPLED_RECEPTOR_ACTIVITY HUMAN_GENE_SYMBOL.chip 0.704 0.0015	REACTOME_AMINE_LIGAND_BINDING_RECEPTORS EntrezGeneIds.chip 0.702 0.0016	AMINE_RECEPTOR_ACTIVITY HUMAN_GENE_SYMBOL.chip 0.694 0.0018	NEUROTRANSMITTER_BINDING HUMAN_GENE_SYMBOL.chip 0.669 0.0029	REACTOME_G_ALPHA_S_SIGNALLING_EVENTS EntrezGeneIds.chip 0.661 0.0034	G_PROTEIN_COUPLED_RECEPTOR_PROTEIN_SIGNALING_PATHWAY HUMAN_GENE_SYMBOL.chip 0.656 0.0037	MORF_IL9 HUMAN_GENE_SYMBOL.chip 0.653 0.0039	SHEN_SMARCA2_TARGETS_DN HG-U133A.chip 0.656 0.0037	V$ELK1_02 HUMAN_GENE_SYMBOL.chip -0.673 0.0092	BENPORATH_SOX2_TARGETS EntrezGeneIds.chip -0.672 0.0094	WANG_LMO4_TARGETS_UP HG-U133_Plus_2.chip -0.671 0.0095	MORF_TPR HUMAN_GENE_SYMBOL.chip -0.664 0.0106
134218	DNAJC21	DING_LUNG_CANCER_EXPRESSION_BY_COPY_NUMBER HUMAN_GENE_SYMBOL.chip 0.552 0.0181	WANG_LMO4_TARGETS_UP HG-U133_Plus_2.chip 0.535 0.0227	MORF_REV3L HUMAN_GENE_SYMBOL.chip 0.523 0.0264	KEGG_UBIQUITIN_MEDIATED_PROTEOLYSIS EntrezGeneIds.chip 0.516 0.0287	MORF_PPP2R5E HUMAN_GENE_SYMBOL.chip 0.514 0.0294	MORF_RAP1A HUMAN_GENE_SYMBOL.chip 0.513 0.0296	module_82 HUMAN_GENE_SYMBOL.chip 0.506 0.0322	MORF_MBD4 HUMAN_GENE_SYMBOL.chip 0.497 0.0359	GKCGCNNNNNNNTGAYG_UNKNOWN HUMAN_GENE_SYMBOL.chip 0.489 0.0393	MORF_RAB11A HUMAN_GENE_SYMBOL.chip 0.488 0.0397	IIZUKA_LIVER_CANCER_PROGRESSION_G1_G2_DN SEQ_ACCESSION.chip 0.534 0.0229	MOREAUX_MULTIPLE_MYELOMA_BY_TACI_DN HG-U133A.chip 0.516 0.0285	KIM_WT1_TARGETS_DN HG-U133A.chip 0.507 0.0318	ENK_UV_RESPONSE_KERATINOCYTE_DN HG-U133A.chip 0.504 0.0328	WANG_CLIM2_TARGETS_DN HG-U133_Plus_2.chip 0.489 0.0392
134265	AFAP1L1	CHEN_LVAD_SUPPORT_OF_FAILING_HEART_UP HG-U133A.chip 0.734 8e-04	ZHOU_INFLAMMATORY_RESPONSE_LIVE_UP HG-U133_Plus_2.chip 0.725 0.001	V$ETS2_B HUMAN_GENE_SYMBOL.chip 0.71 0.0014	TTCYNRGAA_V$STAT5B_01 HUMAN_GENE_SYMBOL.chip 0.707 0.0014	ZHOU_INFLAMMATORY_RESPONSE_FIMA_UP HG-U133_Plus_2.chip 0.706 0.0015	NOJIMA_SFRP2_TARGETS_UP HG-U133_Plus_2.chip 0.706 0.0015	DAUER_STAT3_TARGETS_UP SEQ_ACCESSION.chip 0.699 0.0017	SMIRNOV_CIRCULATING_ENDOTHELIOCYTES_IN_CANCER_UP HG-U133A.chip 0.695 0.0018	MANALO_HYPOXIA_UP HG-U133A.chip 0.694 0.0018	REGULATION_OF_CELL_GROWTH HUMAN_GENE_SYMBOL.chip 0.691 0.0019	ELVIDGE_HIF1A_TARGETS_DN HG-U133A.chip 0.672 0.0028	CHEN_LVAD_SUPPORT_OF_FAILING_HEART_DN HG-U133A.chip 0.668 0.003	NAKAYAMA_SOFT_TISSUE_TUMORS_PCA2_DN HG-U133A.chip 0.664 0.0032	ELVIDGE_HIF1A_AND_HIF2A_TARGETS_DN HG-U133A.chip 0.664 0.0032	SAGIV_CD24_TARGETS_DN HG-U133A.chip 0.651 0.004
134266	GRPEL2	ACAACCT,MIR-453 HUMAN_GENE_SYMBOL.chip 0.478 0.0441	chr5q35 HUMAN_GENE_SYMBOL.chip 0.408 0.0889	SEQUENCE_SPECIFIC_DNA_BINDING HUMAN_GENE_SYMBOL.chip 0.383 0.11	PATTERN_SPECIFICATION_PROCESS HUMAN_GENE_SYMBOL.chip 0.371 0.1217	ATGCTGC,MIR-103,MIR-107 HUMAN_GENE_SYMBOL.chip 0.367 0.1265	chr5q33 HUMAN_GENE_SYMBOL.chip 0.362 0.1314	DNA_BINDING HUMAN_GENE_SYMBOL.chip 0.36 0.1333	CHEMNITZ_RESPONSE_TO_PROSTAGLANDIN_E2_DN HG-U133_Plus_2.chip -0.431 0.1359	HANN_RESISTANCE_TO_BCL2_INHIBITOR_DN HUMAN_GENE_SYMBOL.chip -0.427 0.1399	FIRESTEIN_PROLIFERATION SEQ_ACCESSION.chip 0.354 0.1402	module_342 HUMAN_GENE_SYMBOL.chip -0.472 0.0967	HOSHIDA_LIVER_CANCER_SUBCLASS_S3 EntrezGeneIds.chip -0.462 0.1057	module_23 HUMAN_GENE_SYMBOL.chip -0.459 0.1084	module_180 HUMAN_GENE_SYMBOL.chip -0.458 0.1093	AIGNER_ZEB1_TARGETS HUMAN_GENE_SYMBOL.chip -0.433 0.1336
134285	TMEM171	ANION_TRANSMEMBRANE_TRANSPORTER_ACTIVITY HUMAN_GENE_SYMBOL.chip 0.402 0.0936	KEGG_GLYCOSPHINGOLIPID_BIOSYNTHESIS_LACTO_AND_NEOLACTO_SERIES EntrezGeneIds.chip 0.385 0.1081	KEGG_DRUG_METABOLISM_OTHER_ENZYMES EntrezGeneIds.chip 0.368 0.1245	ION_TRANSMEMBRANE_TRANSPORTER_ACTIVITY HUMAN_GENE_SYMBOL.chip 0.353 0.1414	TRANSMEMBRANE_TRANSPORTER_ACTIVITY HUMAN_GENE_SYMBOL.chip 0.338 0.1582	SECONDARY_ACTIVE_TRANSMEMBRANE_TRANSPORTER_ACTIVITY HUMAN_GENE_SYMBOL.chip 0.338 0.1585	SYMPORTER_ACTIVITY HUMAN_GENE_SYMBOL.chip 0.336 0.1602	GNF2_PRDX2 HUMAN_GENE_SYMBOL.chip 0.335 0.1624	SUBSTRATE_SPECIFIC_TRANSMEMBRANE_TRANSPORTER_ACTIVITY HUMAN_GENE_SYMBOL.chip 0.334 0.1635	REACTOME_AMINE_COMPOUND_SLC_TRANSPORTERS EntrezGeneIds.chip 0.322 0.1784	V$CEBP_Q2 HUMAN_GENE_SYMBOL.chip -0.366 0.219	V$TEF_Q6 HUMAN_GENE_SYMBOL.chip -0.365 0.2208	GCTTGAA,MIR-498 HUMAN_GENE_SYMBOL.chip -0.364 0.2226	ATACCTC,MIR-202 HUMAN_GENE_SYMBOL.chip -0.354 0.2366	GTATTAT,MIR-369-3P HUMAN_GENE_SYMBOL.chip -0.353 0.2388
134288	TMEM174	GCM_PRKCG HUMAN_GENE_SYMBOL.chip 0.792 2e-04	CATION_TRANSMEMBRANE_TRANSPORTER_ACTIVITY HUMAN_GENE_SYMBOL.chip 0.782 3e-04	ION_TRANSMEMBRANE_TRANSPORTER_ACTIVITY HUMAN_GENE_SYMBOL.chip 0.773 4e-04	GCM_BNIP1 HUMAN_GENE_SYMBOL.chip 0.751 6e-04	SENSORY_PERCEPTION HUMAN_GENE_SYMBOL.chip 0.746 6e-04	TRANSMEMBRANE_TRANSPORTER_ACTIVITY HUMAN_GENE_SYMBOL.chip 0.737 8e-04	SYMPORTER_ACTIVITY HUMAN_GENE_SYMBOL.chip 0.727 0.001	SUBSTRATE_SPECIFIC_TRANSMEMBRANE_TRANSPORTER_ACTIVITY HUMAN_GENE_SYMBOL.chip 0.713 0.0013	ANION_TRANSMEMBRANE_TRANSPORTER_ACTIVITY HUMAN_GENE_SYMBOL.chip 0.705 0.0015	KEGG_TASTE_TRANSDUCTION EntrezGeneIds.chip 0.691 0.0019	GENTILE_UV_RESPONSE_CLUSTER_D7 SEQ_ACCESSION.chip -0.788 0.0012	ROME_INSULIN_TARGETS_IN_MUSCLE_DN SEQ_ACCESSION.chip 0.712 0.0013	module_37 HUMAN_GENE_SYMBOL.chip -0.756 0.0023	JIANG_HYPOXIA_NORMAL SEQ_ACCESSION.chip -0.753 0.0024	BIOCARTA_P38MAPK_PATHWAY EntrezGeneIds.chip -0.752 0.0025
134353	LSM11	MORF_PRKCA HUMAN_GENE_SYMBOL.chip 0.467 0.05	ACCTGTTG_UNKNOWN HUMAN_GENE_SYMBOL.chip 0.462 0.0526	ZHAN_MULTIPLE_MYELOMA_CD1_DN HG-U133_Plus_2.chip -0.53 0.0556	MELLMAN_TUT1_TARGETS_DN HG-U133_Plus_2.chip -0.525 0.0586	module_67 HUMAN_GENE_SYMBOL.chip 0.444 0.063	MORF_PTPRR HUMAN_GENE_SYMBOL.chip 0.443 0.0634	SCHUETZ_BREAST_CANCER_DUCTAL_INVASIVE_DN HG-U133_Plus_2.chip -0.503 0.0724	COLDREN_GEFITINIB_RESISTANCE_DN HG-U133_Plus_2.chip -0.497 0.0766	MORF_ATF2 HUMAN_GENE_SYMBOL.chip 0.423 0.0774	V$CIZ_01 HUMAN_GENE_SYMBOL.chip 0.421 0.0787	module_180 HUMAN_GENE_SYMBOL.chip -0.526 0.0581	module_411 HUMAN_GENE_SYMBOL.chip -0.519 0.0621	module_341 HUMAN_GENE_SYMBOL.chip -0.513 0.0662	AIGNER_ZEB1_TARGETS HUMAN_GENE_SYMBOL.chip -0.505 0.0711	CHARAFE_BREAST_CANCER_BASAL_VS_MESENCHYMAL_UP HG-U133_Plus_2.chip -0.503 0.0724
134359	POC5	ACEVEDO_LIVER_TUMOR_VS_NORMAL_ADJACENT_TISSUE_DN EntrezGeneIds.chip -0.414 0.155	MORF_BRCA1 HUMAN_GENE_SYMBOL.chip 0.339 0.1565	COULOUARN_TEMPORAL_TGFB1_SIGNATURE_DN HUMAN_GENE_SYMBOL.chip -0.401 0.1716	chr5q11 HUMAN_GENE_SYMBOL.chip 0.323 0.1771	chrxq13 HUMAN_GENE_SYMBOL.chip 0.321 0.1796	ACEVEDO_LIVER_CANCER_DN EntrezGeneIds.chip -0.384 0.1932	GCM_CASP2 HUMAN_GENE_SYMBOL.chip 0.306 0.1995	chrxq21 HUMAN_GENE_SYMBOL.chip 0.295 0.2151	CAIRO_HEPATOBLASTOMA_DN HG-U133A.chip -0.365 0.2212	GCM_MLL HUMAN_GENE_SYMBOL.chip 0.287 0.2278	LIPID_TRANSPORT HUMAN_GENE_SYMBOL.chip -0.387 0.1894	module_24 HUMAN_GENE_SYMBOL.chip -0.387 0.1895	ANION_TRANSPORT HUMAN_GENE_SYMBOL.chip -0.384 0.1936	module_55 HUMAN_GENE_SYMBOL.chip -0.376 0.2048	MEMBRANE_FRACTION HUMAN_GENE_SYMBOL.chip -0.367 0.2181
134430	WDR36	MACROMOLECULAR_COMPLEX_ASSEMBLY HUMAN_GENE_SYMBOL.chip 0.64 0.0048	REACTOME_METABOLISM_OF_PROTEINS EntrezGeneIds.chip 0.637 0.0051	GNF2_DAP3 HUMAN_GENE_SYMBOL.chip 0.628 0.0059	RNA_BINDING HUMAN_GENE_SYMBOL.chip 0.627 0.006	CELLULAR_COMPONENT_ASSEMBLY HUMAN_GENE_SYMBOL.chip 0.627 0.0061	SAKAI_CHRONIC_HEPATITIS_VS_LIVER_CANCER_UP SEQ_ACCESSION.chip 0.626 0.0061	TRANSCRIPTION_FROM_RNA_POLYMERASE_II_PROMOTER HUMAN_GENE_SYMBOL.chip 0.625 0.0062	GNF2_PPP6C HUMAN_GENE_SYMBOL.chip 0.623 0.0064	RNA_METABOLIC_PROCESS HUMAN_GENE_SYMBOL.chip 0.621 0.0066	RNA_BIOSYNTHETIC_PROCESS HUMAN_GENE_SYMBOL.chip 0.62 0.0068	DACOSTA_UV_RESPONSE_VIA_ERCC3_COMMON_DN SEQ_ACCESSION.chip 0.601 0.009	TAKAO_RESPONSE_TO_UVB_RADIATION_DN SEQ_ACCESSION.chip 0.588 0.0109	SPIELMAN_LYMPHOBLAST_EUROPEAN_VS_ASIAN_DN HG-U133A.chip 0.586 0.0113	CHEOK_RESPONSE_TO_MERCAPTOPURINE_AND_HD_MTX_DN HG_U95Av2.chip 0.583 0.0118	SCHLOSSER_SERUM_RESPONSE_DN HG_U95Av2.chip 0.578 0.0127
134466	ZNF300P1	MUSCLE_DEVELOPMENT HUMAN_GENE_SYMBOL.chip 0.464 0.0515	SKELETAL_MUSCLE_DEVELOPMENT HUMAN_GENE_SYMBOL.chip 0.46 0.0536	chrxq22 HUMAN_GENE_SYMBOL.chip 0.444 0.0631	STRIATED_MUSCLE_DEVELOPMENT HUMAN_GENE_SYMBOL.chip 0.438 0.0671	ACCTGTTG_UNKNOWN HUMAN_GENE_SYMBOL.chip 0.42 0.0796	MUSCLE_CELL_DIFFERENTIATION HUMAN_GENE_SYMBOL.chip 0.414 0.0843	AAGCAAT,MIR-137 HUMAN_GENE_SYMBOL.chip 0.397 0.0981	EXTRACELLULAR_MATRIX_PART HUMAN_GENE_SYMBOL.chip 0.392 0.1023	V$CIZ_01 HUMAN_GENE_SYMBOL.chip 0.389 0.1049	V$FREAC3_01 HUMAN_GENE_SYMBOL.chip 0.386 0.1072	WONG_ENDMETRIUM_CANCER_DN SEQ_ACCESSION.chip 0.462 0.0523	WAMUNYOKOLI_OVARIAN_CANCER_LMP_DN HG-U133_Plus_2.chip 0.379 0.1145	BERTUCCI_MEDULLARY_VS_DUCTAL_BREAST_CANCER_DN HG-U133_Plus_2.chip 0.35 0.1447	TOMLINS_PROSTATE_CANCER_DN HUMAN_GENE_SYMBOL.chip 0.346 0.1494	BROWNE_HCMV_INFECTION_48HR_DN HG_U95A.chip 0.341 0.1546
134492	NUDCD2	MORF_PPP2R5E HUMAN_GENE_SYMBOL.chip 0.695 0.0018	LIGASE_ACTIVITY HUMAN_GENE_SYMBOL.chip 0.694 0.0018	ROME_INSULIN_TARGETS_IN_MUSCLE_UP SEQ_ACCESSION.chip 0.692 0.0019	MORF_RAD23B HUMAN_GENE_SYMBOL.chip 0.687 0.0021	MORF_PRDX3 HUMAN_GENE_SYMBOL.chip 0.685 0.0022	KEGG_RNA_DEGRADATION EntrezGeneIds.chip 0.685 0.0022	MORF_GMPS HUMAN_GENE_SYMBOL.chip 0.685 0.0022	BENPORATH_MYC_MAX_TARGETS EntrezGeneIds.chip 0.684 0.0022	STEIN_ESRRA_TARGETS HG-U133A.chip 0.68 0.0024	module_151 HUMAN_GENE_SYMBOL.chip 0.68 0.0024	RHEIN_ALL_GLUCOCORTICOID_THERAPY_DN HG-U133A.chip 0.726 0.001	SAKAI_TUMOR_INFILTRATING_MONOCYTES_DN SEQ_ACCESSION.chip 0.702 0.0016	BUYTAERT_PHOTODYNAMIC_THERAPY_STRESS_DN HG-U133A.chip 0.698 0.0017	CHIANG_LIVER_CANCER_SUBCLASS_UNANNOTATED_DN HUMAN_GENE_SYMBOL.chip 0.687 0.0021	MOREAUX_MULTIPLE_MYELOMA_BY_TACI_DN HG-U133A.chip 0.685 0.0022
134510	UBLCP1	TGAGATT,MIR-216 HUMAN_GENE_SYMBOL.chip 0.552 0.0182	BILD_SRC_ONCOGENIC_SIGNATURE HG-U133_Plus_2.chip 0.547 0.0192	KEGG_UBIQUITIN_MEDIATED_PROTEOLYSIS EntrezGeneIds.chip 0.535 0.0226	MORF_REV3L HUMAN_GENE_SYMBOL.chip 0.527 0.0249	YAGI_AML_SURVIVAL HG_U95Av2.chip 0.527 0.025	UBIQUITIN_CYCLE HUMAN_GENE_SYMBOL.chip 0.519 0.0275	NUYTTEN_NIPP1_TARGETS_UP HUMAN_GENE_SYMBOL.chip 0.51 0.0309	PROTEIN_MODIFICATION_BY_SMALL_PROTEIN_CONJUGATION HUMAN_GENE_SYMBOL.chip 0.508 0.0314	HAMAI_APOPTOSIS_VIA_TRAIL_UP HUMAN_GENE_SYMBOL.chip 0.507 0.0318	SHEN_SMARCA2_TARGETS_UP HG-U133A.chip 0.505 0.0327	HAHTOLA_MYCOSIS_FUNGOIDES_CD4_DN HG-U133A.chip 0.561 0.0159	CHEOK_RESPONSE_TO_MERCAPTOPURINE_AND_HD_MTX_DN HG_U95Av2.chip 0.521 0.0269	WANG_CLIM2_TARGETS_DN HG-U133_Plus_2.chip 0.516 0.0286	SCHLOSSER_SERUM_RESPONSE_DN HG_U95Av2.chip 0.506 0.0323	ENK_UV_RESPONSE_KERATINOCYTE_DN HG-U133A.chip 0.495 0.0366
134526	ACOT12	CATION_TRANSMEMBRANE_TRANSPORTER_ACTIVITY HUMAN_GENE_SYMBOL.chip 0.623 0.0064	SENSORY_PERCEPTION HUMAN_GENE_SYMBOL.chip 0.611 0.0078	VOLTAGE_GATED_POTASSIUM_CHANNEL_ACTIVITY HUMAN_GENE_SYMBOL.chip 0.597 0.0096	ION_TRANSMEMBRANE_TRANSPORTER_ACTIVITY HUMAN_GENE_SYMBOL.chip 0.593 0.0102	module_113 HUMAN_GENE_SYMBOL.chip 0.592 0.0104	SUBSTRATE_SPECIFIC_TRANSMEMBRANE_TRANSPORTER_ACTIVITY HUMAN_GENE_SYMBOL.chip 0.59 0.0106	ION_TRANSPORT HUMAN_GENE_SYMBOL.chip 0.585 0.0115	TRANSMEMBRANE_TRANSPORTER_ACTIVITY HUMAN_GENE_SYMBOL.chip 0.58 0.0123	SUBSTRATE_SPECIFIC_TRANSPORTER_ACTIVITY HUMAN_GENE_SYMBOL.chip 0.567 0.0148	MONOOXYGENASE_ACTIVITY HUMAN_GENE_SYMBOL.chip 0.562 0.0157	ROME_INSULIN_TARGETS_IN_MUSCLE_DN SEQ_ACCESSION.chip 0.548 0.0191	SHEN_SMARCA2_TARGETS_DN HG-U133A.chip 0.528 0.0247	MGGAAGTG_V$GABP_B HUMAN_GENE_SYMBOL.chip -0.595 0.0268	FLECHNER_PBL_KIDNEY_TRANSPLANT_REJECTED_VS_OK_UP HG_U95Av2.chip -0.582 0.0312	HAHTOLA_MYCOSIS_FUNGOIDES_SKIN_UP HG-U133A.chip -0.578 0.0327
134548	ANKRD43	SYMPORTER_ACTIVITY HUMAN_GENE_SYMBOL.chip 0.556 0.0171	ANION_TRANSMEMBRANE_TRANSPORTER_ACTIVITY HUMAN_GENE_SYMBOL.chip 0.549 0.0188	ION_TRANSMEMBRANE_TRANSPORTER_ACTIVITY HUMAN_GENE_SYMBOL.chip 0.546 0.0196	TRANSMEMBRANE_TRANSPORTER_ACTIVITY HUMAN_GENE_SYMBOL.chip 0.544 0.02	SUBSTRATE_SPECIFIC_TRANSMEMBRANE_TRANSPORTER_ACTIVITY HUMAN_GENE_SYMBOL.chip 0.529 0.0243	REACTOME_INORGANIC_CATION_ANION_SLC_TRANSPORTERS EntrezGeneIds.chip 0.525 0.0255	SECONDARY_ACTIVE_TRANSMEMBRANE_TRANSPORTER_ACTIVITY HUMAN_GENE_SYMBOL.chip 0.522 0.0265	REACTOME_SLC_MEDIATED_TRANSMEMBRANE_TRANSPORT EntrezGeneIds.chip 0.514 0.0291	SUBSTRATE_SPECIFIC_TRANSPORTER_ACTIVITY HUMAN_GENE_SYMBOL.chip 0.513 0.0295	REACTOME_AMINE_COMPOUND_SLC_TRANSPORTERS EntrezGeneIds.chip 0.503 0.0335	SMID_BREAST_CANCER_RELAPSE_IN_BRAIN_DN HG-U133A.chip 0.486 0.0407	VECCHI_GASTRIC_CANCER_ADVANCED_VS_EARLY_DN HG-U133_Plus_2.chip 0.484 0.0415	WATANABE_COLON_CANCER_MSI_VS_MSS_DN HG-U133_Plus_2.chip 0.479 0.0437	LIEN_BREAST_CARCINOMA_METAPLASTIC_VS_DUCTAL_DN SEQ_ACCESSION.chip 0.475 0.0455	PROTEIN_IMPORT_INTO_NUCLEUS HUMAN_GENE_SYMBOL.chip -0.547 0.0466
134549	SHROOM1	MOREAUX_MULTIPLE_MYELOMA_BY_TACI_UP HG-U133A.chip 0.527 0.025	MORF_LTK HUMAN_GENE_SYMBOL.chip 0.52 0.0271	module_104 HUMAN_GENE_SYMBOL.chip 0.52 0.0272	CAR_MYST2 HUMAN_GENE_SYMBOL.chip 0.518 0.0278	module_41 HUMAN_GENE_SYMBOL.chip 0.512 0.0301	ION_CHANNEL_ACTIVITY HUMAN_GENE_SYMBOL.chip 0.511 0.0305	module_181 HUMAN_GENE_SYMBOL.chip 0.51 0.0306	MORF_RAGE HUMAN_GENE_SYMBOL.chip 0.506 0.0321	MORF_RBM8A HUMAN_GENE_SYMBOL.chip 0.504 0.033	MORF_CASP2 HUMAN_GENE_SYMBOL.chip 0.502 0.0339	SHEN_SMARCA2_TARGETS_DN HG-U133A.chip 0.521 0.0271	BIOCARTA_GLEEVEC_PATHWAY EntrezGeneIds.chip -0.54 0.0502	TAATGTG,MIR-323 HUMAN_GENE_SYMBOL.chip -0.536 0.0523	GENTILE_UV_RESPONSE_CLUSTER_D4 SEQ_ACCESSION.chip -0.535 0.0528	SINGLE_STRANDED_DNA_BINDING HUMAN_GENE_SYMBOL.chip -0.53 0.0558
134553	C5orf24	GCM_IL6ST HUMAN_GENE_SYMBOL.chip 0.438 0.067	TAGAACC,MIR-182 HUMAN_GENE_SYMBOL.chip 0.406 0.0901	GINESTIER_BREAST_CANCER_ZNF217_AMPLIFIED_UP HG-U133_Plus_2.chip 0.391 0.1034	GCM_CRKL HUMAN_GENE_SYMBOL.chip 0.382 0.1113	GCM_ERBB2IP HUMAN_GENE_SYMBOL.chip 0.381 0.1126	GGTGTGT,MIR-329 HUMAN_GENE_SYMBOL.chip 0.372 0.1214	MULLIGHAN_NPM1_MUTATED_SIGNATURE_1_UP HG-U133A.chip 0.365 0.128	GCM_CSNK1A1 HUMAN_GENE_SYMBOL.chip 0.363 0.1305	GGCAGTG,MIR-324-3P HUMAN_GENE_SYMBOL.chip 0.357 0.1367	SMALL_CONJUGATING_PROTEIN_LIGASE_ACTIVITY HUMAN_GENE_SYMBOL.chip 0.348 0.1466	THUM_SYSTOLIC_HEART_FAILURE_DN HG-U133_Plus_2.chip 0.332 0.166	HAHTOLA_MYCOSIS_FUNGOIDES_CD4_DN HG-U133A.chip 0.282 0.2349	DAIRKEE_TERT_TARGETS_DN SEQ_ACCESSION.chip 0.28 0.2389	BACOLOD_RESISTANCE_TO_ALKYLATING_AGENTS_DN SEQ_ACCESSION.chip 0.275 0.2453	DACOSTA_UV_RESPONSE_VIA_ERCC3_XPCS_DN SEQ_ACCESSION.chip 0.274 0.2478
1345	COX6C	V$PPARG_01 HUMAN_GENE_SYMBOL.chip 0.579 0.0125	chr8q22 HUMAN_GENE_SYMBOL.chip 0.569 0.0143	MORF_PPP5C HUMAN_GENE_SYMBOL.chip 0.556 0.0171	LIN_MELANOMA_COPY_NUMBER_UP HUMAN_GENE_SYMBOL.chip 0.529 0.0244	JAERVINEN_AMPLIFIED_IN_LARYNGEAL_CANCER EntrezGeneIds.chip 0.518 0.028	GCM_ING1 HUMAN_GENE_SYMBOL.chip 0.5 0.0346	AATGGAG,MIR-136 HUMAN_GENE_SYMBOL.chip 0.486 0.0406	MORF_HEAB HUMAN_GENE_SYMBOL.chip 0.485 0.0412	MORF_PHB HUMAN_GENE_SYMBOL.chip 0.482 0.0422	RICKMAN_TUMOR_DIFFERENTIATED_WELL_VS_POORLY_UP HG-U133_Plus_2.chip 0.482 0.0425	TTCYNRGAA_V$STAT5B_01 HUMAN_GENE_SYMBOL.chip -0.579 0.0326	ODONNELL_TFRC_TARGETS_UP HG-U133_Plus_2.chip -0.578 0.0327	KEGG_CYTOKINE_CYTOKINE_RECEPTOR_INTERACTION EntrezGeneIds.chip -0.573 0.0347	V$STAT5B_01 HUMAN_GENE_SYMBOL.chip -0.572 0.0353	ZHOU_INFLAMMATORY_RESPONSE_FIMA_UP HG-U133_Plus_2.chip -0.569 0.0364
134637	ADAT2	NUCLEOBASE__NUCLEOSIDE__NUCLEOTIDE_AND_NUCLEIC_ACID_TRANSPORT HUMAN_GENE_SYMBOL.chip 0.379 0.114	MORF_EIF4E HUMAN_GENE_SYMBOL.chip 0.375 0.1181	RICKMAN_TUMOR_DIFFERENTIATED_MODERATELY_VS_POORLY_UP HG-U133_Plus_2.chip 0.372 0.1213	MORF_RFC5 HUMAN_GENE_SYMBOL.chip 0.366 0.1274	KEGG_RNA_POLYMERASE EntrezGeneIds.chip 0.363 0.1306	REACTOME_STEROID_METABOLISM EntrezGeneIds.chip 0.354 0.1398	ASTON_MAJOR_DEPRESSIVE_DISORDER_DN HG_U95Av2.chip -0.417 0.1519	REACTOME_MRNA_3_END_PROCESSING EntrezGeneIds.chip 0.343 0.1527	SCHUHMACHER_MYC_TARGETS_UP SEQ_ACCESSION.chip 0.343 0.1528	MORF_HEAB HUMAN_GENE_SYMBOL.chip 0.342 0.1536	V$NF1_Q6_01 HUMAN_GENE_SYMBOL.chip -0.452 0.115	RICKMAN_TUMOR_DIFFERENTIATED_MODERATELY_VS_POORLY_DN HG-U133_Plus_2.chip 0.372 0.1213	module_137 HUMAN_GENE_SYMBOL.chip -0.441 0.1254	module_100 HUMAN_GENE_SYMBOL.chip -0.441 0.1256	module_66 HUMAN_GENE_SYMBOL.chip -0.44 0.1266
1346	COX7A1	module_1 HUMAN_GENE_SYMBOL.chip 0.679 0.0024	V$SRF_C HUMAN_GENE_SYMBOL.chip 0.662 0.0033	KAAB_HEART_ATRIUM_VS_VENTRICLE_UP HG_U95Av2.chip 0.656 0.0037	V$SRF_Q6 HUMAN_GENE_SYMBOL.chip 0.654 0.0038	module_19 HUMAN_GENE_SYMBOL.chip 0.653 0.0039	V$SRF_Q4 HUMAN_GENE_SYMBOL.chip 0.652 0.004	V$SRF_Q5_01 HUMAN_GENE_SYMBOL.chip 0.65 0.0041	REACTOME_SMOOTH_MUSCLE_CONTRACTION EntrezGeneIds.chip 0.648 0.0042	CCAWWNAAGG_V$SRF_Q4 HUMAN_GENE_SYMBOL.chip 0.647 0.0043	LINDGREN_BLADDER_CANCER_HIGH_RECURRENCE HUMAN_GENE_SYMBOL.chip 0.646 0.0044	BERTUCCI_MEDULLARY_VS_DUCTAL_BREAST_CANCER_DN HG-U133_Plus_2.chip 0.703 0.0016	PAPASPYRIDONOS_UNSTABLE_ATEROSCLEROTIC_PLAQUE_DN HG-U133_Plus_2.chip 0.668 0.003	WEST_ADRENOCORTICAL_TUMOR_DN HG-U133A.chip 0.665 0.0032	BROWNE_HCMV_INFECTION_18HR_DN HG_U95A.chip 0.662 0.0033	LIU_PROSTATE_CANCER_DN HG-U133_Plus_2.chip 0.648 0.0042
134701	RIPPLY2	POTASSIUM_ION_TRANSPORT HUMAN_GENE_SYMBOL.chip 0.649 0.0042	CATION_CHANNEL_ACTIVITY HUMAN_GENE_SYMBOL.chip 0.62 0.0068	ION_CHANNEL_ACTIVITY HUMAN_GENE_SYMBOL.chip 0.617 0.0071	module_489 HUMAN_GENE_SYMBOL.chip 0.616 0.0072	SYNAPTIC_TRANSMISSION HUMAN_GENE_SYMBOL.chip 0.616 0.0072	VOLTAGE_GATED_CATION_CHANNEL_ACTIVITY HUMAN_GENE_SYMBOL.chip 0.615 0.0072	METAL_ION_TRANSPORT HUMAN_GENE_SYMBOL.chip 0.615 0.0073	module_316 HUMAN_GENE_SYMBOL.chip 0.609 0.008	SUBSTRATE_SPECIFIC_CHANNEL_ACTIVITY HUMAN_GENE_SYMBOL.chip 0.609 0.008	NEUROPEPTIDE_RECEPTOR_ACTIVITY HUMAN_GENE_SYMBOL.chip 0.608 0.0082	SHEN_SMARCA2_TARGETS_DN HG-U133A.chip 0.611 0.0077	WANG_LMO4_TARGETS_UP HG-U133_Plus_2.chip -0.616 0.0205	BONOME_OVARIAN_CANCER_SURVIVAL_OPTIMAL_DEBULKING HG-U133A.chip -0.614 0.0211	BROWNE_HCMV_INFECTION_16HR_UP HG_U95A.chip -0.594 0.0271	BENPORATH_SOX2_TARGETS EntrezGeneIds.chip -0.586 0.0297
134728	IRAK1BP1	module_206 HUMAN_GENE_SYMBOL.chip 0.474 0.0463	RICKMAN_METASTASIS_UP HG-U133_Plus_2.chip 0.471 0.0478	MORF_RAP1A HUMAN_GENE_SYMBOL.chip 0.46 0.0535	DAVICIONI_MOLECULAR_ARMS_VS_ERMS_UP HG-U133A.chip 0.454 0.0568	WCTCNATGGY_UNKNOWN HUMAN_GENE_SYMBOL.chip 0.445 0.0624	MORF_RPA1 HUMAN_GENE_SYMBOL.chip 0.445 0.0625	REACTOME_RNA_POLYMERASE_I_TRANSCRIPTION_INITIATION EntrezGeneIds.chip 0.443 0.0638	MORF_RAB11A HUMAN_GENE_SYMBOL.chip 0.436 0.068	MORF_RAD21 HUMAN_GENE_SYMBOL.chip 0.429 0.0732	CAIRO_HEPATOBLASTOMA_UP HG-U133A.chip 0.426 0.0748	ZHONG_RESPONSE_TO_AZACITIDINE_AND_TSA_DN HG-U133A.chip 0.518 0.028	RHEIN_ALL_GLUCOCORTICOID_THERAPY_DN HG-U133A.chip 0.454 0.057	ZHOU_INFLAMMATORY_RESPONSE_LIVE_DN HG-U133_Plus_2.chip 0.452 0.0582	ZHOU_INFLAMMATORY_RESPONSE_LPS_DN HG-U133_Plus_2.chip 0.452 0.0582	GAZDA_DIAMOND_BLACKFAN_ANEMIA_PROGENITOR_DN HG-U133A.chip 0.451 0.0588
1347	COX7A2	KEGG_OXIDATIVE_PHOSPHORYLATION EntrezGeneIds.chip 0.698 0.0017	REACTOME_ELECTRON_TRANSPORT_CHAIN EntrezGeneIds.chip 0.682 0.0023	MOOTHA_VOXPHOS HG-U133A.chip 0.681 0.0024	KEGG_PARKINSONS_DISEASE EntrezGeneIds.chip 0.666 0.0031	REACTOME_GLUCOSE_REGULATION_OF_INSULIN_SECRETION EntrezGeneIds.chip 0.663 0.0033	WONG_MITOCHONDRIA_GENE_MODULE HUMAN_GENE_SYMBOL.chip 0.659 0.0035	module_307 HUMAN_GENE_SYMBOL.chip 0.658 0.0036	module_152 HUMAN_GENE_SYMBOL.chip 0.657 0.0036	module_42 HUMAN_GENE_SYMBOL.chip 0.654 0.0038	module_62 HUMAN_GENE_SYMBOL.chip 0.65 0.0041	VECCHI_GASTRIC_CANCER_ADVANCED_VS_EARLY_DN HG-U133_Plus_2.chip 0.595 0.0098	NAKAMURA_CANCER_MICROENVIRONMENT_DN HG-U133_Plus_2.chip 0.593 0.0102	TRANSMEMBRANE_RECEPTOR_PROTEIN_TYROSINE_KINASE_ACTIVITY HUMAN_GENE_SYMBOL.chip -0.654 0.0122	SCHUETZ_BREAST_CANCER_DUCTAL_INVASIVE_DN HG-U133_Plus_2.chip 0.573 0.0135	CAFFAREL_RESPONSE_TO_THC_24HR_5_DN HUMAN_GENE_SYMBOL.chip 0.57 0.0142
134829	CLVS2	GATED_CHANNEL_ACTIVITY HUMAN_GENE_SYMBOL.chip 0.563 0.0157	GCM_TEC HUMAN_GENE_SYMBOL.chip 0.561 0.0161	VOLTAGE_GATED_CHANNEL_ACTIVITY HUMAN_GENE_SYMBOL.chip 0.561 0.0161	KEGG_OLFACTORY_TRANSDUCTION EntrezGeneIds.chip 0.558 0.0168	POTASSIUM_CHANNEL_ACTIVITY HUMAN_GENE_SYMBOL.chip 0.557 0.0169	VOLTAGE_GATED_CATION_CHANNEL_ACTIVITY HUMAN_GENE_SYMBOL.chip 0.557 0.017	REACTOME_OLFACTORY_SIGNALING_PATHWAY EntrezGeneIds.chip 0.556 0.0172	SUBSTRATE_SPECIFIC_CHANNEL_ACTIVITY HUMAN_GENE_SYMBOL.chip 0.553 0.0179	CATION_CHANNEL_ACTIVITY HUMAN_GENE_SYMBOL.chip 0.551 0.0184	METAL_ION_TRANSMEMBRANE_TRANSPORTER_ACTIVITY HUMAN_GENE_SYMBOL.chip 0.55 0.0187	WEBER_METHYLATED_HCP_IN_FIBROBLAST_DN HUMAN_GENE_SYMBOL.chip 0.545 0.0199	WEBER_METHYLATED_HCP_IN_SPERM_DN HUMAN_GENE_SYMBOL.chip 0.511 0.0302	SHEN_SMARCA2_TARGETS_DN HG-U133A.chip 0.503 0.0336	LIU_VMYB_TARGETS_UP HG-U133A.chip -0.547 0.0464	MGGAAGTG_V$GABP_B HUMAN_GENE_SYMBOL.chip -0.538 0.0509
134860	TAAR9	REACTOME_OLFACTORY_SIGNALING_PATHWAY EntrezGeneIds.chip 0.807 2e-04	KEGG_OLFACTORY_TRANSDUCTION EntrezGeneIds.chip 0.791 2e-04	GCM_TEC HUMAN_GENE_SYMBOL.chip 0.766 4e-04	DETECTION_OF_EXTERNAL_STIMULUS HUMAN_GENE_SYMBOL.chip 0.76 5e-04	DETECTION_OF_STIMULUS HUMAN_GENE_SYMBOL.chip 0.758 5e-04	NEUROTRANSMITTER_RECEPTOR_ACTIVITY HUMAN_GENE_SYMBOL.chip 0.743 7e-04	GCM_ERCC4 HUMAN_GENE_SYMBOL.chip 0.743 7e-04	CAR_MLANA HUMAN_GENE_SYMBOL.chip 0.742 7e-04	CAR_MYST2 HUMAN_GENE_SYMBOL.chip 0.735 8e-04	NEUROTRANSMITTER_BINDING HUMAN_GENE_SYMBOL.chip 0.735 8e-04	SHEN_SMARCA2_TARGETS_DN HG-U133A.chip 0.744 7e-04	WEBER_METHYLATED_HCP_IN_SPERM_DN HUMAN_GENE_SYMBOL.chip 0.74 7e-04	WEBER_METHYLATED_HCP_IN_FIBROBLAST_DN HUMAN_GENE_SYMBOL.chip 0.739 8e-04	INTRACELLULAR_TRANSPORT HUMAN_GENE_SYMBOL.chip -0.747 0.0027	module_243 HUMAN_GENE_SYMBOL.chip -0.745 0.0028
134864	TAAR1	MORF_ETV3 HUMAN_GENE_SYMBOL.chip 0.6 0.0091	REACTOME_OLFACTORY_SIGNALING_PATHWAY EntrezGeneIds.chip 0.573 0.0136	MORF_ARL3 HUMAN_GENE_SYMBOL.chip 0.572 0.0138	MORF_NF1 HUMAN_GENE_SYMBOL.chip 0.559 0.0165	REACTOME_CLASS_B2_SECRETIN_FAMILY_RECEPTORS EntrezGeneIds.chip 0.556 0.0171	REACTOME_G_ALPHA_S_SIGNALLING_EVENTS EntrezGeneIds.chip 0.554 0.0176	TRANSMISSION_OF_NERVE_IMPULSE HUMAN_GENE_SYMBOL.chip 0.552 0.0181	SYNAPTIC_TRANSMISSION HUMAN_GENE_SYMBOL.chip 0.55 0.0186	MORF_FOSL1 HUMAN_GENE_SYMBOL.chip 0.55 0.0186	V$NRSF_01 HUMAN_GENE_SYMBOL.chip 0.546 0.0196	HATADA_METHYLATED_IN_LUNG_CANCER_DN SEQ_ACCESSION.chip 0.515 0.0289	SHEN_SMARCA2_TARGETS_DN HG-U133A.chip 0.502 0.0337	REACTOME_MRNA_PROCESSING EntrezGeneIds.chip -0.555 0.0427	MORF_PPP2R5E HUMAN_GENE_SYMBOL.chip -0.553 0.0436	MORF_RAB11A HUMAN_GENE_SYMBOL.chip -0.551 0.0446
134957	STXBP5	ELVIDGE_HIF1A_TARGETS_UP HG-U133A.chip 0.441 0.0648	MORF_MBD4 HUMAN_GENE_SYMBOL.chip 0.441 0.065	REACTOME_GOLGI_ASSOCIATED_VESICLE_BIOGENESIS EntrezGeneIds.chip 0.434 0.0698	TIEN_INTESTINE_PROBIOTICS_24HR_UP HG-U133A.chip 0.427 0.0742	ELVIDGE_HIF1A_AND_HIF2A_TARGETS_UP HG-U133A.chip 0.421 0.0789	BROWNE_HCMV_INFECTION_16HR_UP HG_U95A.chip 0.42 0.0795	PELLICCIOTTA_HDAC_IN_ANTIGEN_PRESENTATION_UP SEQ_ACCESSION.chip 0.419 0.0802	MORF_PRKAR1A HUMAN_GENE_SYMBOL.chip 0.418 0.0812	CREIGHTON_ENDOCRINE_THERAPY_RESISTANCE_3 HG-U133_Plus_2.chip 0.417 0.0814	ORGANELLE_MEMBRANE HUMAN_GENE_SYMBOL.chip 0.417 0.0816	MAYBURD_RESPONSE_TO_L663536_DN HG-U133_Plus_2.chip 0.423 0.0775	SAKAI_TUMOR_INFILTRATING_MONOCYTES_DN SEQ_ACCESSION.chip 0.413 0.0846	ELVIDGE_HYPOXIA_DN HG-U133A.chip 0.413 0.0851	FLECHNER_BIOPSY_KIDNEY_TRANSPLANT_REJECTED_VS_OK_DN HG_U95Av2.chip 0.405 0.0907	GARY_CD5_TARGETS_DN HG-U133_Plus_2.chip 0.402 0.0932
1349	COX7B	MITOCHONDRION HUMAN_GENE_SYMBOL.chip 0.821 1e-04	MORF_PRDX3 HUMAN_GENE_SYMBOL.chip 0.82 1e-04	MOOTHA_HUMAN_MITODB_6_2002 HG-U133A.chip 0.82 1e-04	MITOCHONDRIAL_ENVELOPE HUMAN_GENE_SYMBOL.chip 0.819 1e-04	MITOCHONDRIAL_PART HUMAN_GENE_SYMBOL.chip 0.818 1e-04	module_116 HUMAN_GENE_SYMBOL.chip 0.81 1e-04	ENERGY_DERIVATION_BY_OXIDATION_OF_ORGANIC_COMPOUNDS HUMAN_GENE_SYMBOL.chip 0.802 2e-04	module_363 HUMAN_GENE_SYMBOL.chip 0.799 2e-04	ORGANELLAR_RIBOSOME HUMAN_GENE_SYMBOL.chip 0.791 2e-04	MITOCHONDRIAL_RIBOSOME HUMAN_GENE_SYMBOL.chip 0.791 2e-04	ACEVEDO_NORMAL_TISSUE_ADJACENT_TO_LIVER_TUMOR_DN EntrezGeneIds.chip 0.786 3e-04	APPIERTO_RESPONSE_TO_FENRETINIDE_DN HUMAN_GENE_SYMBOL.chip 0.744 7e-04	KAAB_HEART_ATRIUM_VS_VENTRICLE_DN HG_U95Av2.chip 0.743 7e-04	PENG_RAPAMYCIN_RESPONSE_DN SEQ_ACCESSION.chip 0.721 0.0011	FLECHNER_BIOPSY_KIDNEY_TRANSPLANT_REJECTED_VS_OK_DN HG_U95Av2.chip 0.712 0.0013
134	ADORA1	module_379 HUMAN_GENE_SYMBOL.chip 0.744 7e-04	module_242 HUMAN_GENE_SYMBOL.chip 0.744 7e-04	module_181 HUMAN_GENE_SYMBOL.chip 0.732 9e-04	VOLTAGE_GATED_POTASSIUM_CHANNEL_ACTIVITY HUMAN_GENE_SYMBOL.chip 0.727 0.001	CATION_CHANNEL_ACTIVITY HUMAN_GENE_SYMBOL.chip 0.726 0.001	module_104 HUMAN_GENE_SYMBOL.chip 0.72 0.0011	VOLTAGE_GATED_CHANNEL_ACTIVITY HUMAN_GENE_SYMBOL.chip 0.719 0.0011	SUBSTRATE_SPECIFIC_CHANNEL_ACTIVITY HUMAN_GENE_SYMBOL.chip 0.714 0.0013	NEUROLOGICAL_SYSTEM_PROCESS HUMAN_GENE_SYMBOL.chip 0.711 0.0013	GATED_CHANNEL_ACTIVITY HUMAN_GENE_SYMBOL.chip 0.71 0.0013	SHEN_SMARCA2_TARGETS_DN HG-U133A.chip 0.743 7e-04	WEBER_METHYLATED_HCP_IN_FIBROBLAST_DN HUMAN_GENE_SYMBOL.chip 0.617 0.0071	module_243 HUMAN_GENE_SYMBOL.chip -0.683 0.0079	FLECHNER_PBL_KIDNEY_TRANSPLANT_OK_VS_DONOR_UP HG_U95Av2.chip -0.675 0.009	MGGAAGTG_V$GABP_B HUMAN_GENE_SYMBOL.chip -0.674 0.0091
1350	COX7C	MOOTHA_VOXPHOS HG-U133A.chip 0.711 0.0013	REACTOME_ELECTRON_TRANSPORT_CHAIN EntrezGeneIds.chip 0.71 0.0014	KEGG_PARKINSONS_DISEASE EntrezGeneIds.chip 0.706 0.0015	module_77 HUMAN_GENE_SYMBOL.chip 0.703 0.0016	module_62 HUMAN_GENE_SYMBOL.chip 0.699 0.0017	KEGG_HUNTINGTONS_DISEASE EntrezGeneIds.chip 0.697 0.0017	MITOCHONDRIAL_MEMBRANE_PART HUMAN_GENE_SYMBOL.chip 0.695 0.0018	module_42 HUMAN_GENE_SYMBOL.chip 0.693 0.0019	WONG_MITOCHONDRIA_GENE_MODULE HUMAN_GENE_SYMBOL.chip 0.692 0.0019	module_22 HUMAN_GENE_SYMBOL.chip 0.691 0.002	RODWELL_AGING_KIDNEY_NO_BLOOD_DN HG-U133A.chip 0.581 0.0121	KAAB_HEART_ATRIUM_VS_VENTRICLE_DN HG_U95Av2.chip 0.57 0.0142	FLECHNER_BIOPSY_KIDNEY_TRANSPLANT_REJECTED_VS_OK_DN HG_U95Av2.chip 0.57 0.0142	GAZDA_DIAMOND_BLACKFAN_ANEMIA_MYELOID_DN HG-U133A.chip 0.563 0.0155	RODWELL_AGING_KIDNEY_DN HG-U133A.chip 0.548 0.019
135112	NCOA7	LEE_LIVER_CANCER_MYC_TGFA_UP HUMAN_GENE_SYMBOL.chip 0.696 0.0018	NEWMAN_ERCC6_TARGETS_UP HG-U133_Plus_2.chip 0.692 0.0019	DAZARD_RESPONSE_TO_UV_NHEK_UP SEQ_ACCESSION.chip 0.673 0.0027	MISSIAGLIA_REGULATED_BY_METHYLATION_UP HUMAN_GENE_SYMBOL.chip 0.672 0.0028	SESTO_RESPONSE_TO_UV_C1 Hu6800.chip 0.671 0.0028	SABATES_COLORECTAL_ADENOMA_UP HG-U133_Plus_2.chip 0.666 0.0031	THEILGAARD_NEUTROPHIL_AT_SKIN_WOUND_UP HG_U95A.chip 0.656 0.0037	SPIRA_SMOKERS_LUNG_CANCER_UP HG-U133A.chip 0.655 0.0037	KEGG_EPITHELIAL_CELL_SIGNALING_IN_HELICOBACTER_PYLORI_INFECTION EntrezGeneIds.chip 0.655 0.0037	DAZARD_RESPONSE_TO_UV_SCC_UP SEQ_ACCESSION.chip 0.652 0.0039	ZUCCHI_METASTASIS_DN SEQ_ACCESSION.chip 0.703 0.0015	ONDER_CDH1_TARGETS_3_DN HUMAN_GENE_SYMBOL.chip 0.674 0.0027	ONDER_CDH1_TARGETS_2_DN HG-U133A.chip 0.657 0.0036	ONDER_CDH1_TARGETS_1_DN HG-U133A.chip 0.652 0.0039	VANTVEER_BREAST_CANCER_ESR1_DN SEQ_ACCESSION.chip 0.644 0.0046
135114	HINT3	WANG_LMO4_TARGETS_UP HG-U133_Plus_2.chip 0.462 0.0523	MORF_MBD4 HUMAN_GENE_SYMBOL.chip 0.442 0.0643	BROWNE_HCMV_INFECTION_18HR_UP HG_U95A.chip 0.44 0.0658	BROWNE_HCMV_INFECTION_20HR_UP HG_U95A.chip 0.426 0.0748	UNFOLDED_PROTEIN_BINDING HUMAN_GENE_SYMBOL.chip 0.424 0.0767	MORF_PSMC1 HUMAN_GENE_SYMBOL.chip 0.423 0.0771	module_245 HUMAN_GENE_SYMBOL.chip 0.422 0.0777	REACTOME_GOLGI_ASSOCIATED_VESICLE_BIOGENESIS EntrezGeneIds.chip 0.419 0.0804	ELVIDGE_HIF1A_AND_HIF2A_TARGETS_UP HG-U133A.chip 0.418 0.0808	MORF_RAD23B HUMAN_GENE_SYMBOL.chip 0.417 0.0816	LIU_SOX4_TARGETS_DN HG-U133_Plus_2.chip 0.416 0.0826	MAYBURD_RESPONSE_TO_L663536_DN HG-U133_Plus_2.chip 0.414 0.0842	GAZDA_DIAMOND_BLACKFAN_ANEMIA_PROGENITOR_DN HG-U133A.chip 0.41 0.0867	IIZUKA_LIVER_CANCER_PROGRESSION_G1_G2_DN SEQ_ACCESSION.chip 0.4 0.0954	ELVIDGE_HYPOXIA_DN HG-U133A.chip 0.399 0.096
135138	PACRG	SEXUAL_REPRODUCTION HUMAN_GENE_SYMBOL.chip 0.568 0.0146	GNF2_CCNA1 HUMAN_GENE_SYMBOL.chip 0.559 0.0164	module_113 HUMAN_GENE_SYMBOL.chip 0.555 0.0174	CATION_TRANSMEMBRANE_TRANSPORTER_ACTIVITY HUMAN_GENE_SYMBOL.chip 0.552 0.018	REACTOME_PHOSPHOLIPASE_CMEDIATED_CASCADE EntrezGeneIds.chip 0.549 0.0189	TRANSMEMBRANE_TRANSPORTER_ACTIVITY HUMAN_GENE_SYMBOL.chip 0.548 0.0191	GAMETE_GENERATION HUMAN_GENE_SYMBOL.chip 0.548 0.0191	ION_TRANSMEMBRANE_TRANSPORTER_ACTIVITY HUMAN_GENE_SYMBOL.chip 0.54 0.0212	GNF2_MLF1 HUMAN_GENE_SYMBOL.chip 0.537 0.0222	REPRODUCTION HUMAN_GENE_SYMBOL.chip 0.525 0.0255	NUCLEAR_IMPORT HUMAN_GENE_SYMBOL.chip -0.583 0.0309	AMUNDSON_POOR_SURVIVAL_AFTER_GAMMA_RADIATION_2G SEQ_ACCESSION.chip -0.578 0.0326	REACTOME_DOWN_STREAM_SIGNAL_TRANSDUCTION EntrezGeneIds.chip -0.568 0.037	GUANYL_NUCLEOTIDE_BINDING HUMAN_GENE_SYMBOL.chip -0.567 0.0373	BIOCARTA_P38MAPK_PATHWAY EntrezGeneIds.chip -0.565 0.0379
135154	C6orf57	DAZARD_RESPONSE_TO_UV_SCC_UP SEQ_ACCESSION.chip 0.564 0.0154	REACTOME_PYRUVATE_METABOLISM_AND_TCA_CYCLE EntrezGeneIds.chip 0.558 0.0167	REACTOME_CLATHRIN_DERIVED_VESICLE_BUDDING EntrezGeneIds.chip 0.557 0.0169	MORF_XPC HUMAN_GENE_SYMBOL.chip 0.555 0.0174	GCGNNANTTCC_UNKNOWN HUMAN_GENE_SYMBOL.chip 0.555 0.0174	REACTOME_GOLGI_ASSOCIATED_VESICLE_BIOGENESIS EntrezGeneIds.chip 0.554 0.0177	REACTOME_METABOLISM_OF_CARBOHYDRATES EntrezGeneIds.chip 0.552 0.018	ENERGY_DERIVATION_BY_OXIDATION_OF_ORGANIC_COMPOUNDS HUMAN_GENE_SYMBOL.chip 0.549 0.0189	MORF_RAB5A HUMAN_GENE_SYMBOL.chip 0.548 0.0192	MORF_PPP2R5E HUMAN_GENE_SYMBOL.chip 0.547 0.0193	CHIANG_LIVER_CANCER_SUBCLASS_UNANNOTATED_DN HUMAN_GENE_SYMBOL.chip 0.532 0.0233	NUYTTEN_NIPP1_TARGETS_DN HUMAN_GENE_SYMBOL.chip 0.532 0.0236	KAAB_HEART_ATRIUM_VS_VENTRICLE_DN HG_U95Av2.chip 0.527 0.0251	APPIERTO_RESPONSE_TO_FENRETINIDE_DN HUMAN_GENE_SYMBOL.chip 0.522 0.0265	KAYO_AGING_MUSCLE_DN SEQ_ACCESSION.chip 0.519 0.0275
1351	COX8A	KEGG_OXIDATIVE_PHOSPHORYLATION EntrezGeneIds.chip 0.787 3e-04	REACTOME_ELECTRON_TRANSPORT_CHAIN EntrezGeneIds.chip 0.777 3e-04	module_22 HUMAN_GENE_SYMBOL.chip 0.769 4e-04	MOOTHA_VOXPHOS HG-U133A.chip 0.768 4e-04	KEGG_PARKINSONS_DISEASE EntrezGeneIds.chip 0.762 4e-04	module_307 HUMAN_GENE_SYMBOL.chip 0.762 4e-04	module_116 HUMAN_GENE_SYMBOL.chip 0.76 5e-04	module_62 HUMAN_GENE_SYMBOL.chip 0.759 5e-04	module_152 HUMAN_GENE_SYMBOL.chip 0.755 5e-04	REACTOME_GLUCOSE_REGULATION_OF_INSULIN_SECRETION EntrezGeneIds.chip 0.754 5e-04	CREIGHTON_AKT1_SIGNALING_VIA_MTOR_DN EntrezGeneIds.chip 0.698 0.0017	CAFFAREL_RESPONSE_TO_THC_24HR_5_DN HUMAN_GENE_SYMBOL.chip 0.648 0.0042	AIYAR_COBRA1_TARGETS_DN HG-U133A.chip 0.608 0.0082	CAFFAREL_RESPONSE_TO_THC_DN HUMAN_GENE_SYMBOL.chip 0.607 0.0083	ELVIDGE_HYPOXIA_DN HG-U133A.chip 0.601 0.009
135228	CD109	V$PAX_Q6 HUMAN_GENE_SYMBOL.chip 0.488 0.0396	module_220 HUMAN_GENE_SYMBOL.chip 0.475 0.0458	module_122 HUMAN_GENE_SYMBOL.chip 0.472 0.0473	KEGG_ECM_RECEPTOR_INTERACTION EntrezGeneIds.chip 0.471 0.0475	HATADA_METHYLATED_IN_LUNG_CANCER_UP SEQ_ACCESSION.chip 0.46 0.0534	V$HMGIY_Q6 HUMAN_GENE_SYMBOL.chip 0.457 0.0551	LU_TUMOR_ENDOTHELIAL_MARKERS_UP EntrezGeneIds.chip 0.455 0.0562	CERVERA_SDHB_TARGETS_1_UP HG-U133_Plus_2.chip 0.45 0.0594	REACTOME_INTEGRIN_CELL_SURFACE_INTERACTIONS EntrezGeneIds.chip 0.442 0.0643	SATO_SILENCED_BY_METHYLATION_IN_PANCREATIC_CANCER_1 HG-U133A.chip 0.439 0.0663	SENESE_HDAC2_TARGETS_DN HG-U133_Plus_2.chip 0.452 0.0581	TAVOR_CEBPA_TARGETS_DN SEQ_ACCESSION.chip 0.447 0.061	NEWMAN_ERCC6_TARGETS_DN HG-U133_Plus_2.chip 0.438 0.067	DACOSTA_ERCC3_ALLELE_XPCS_VS_TTD_DN SEQ_ACCESSION.chip 0.396 0.0988	SAKAI_CHRONIC_HEPATITIS_VS_LIVER_CANCER_DN SEQ_ACCESSION.chip 0.393 0.1011
135250	RAET1E	CATION_TRANSMEMBRANE_TRANSPORTER_ACTIVITY HUMAN_GENE_SYMBOL.chip 0.57 0.0142	VOLTAGE_GATED_POTASSIUM_CHANNEL_ACTIVITY HUMAN_GENE_SYMBOL.chip 0.566 0.015	ION_TRANSMEMBRANE_TRANSPORTER_ACTIVITY HUMAN_GENE_SYMBOL.chip 0.542 0.0208	SENSORY_PERCEPTION HUMAN_GENE_SYMBOL.chip 0.54 0.0212	SUBSTRATE_SPECIFIC_TRANSMEMBRANE_TRANSPORTER_ACTIVITY HUMAN_GENE_SYMBOL.chip 0.533 0.0231	MONOOXYGENASE_ACTIVITY HUMAN_GENE_SYMBOL.chip 0.533 0.0233	VOLTAGE_GATED_CHANNEL_ACTIVITY HUMAN_GENE_SYMBOL.chip 0.528 0.0246	ION_TRANSPORT HUMAN_GENE_SYMBOL.chip 0.511 0.0304	GCM_BNIP1 HUMAN_GENE_SYMBOL.chip 0.51 0.0309	POTASSIUM_CHANNEL_ACTIVITY HUMAN_GENE_SYMBOL.chip 0.508 0.0314	LIU_VMYB_TARGETS_UP HG-U133A.chip -0.613 0.0213	AACTGGA,MIR-145 HUMAN_GENE_SYMBOL.chip -0.57 0.0358	YAGI_AML_WITH_T_8_21_TRANSLOCATION HG_U95Av2.chip -0.555 0.0425	CCACACA,MIR-147 HUMAN_GENE_SYMBOL.chip -0.541 0.0496	ONDER_CDH1_TARGETS_1_UP HG-U133A.chip -0.539 0.0504
135293	PM20D2	RNA_BINDING HUMAN_GENE_SYMBOL.chip 0.584 0.0117	TAYLOR_METHYLATED_IN_ACUTE_LYMPHOBLASTIC_LEUKEMIA HUMAN_GENE_SYMBOL.chip 0.58 0.0123	GNF2_NPM1 HUMAN_GENE_SYMBOL.chip 0.575 0.0132	STRUCTURE_SPECIFIC_DNA_BINDING HUMAN_GENE_SYMBOL.chip 0.575 0.0133	REACTOME_INFLUENZA_LIFE_CYCLE EntrezGeneIds.chip 0.574 0.0135	GNF2_FBL HUMAN_GENE_SYMBOL.chip 0.573 0.0136	REACTOME_GENE_EXPRESSION EntrezGeneIds.chip 0.571 0.0139	GNF2_DAP3 HUMAN_GENE_SYMBOL.chip 0.569 0.0145	RIBONUCLEOPROTEIN_COMPLEX_BIOGENESIS_AND_ASSEMBLY HUMAN_GENE_SYMBOL.chip 0.567 0.0147	REACTOME_METABOLISM_OF_PROTEINS EntrezGeneIds.chip 0.567 0.0148	SCHLOSSER_MYC_TARGETS_AND_SERUM_RESPONSE_DN HG_U95Av2.chip 0.574 0.0134	DAZARD_RESPONSE_TO_UV_NHEK_DN SEQ_ACCESSION.chip 0.518 0.028	DACOSTA_UV_RESPONSE_VIA_ERCC3_COMMON_DN SEQ_ACCESSION.chip 0.513 0.0298	ZHONG_RESPONSE_TO_AZACITIDINE_AND_TSA_DN HG-U133A.chip 0.51 0.0308	MOREAUX_MULTIPLE_MYELOMA_BY_TACI_DN HG-U133A.chip 0.507 0.0318
135295	SRSF12	MORF_CDH4 HUMAN_GENE_SYMBOL.chip 0.602 0.0089	MORF_TNFRSF6 HUMAN_GENE_SYMBOL.chip 0.579 0.0125	MORF_ERCC4 HUMAN_GENE_SYMBOL.chip 0.572 0.0138	MORF_BCL2L11 HUMAN_GENE_SYMBOL.chip 0.57 0.0142	MORF_MAGEA8 HUMAN_GENE_SYMBOL.chip 0.57 0.0142	MORF_NOS2A HUMAN_GENE_SYMBOL.chip 0.558 0.0167	MORF_CTSB HUMAN_GENE_SYMBOL.chip 0.556 0.0173	MORF_SUPT3H HUMAN_GENE_SYMBOL.chip 0.555 0.0173	MORF_RAD51L3 HUMAN_GENE_SYMBOL.chip 0.555 0.0175	MORF_MAP2K7 HUMAN_GENE_SYMBOL.chip 0.554 0.0177	WANG_BARRETTS_ESOPHAGUS_AND_ESOPHAGUS_CANCER_UP HUMAN_GENE_SYMBOL.chip -0.571 0.0354	WEBER_METHYLATED_HCP_IN_SPERM_DN HUMAN_GENE_SYMBOL.chip 0.491 0.0381	CYTOSOL HUMAN_GENE_SYMBOL.chip -0.563 0.0388	MORF_RAB5A HUMAN_GENE_SYMBOL.chip -0.546 0.0471	TRANSPORT HUMAN_GENE_SYMBOL.chip -0.544 0.0479
1352	COX10	ORGANELLE_INNER_MEMBRANE HUMAN_GENE_SYMBOL.chip 0.435 0.0686	MITOCHONDRIAL_INNER_MEMBRANE HUMAN_GENE_SYMBOL.chip 0.43 0.072	MOOTHA_HUMAN_MITODB_6_2002 HG-U133A.chip 0.427 0.0744	STEIN_ESRRA_TARGETS_UP HG-U133A.chip 0.426 0.0752	MITOCHONDRIAL_MEMBRANE HUMAN_GENE_SYMBOL.chip 0.422 0.0776	MOOTHA_MITOCHONDRIA HG-U133A.chip 0.422 0.0782	MITOCHONDRIAL_PART HUMAN_GENE_SYMBOL.chip 0.42 0.0797	MITOCHONDRIAL_MATRIX HUMAN_GENE_SYMBOL.chip 0.419 0.08	MITOCHONDRIAL_LUMEN HUMAN_GENE_SYMBOL.chip 0.419 0.08	KEGG_AMINOACYL_TRNA_BIOSYNTHESIS EntrezGeneIds.chip 0.417 0.0816	ZHANG_RESPONSE_TO_CANTHARIDIN_DN SEQ_ACCESSION.chip 0.387 0.1066	ACEVEDO_NORMAL_TISSUE_ADJACENT_TO_LIVER_TUMOR_DN EntrezGeneIds.chip 0.357 0.1372	MANALO_HYPOXIA_DN HG-U133A.chip 0.355 0.1384	CELLULAR_MORPHOGENESIS_DURING_DIFFERENTIATION HUMAN_GENE_SYMBOL.chip -0.418 0.1506	NAKAMURA_CANCER_MICROENVIRONMENT_DN HG-U133_Plus_2.chip 0.339 0.1574
1353	COX11	VANHARANTA_UTERINE_FIBROID_WITH_7Q_DELETION_UP HG-U133A.chip 0.594 0.01	TMTCGCGANR_UNKNOWN HUMAN_GENE_SYMBOL.chip 0.583 0.0118	RICKMAN_METASTASIS_UP HG-U133_Plus_2.chip 0.576 0.0129	MORF_REV3L HUMAN_GENE_SYMBOL.chip 0.563 0.0157	GCM_CHUK HUMAN_GENE_SYMBOL.chip 0.56 0.0163	DING_LUNG_CANCER_EXPRESSION_BY_COPY_NUMBER HUMAN_GENE_SYMBOL.chip 0.55 0.0185	SHEN_SMARCA2_TARGETS_UP HG-U133A.chip 0.548 0.0192	GNF2_KPNB1 HUMAN_GENE_SYMBOL.chip 0.547 0.0192	MORF_SP3 HUMAN_GENE_SYMBOL.chip 0.545 0.0197	GCM_ZNF198 HUMAN_GENE_SYMBOL.chip 0.544 0.0202	MOREAUX_MULTIPLE_MYELOMA_BY_TACI_DN HG-U133A.chip 0.536 0.0223	ZHONG_RESPONSE_TO_AZACITIDINE_AND_TSA_DN HG-U133A.chip 0.508 0.0315	GAZDA_DIAMOND_BLACKFAN_ANEMIA_PROGENITOR_DN HG-U133A.chip 0.508 0.0316	FAELT_B_CLL_WITH_VH_REARRANGEMENTS_DN HG_U95Av2.chip 0.506 0.0322	GARY_CD5_TARGETS_DN HG-U133_Plus_2.chip 0.503 0.0333
135458	HUS1B	NEUROPEPTIDE_BINDING HUMAN_GENE_SYMBOL.chip 0.789 2e-04	NEUROPEPTIDE_RECEPTOR_ACTIVITY HUMAN_GENE_SYMBOL.chip 0.783 3e-04	REACTOME_OLFACTORY_SIGNALING_PATHWAY EntrezGeneIds.chip 0.777 3e-04	VOLTAGE_GATED_CATION_CHANNEL_ACTIVITY HUMAN_GENE_SYMBOL.chip 0.777 3e-04	NEUROTRANSMITTER_RECEPTOR_ACTIVITY HUMAN_GENE_SYMBOL.chip 0.774 3e-04	MORF_PAX7 HUMAN_GENE_SYMBOL.chip 0.774 3e-04	NEUROTRANSMITTER_BINDING HUMAN_GENE_SYMBOL.chip 0.771 4e-04	CAR_WBSCR22 HUMAN_GENE_SYMBOL.chip 0.769 4e-04	CAR_MLANA HUMAN_GENE_SYMBOL.chip 0.767 4e-04	KEGG_OLFACTORY_TRANSDUCTION EntrezGeneIds.chip 0.764 4e-04	SHEN_SMARCA2_TARGETS_DN HG-U133A.chip 0.726 0.001	WEBER_METHYLATED_HCP_IN_FIBROBLAST_DN HUMAN_GENE_SYMBOL.chip 0.719 0.0011	DITTMER_PTHLH_TARGETS_UP HG-U133A.chip -0.778 0.0015	module_243 HUMAN_GENE_SYMBOL.chip -0.736 0.0033	STEIN_ESRRA_TARGETS HG-U133A.chip -0.735 0.0034
1355	COX15	RIBOSOME HUMAN_GENE_SYMBOL.chip 0.606 0.0083	KEGG_RNA_POLYMERASE EntrezGeneIds.chip 0.578 0.0127	MITOCHONDRION HUMAN_GENE_SYMBOL.chip 0.574 0.0134	REACTOME_DUAL_INCISION_REACTION_IN_TC_NER EntrezGeneIds.chip 0.573 0.0135	REACTOME_HIV1_TRANSCRIPTION_INITIATION EntrezGeneIds.chip 0.571 0.0141	RIBONUCLEOPROTEIN_COMPLEX HUMAN_GENE_SYMBOL.chip 0.57 0.0142	KEGG_AMINOACYL_TRNA_BIOSYNTHESIS EntrezGeneIds.chip 0.568 0.0145	TRANSFERASE_ACTIVITY__TRANSFERRING_GROUPS_OTHER_THAN_AMINO_ACYL_GROUPS HUMAN_GENE_SYMBOL.chip 0.568 0.0147	MITOCHONDRIAL_MATRIX HUMAN_GENE_SYMBOL.chip 0.567 0.0147	MITOCHONDRIAL_LUMEN HUMAN_GENE_SYMBOL.chip 0.567 0.0147	ACEVEDO_NORMAL_TISSUE_ADJACENT_TO_LIVER_TUMOR_DN EntrezGeneIds.chip 0.516 0.0288	SAKAI_TUMOR_INFILTRATING_MONOCYTES_DN SEQ_ACCESSION.chip 0.505 0.0327	ZHANG_RESPONSE_TO_CANTHARIDIN_DN SEQ_ACCESSION.chip 0.501 0.0341	ZHONG_RESPONSE_TO_AZACITIDINE_AND_TSA_DN HG-U133A.chip 0.501 0.0342	MOREAUX_MULTIPLE_MYELOMA_BY_TACI_DN HG-U133A.chip 0.498 0.0355
135644	TRIM40	NEUROPEPTIDE_RECEPTOR_ACTIVITY HUMAN_GENE_SYMBOL.chip 0.703 0.0015	NEUROPEPTIDE_BINDING HUMAN_GENE_SYMBOL.chip 0.703 0.0016	NEUROTRANSMITTER_BINDING HUMAN_GENE_SYMBOL.chip 0.691 0.002	RHODOPSIN_LIKE_RECEPTOR_ACTIVITY HUMAN_GENE_SYMBOL.chip 0.683 0.0023	REACTOME_AMINE_LIGAND_BINDING_RECEPTORS EntrezGeneIds.chip 0.678 0.0025	NEUROTRANSMITTER_RECEPTOR_ACTIVITY HUMAN_GENE_SYMBOL.chip 0.672 0.0028	AMINE_RECEPTOR_ACTIVITY HUMAN_GENE_SYMBOL.chip 0.672 0.0028	VOLTAGE_GATED_CATION_CHANNEL_ACTIVITY HUMAN_GENE_SYMBOL.chip 0.663 0.0032	KEGG_NEUROACTIVE_LIGAND_RECEPTOR_INTERACTION EntrezGeneIds.chip 0.653 0.0039	PEPTIDE_RECEPTOR_ACTIVITY HUMAN_GENE_SYMBOL.chip 0.651 0.004	SHEN_SMARCA2_TARGETS_DN HG-U133A.chip 0.664 0.0032	BENPORATH_SOX2_TARGETS EntrezGeneIds.chip -0.678 0.0086	DITTMER_PTHLH_TARGETS_UP HG-U133A.chip -0.666 0.0102	BROWNE_HCMV_INFECTION_16HR_UP HG_U95A.chip -0.654 0.0121	ALONSO_METASTASIS_UP HUMAN_GENE_SYMBOL.chip -0.641 0.0146
135656	DPCR1	CAR_MYST2 HUMAN_GENE_SYMBOL.chip 0.798 2e-04	REACTOME_OLFACTORY_SIGNALING_PATHWAY EntrezGeneIds.chip 0.788 3e-04	KEGG_OLFACTORY_TRANSDUCTION EntrezGeneIds.chip 0.778 3e-04	CAR_MLANA HUMAN_GENE_SYMBOL.chip 0.767 4e-04	GCM_ERCC4 HUMAN_GENE_SYMBOL.chip 0.752 6e-04	DETECTION_OF_STIMULUS HUMAN_GENE_SYMBOL.chip 0.747 6e-04	CAR_TNFRSF25 HUMAN_GENE_SYMBOL.chip 0.736 8e-04	CAR_WBSCR22 HUMAN_GENE_SYMBOL.chip 0.735 8e-04	METAL_ION_TRANSMEMBRANE_TRANSPORTER_ACTIVITY HUMAN_GENE_SYMBOL.chip 0.733 9e-04	CATION_CHANNEL_ACTIVITY HUMAN_GENE_SYMBOL.chip 0.732 9e-04	SHEN_SMARCA2_TARGETS_DN HG-U133A.chip 0.734 8e-04	WEBER_METHYLATED_HCP_IN_FIBROBLAST_DN HUMAN_GENE_SYMBOL.chip 0.7 0.0016	module_114 HUMAN_GENE_SYMBOL.chip -0.758 0.0022	module_151 HUMAN_GENE_SYMBOL.chip -0.755 0.0023	BLUM_RESPONSE_TO_SALIRASIB_UP HG-U133A.chip -0.75 0.0026
1356	CP	SCHEIDEREIT_IKK_INTERACTING_PROTEINS HUMAN_GENE_SYMBOL.chip 0.671 0.0028	CHENG_RESPONSE_TO_NICKEL_ACETATE EntrezGeneIds.chip 0.63 0.0057	RESPONSE_TO_HYPOXIA HUMAN_GENE_SYMBOL.chip 0.598 0.0094	SERINE_HYDROLASE_ACTIVITY HUMAN_GENE_SYMBOL.chip 0.526 0.0253	LIPID_TRANSPORTER_ACTIVITY HUMAN_GENE_SYMBOL.chip 0.525 0.0257	SERINE_TYPE_PEPTIDASE_ACTIVITY HUMAN_GENE_SYMBOL.chip 0.524 0.0261	DACOSTA_ERCC3_ALLELE_XPCS_VS_TTD_UP SEQ_ACCESSION.chip 0.523 0.0263	LIU_VAV3_PROSTATE_CARCINOGENESIS_UP EntrezGeneIds.chip 0.52 0.0273	PROTEIN_SECRETION HUMAN_GENE_SYMBOL.chip 0.519 0.0277	KEGG_COMPLEMENT_AND_COAGULATION_CASCADES EntrezGeneIds.chip 0.512 0.03	ZHAN_MULTIPLE_MYELOMA_CD1_VS_CD2_DN HG-U133_Plus_2.chip 0.567 0.0148	SMID_BREAST_CANCER_LUMINAL_B_DN HG-U133A.chip 0.53 0.024	SENGUPTA_NASOPHARYNGEAL_CARCINOMA_WITH_LMP1_DN HG-U133_Plus_2.chip 0.516 0.0285	BASSO_CD40_SIGNALING_DN HG_U95Av2.chip 0.514 0.0294	FONTAINE_FOLLICULAR_THYROID_ADENOMA_DN HUMAN_GENE_SYMBOL.chip 0.508 0.0314
1357	CPA1	MORF_MAP3K14 HUMAN_GENE_SYMBOL.chip 0.462 0.0526	V$GATA_Q6 HUMAN_GENE_SYMBOL.chip 0.438 0.067	module_489 HUMAN_GENE_SYMBOL.chip 0.432 0.0708	MORF_WNT1 HUMAN_GENE_SYMBOL.chip 0.431 0.0719	G_PROTEIN_SIGNALING__COUPLED_TO_IP3_SECOND_MESSENGER__PHOSPHOLIPASE_C_ACTIVATING HUMAN_GENE_SYMBOL.chip 0.43 0.0722	PHOSPHOINOSITIDE_MEDIATED_SIGNALING HUMAN_GENE_SYMBOL.chip 0.417 0.0814	GNF2_TTN HUMAN_GENE_SYMBOL.chip 0.408 0.0887	FEEDING_BEHAVIOR HUMAN_GENE_SYMBOL.chip 0.407 0.0891	SU_LIVER HG_U95A.chip 0.396 0.0986	AMINE_RECEPTOR_ACTIVITY HUMAN_GENE_SYMBOL.chip 0.396 0.0989	BOYAULT_LIVER_CANCER_SUBCLASS_G1_UP HG-U133A.chip -0.444 0.1225	GCM_TINF2 HUMAN_GENE_SYMBOL.chip -0.428 0.139	BROWNE_HCMV_INFECTION_14HR_UP HG_U95A.chip -0.418 0.1503	LUI_THYROID_CANCER_PAX8_PPARG_UP HG_U95Av2.chip -0.415 0.154	YAGI_AML_WITH_T_9_11_TRANSLOCATION HG_U95Av2.chip -0.411 0.1585
135886	WBSCR28	CAR_TNFRSF25 HUMAN_GENE_SYMBOL.chip 0.645 0.0044	GGGGCCC,MIR-296 HUMAN_GENE_SYMBOL.chip 0.635 0.0053	NEUROPEPTIDE_RECEPTOR_ACTIVITY HUMAN_GENE_SYMBOL.chip 0.633 0.0055	CAR_MYST2 HUMAN_GENE_SYMBOL.chip 0.63 0.0057	NEUROPEPTIDE_BINDING HUMAN_GENE_SYMBOL.chip 0.63 0.0058	CAR_MLANA HUMAN_GENE_SYMBOL.chip 0.627 0.006	CAR_WBSCR22 HUMAN_GENE_SYMBOL.chip 0.623 0.0064	NEUROTRANSMITTER_RECEPTOR_ACTIVITY HUMAN_GENE_SYMBOL.chip 0.62 0.0068	VOLTAGE_GATED_CATION_CHANNEL_ACTIVITY HUMAN_GENE_SYMBOL.chip 0.617 0.007	GCM_LTK HUMAN_GENE_SYMBOL.chip 0.617 0.0071	SHEN_SMARCA2_TARGETS_DN HG-U133A.chip 0.579 0.0126	TACTTGA,MIR-26A,MIR-26B HUMAN_GENE_SYMBOL.chip -0.651 0.0127	TCCAGAT,MIR-516-5P HUMAN_GENE_SYMBOL.chip -0.625 0.0181	WEBER_METHYLATED_HCP_IN_FIBROBLAST_DN HUMAN_GENE_SYMBOL.chip 0.551 0.0183	TURASHVILI_BREAST_NORMAL_DUCTAL_VS_LOBULAR_UP HG-U133_Plus_2.chip -0.624 0.0184
135892	TRIM50	GCM_PRKCG HUMAN_GENE_SYMBOL.chip 0.679 0.0024	CATION_TRANSMEMBRANE_TRANSPORTER_ACTIVITY HUMAN_GENE_SYMBOL.chip 0.67 0.0029	ION_TRANSMEMBRANE_TRANSPORTER_ACTIVITY HUMAN_GENE_SYMBOL.chip 0.65 0.0041	SENSORY_PERCEPTION HUMAN_GENE_SYMBOL.chip 0.644 0.0046	GNF2_CCNA1 HUMAN_GENE_SYMBOL.chip 0.62 0.0067	TRANSMEMBRANE_TRANSPORTER_ACTIVITY HUMAN_GENE_SYMBOL.chip 0.615 0.0072	V$NRSF_01 HUMAN_GENE_SYMBOL.chip 0.602 0.0088	GCM_FCGR2B HUMAN_GENE_SYMBOL.chip 0.599 0.0093	GCM_BNIP1 HUMAN_GENE_SYMBOL.chip 0.599 0.0094	SEXUAL_REPRODUCTION HUMAN_GENE_SYMBOL.chip 0.594 0.0101	GENTILE_UV_RESPONSE_CLUSTER_D7 SEQ_ACCESSION.chip -0.675 0.009	module_37 HUMAN_GENE_SYMBOL.chip -0.67 0.0097	ROME_INSULIN_TARGETS_IN_MUSCLE_DN SEQ_ACCESSION.chip 0.575 0.0132	HAHTOLA_MYCOSIS_FUNGOIDES_SKIN_UP HG-U133A.chip -0.641 0.0147	JIANG_HYPOXIA_NORMAL SEQ_ACCESSION.chip -0.639 0.0151
1358	CPA2	NEUROTRANSMITTER_BINDING HUMAN_GENE_SYMBOL.chip 0.598 0.0094	PEPTIDE_RECEPTOR_ACTIVITY HUMAN_GENE_SYMBOL.chip 0.591 0.0106	RHODOPSIN_LIKE_RECEPTOR_ACTIVITY HUMAN_GENE_SYMBOL.chip 0.586 0.0114	AMINE_RECEPTOR_ACTIVITY HUMAN_GENE_SYMBOL.chip 0.584 0.0116	REACTOME_AMINE_LIGAND_BINDING_RECEPTORS EntrezGeneIds.chip 0.574 0.0133	NEUROTRANSMITTER_RECEPTOR_ACTIVITY HUMAN_GENE_SYMBOL.chip 0.568 0.0146	NEUROPEPTIDE_BINDING HUMAN_GENE_SYMBOL.chip 0.565 0.0151	NEUROPEPTIDE_RECEPTOR_ACTIVITY HUMAN_GENE_SYMBOL.chip 0.556 0.0172	FEEDING_BEHAVIOR HUMAN_GENE_SYMBOL.chip 0.552 0.018	HEMATOPOIETIN_INTERFERON_CLASS__D200_DOMAIN__CYTOKINE_RECEPTOR_BINDING HUMAN_GENE_SYMBOL.chip 0.552 0.0181	SHEN_SMARCA2_TARGETS_DN HG-U133A.chip 0.484 0.0414	TCCAGAT,MIR-516-5P HUMAN_GENE_SYMBOL.chip -0.526 0.0581	BENPORATH_SOX2_TARGETS EntrezGeneIds.chip -0.524 0.0589	MORF_SS18 HUMAN_GENE_SYMBOL.chip -0.522 0.0602	MACROMOLECULE_LOCALIZATION HUMAN_GENE_SYMBOL.chip -0.511 0.067
135927	C7orf34	VOLTAGE_GATED_CATION_CHANNEL_ACTIVITY HUMAN_GENE_SYMBOL.chip 0.782 3e-04	NEUROTRANSMITTER_BINDING HUMAN_GENE_SYMBOL.chip 0.781 3e-04	NEUROTRANSMITTER_RECEPTOR_ACTIVITY HUMAN_GENE_SYMBOL.chip 0.777 3e-04	VOLTAGE_GATED_CHANNEL_ACTIVITY HUMAN_GENE_SYMBOL.chip 0.775 3e-04	CATION_CHANNEL_ACTIVITY HUMAN_GENE_SYMBOL.chip 0.773 4e-04	METAL_ION_TRANSMEMBRANE_TRANSPORTER_ACTIVITY HUMAN_GENE_SYMBOL.chip 0.77 4e-04	REACTOME_OLFACTORY_SIGNALING_PATHWAY EntrezGeneIds.chip 0.767 4e-04	GATED_CHANNEL_ACTIVITY HUMAN_GENE_SYMBOL.chip 0.76 5e-04	ION_CHANNEL_ACTIVITY HUMAN_GENE_SYMBOL.chip 0.759 5e-04	SUBSTRATE_SPECIFIC_CHANNEL_ACTIVITY HUMAN_GENE_SYMBOL.chip 0.757 5e-04	SHEN_SMARCA2_TARGETS_DN HG-U133A.chip 0.772 4e-04	WEBER_METHYLATED_HCP_IN_FIBROBLAST_DN HUMAN_GENE_SYMBOL.chip 0.703 0.0015	WELCSH_BRCA1_TARGETS_1_UP SEQ_ACCESSION.chip -0.751 0.0025	INTRACELLULAR_TRANSPORT HUMAN_GENE_SYMBOL.chip -0.747 0.0027	module_243 HUMAN_GENE_SYMBOL.chip -0.745 0.0028
135932	TMEM139	REACTOME_TIGHT_JUNCTION_INTERACTIONS EntrezGeneIds.chip 0.693 0.0019	CHARAFE_BREAST_CANCER_BASAL_VS_MESENCHYMAL_UP HG-U133_Plus_2.chip 0.674 0.0027	WAMUNYOKOLI_OVARIAN_CANCER_LMP_UP HG-U133_Plus_2.chip 0.659 0.0035	module_342 HUMAN_GENE_SYMBOL.chip 0.656 0.0037	REACTOME_CELL_CELL_ADHESION_SYSTEMS EntrezGeneIds.chip 0.654 0.0038	AIGNER_ZEB1_TARGETS HUMAN_GENE_SYMBOL.chip 0.651 0.004	TIGHT_JUNCTION HUMAN_GENE_SYMBOL.chip 0.642 0.0047	WAMUNYOKOLI_OVARIAN_CANCER_GRADES_1_2_UP HG-U133_Plus_2.chip 0.629 0.0058	APICAL_JUNCTION_COMPLEX HUMAN_GENE_SYMBOL.chip 0.625 0.0062	APICOLATERAL_PLASMA_MEMBRANE HUMAN_GENE_SYMBOL.chip 0.625 0.0062	CHEMNITZ_RESPONSE_TO_PROSTAGLANDIN_E2_DN HG-U133_Plus_2.chip 0.703 0.0015	COLDREN_GEFITINIB_RESISTANCE_DN HG-U133_Plus_2.chip 0.638 0.005	SENGUPTA_NASOPHARYNGEAL_CARCINOMA_DN HG-U133_Plus_2.chip 0.636 0.0052	ONDER_CDH1_TARGETS_2_DN HG-U133A.chip 0.591 0.0105	SCHUETZ_BREAST_CANCER_DUCTAL_INVASIVE_DN HG-U133_Plus_2.chip 0.564 0.0153
135935	NOBOX	REACTOME_OLFACTORY_SIGNALING_PATHWAY EntrezGeneIds.chip 0.765 4e-04	KEGG_NEUROACTIVE_LIGAND_RECEPTOR_INTERACTION EntrezGeneIds.chip 0.764 4e-04	DETECTION_OF_STIMULUS HUMAN_GENE_SYMBOL.chip 0.75 6e-04	KEGG_OLFACTORY_TRANSDUCTION EntrezGeneIds.chip 0.736 8e-04	SYNAPTIC_TRANSMISSION HUMAN_GENE_SYMBOL.chip 0.736 8e-04	TRANSMISSION_OF_NERVE_IMPULSE HUMAN_GENE_SYMBOL.chip 0.734 8e-04	GCM_HMGA2 HUMAN_GENE_SYMBOL.chip 0.729 9e-04	CAR_MYST2 HUMAN_GENE_SYMBOL.chip 0.729 9e-04	CAR_MLANA HUMAN_GENE_SYMBOL.chip 0.728 9e-04	CAR_TNFRSF25 HUMAN_GENE_SYMBOL.chip 0.725 0.001	SHEN_SMARCA2_TARGETS_DN HG-U133A.chip 0.718 0.0011	MORF_RAB11A HUMAN_GENE_SYMBOL.chip -0.764 0.002	MORF_PPP2R5E HUMAN_GENE_SYMBOL.chip -0.757 0.0022	MORF_PSMC2 HUMAN_GENE_SYMBOL.chip -0.744 0.0028	WEBER_METHYLATED_HCP_IN_FIBROBLAST_DN HUMAN_GENE_SYMBOL.chip 0.661 0.0034
135946	OR6B1	REACTOME_OLFACTORY_SIGNALING_PATHWAY EntrezGeneIds.chip 0.753 5e-04	KEGG_OLFACTORY_TRANSDUCTION EntrezGeneIds.chip 0.745 7e-04	NEUROTRANSMITTER_RECEPTOR_ACTIVITY HUMAN_GENE_SYMBOL.chip 0.74 7e-04	GCM_TEC HUMAN_GENE_SYMBOL.chip 0.726 0.001	VOLTAGE_GATED_POTASSIUM_CHANNEL_COMPLEX HUMAN_GENE_SYMBOL.chip 0.722 0.0011	METAL_ION_TRANSMEMBRANE_TRANSPORTER_ACTIVITY HUMAN_GENE_SYMBOL.chip 0.72 0.0011	NEUROTRANSMITTER_BINDING HUMAN_GENE_SYMBOL.chip 0.719 0.0011	VOLTAGE_GATED_CATION_CHANNEL_ACTIVITY HUMAN_GENE_SYMBOL.chip 0.718 0.0012	VOLTAGE_GATED_CHANNEL_ACTIVITY HUMAN_GENE_SYMBOL.chip 0.715 0.0012	GATED_CHANNEL_ACTIVITY HUMAN_GENE_SYMBOL.chip 0.711 0.0013	SHEN_SMARCA2_TARGETS_DN HG-U133A.chip 0.698 0.0017	WEBER_METHYLATED_HCP_IN_FIBROBLAST_DN HUMAN_GENE_SYMBOL.chip 0.66 0.0035	WEBER_METHYLATED_HCP_IN_SPERM_DN HUMAN_GENE_SYMBOL.chip 0.63 0.0058	WELCSH_BRCA1_TARGETS_1_UP SEQ_ACCESSION.chip -0.7 0.006	HYDROLASE_ACTIVITY__ACTING_ON_ACID_ANHYDRIDES HUMAN_GENE_SYMBOL.chip -0.69 0.0071
135948	OR2F2	REACTOME_OLFACTORY_SIGNALING_PATHWAY EntrezGeneIds.chip 0.614 0.0074	KEGG_OLFACTORY_TRANSDUCTION EntrezGeneIds.chip 0.59 0.0107	NEUROTRANSMITTER_BINDING HUMAN_GENE_SYMBOL.chip 0.585 0.0115	NEUROPEPTIDE_BINDING HUMAN_GENE_SYMBOL.chip 0.584 0.0117	MORF_BCL2L11 HUMAN_GENE_SYMBOL.chip 0.583 0.0118	NEUROTRANSMITTER_RECEPTOR_ACTIVITY HUMAN_GENE_SYMBOL.chip 0.581 0.0121	NEUROPEPTIDE_RECEPTOR_ACTIVITY HUMAN_GENE_SYMBOL.chip 0.576 0.013	MORF_PAX7 HUMAN_GENE_SYMBOL.chip 0.576 0.0131	MORF_NOS2A HUMAN_GENE_SYMBOL.chip 0.57 0.0142	GCM_ERCC4 HUMAN_GENE_SYMBOL.chip 0.56 0.0162	WEBER_METHYLATED_HCP_IN_SPERM_DN HUMAN_GENE_SYMBOL.chip 0.551 0.0184	WEBER_METHYLATED_HCP_IN_FIBROBLAST_DN HUMAN_GENE_SYMBOL.chip 0.549 0.0189	SHEN_SMARCA2_TARGETS_DN HG-U133A.chip 0.532 0.0234	DITTMER_PTHLH_TARGETS_UP HG-U133A.chip -0.569 0.0365	CYTOSOL HUMAN_GENE_SYMBOL.chip -0.552 0.0438
1359	CPA3	CELL_SUBSTRATE_ADHESION HUMAN_GENE_SYMBOL.chip 0.584 0.0117	module_122 HUMAN_GENE_SYMBOL.chip 0.58 0.0124	CELL_MATRIX_ADHESION HUMAN_GENE_SYMBOL.chip 0.577 0.0129	SCHUETZ_BREAST_CANCER_DUCTAL_INVASIVE_UP HG-U133_Plus_2.chip 0.57 0.0141	LINDGREN_BLADDER_CANCER_CLUSTER_2B EntrezGeneIds.chip 0.569 0.0143	module_85 HUMAN_GENE_SYMBOL.chip 0.564 0.0155	VALK_AML_CLUSTER_4 HG-U133A.chip 0.56 0.0163	WU_SILENCED_BY_METHYLATION_IN_BLADDER_CANCER SEQ_ACCESSION.chip 0.558 0.0168	LINDGREN_BLADDER_CANCER_HIGH_RECURRENCE HUMAN_GENE_SYMBOL.chip 0.558 0.0168	module_47 HUMAN_GENE_SYMBOL.chip 0.556 0.0171	SHIPP_DLBCL_VS_FOLLICULAR_LYMPHOMA_DN Hu6800.chip 0.578 0.0127	BIDUS_METASTASIS_DN HG-U133_Plus_2.chip 0.552 0.0182	WINTER_HYPOXIA_DN HG-U133_Plus_2.chip 0.544 0.0203	CHUNG_BLISTER_CYTOTOXICITY_DN HG-U133_Plus_2.chip 0.54 0.0212	BROWNE_HCMV_INFECTION_16HR_DN HG_U95A.chip 0.54 0.0212
135	ADORA2A	SENGUPTA_EBNA1_ANTICORRELATED HG-U133_Plus_2.chip 0.601 0.009	GCM_CDH5 HUMAN_GENE_SYMBOL.chip 0.597 0.0096	GCM_HMGA2 HUMAN_GENE_SYMBOL.chip 0.595 0.0098	HEMATOPOIETIN_INTERFERON_CLASS__D200_DOMAIN__CYTOKINE_RECEPTOR_BINDING HUMAN_GENE_SYMBOL.chip 0.573 0.0136	KEGG_PRIMARY_IMMUNODEFICIENCY EntrezGeneIds.chip 0.569 0.0144	module_111 HUMAN_GENE_SYMBOL.chip 0.567 0.0147	REACTOME_GPCR_LIGAND_BINDING EntrezGeneIds.chip 0.567 0.0149	KONDO_PROSTATE_CANCER_WITH_H3K27ME3 SEQ_ACCESSION.chip 0.563 0.0156	GCM_LTK HUMAN_GENE_SYMBOL.chip 0.563 0.0156	REACTOME_DOWNSTREAM_EVENTS_IN_GPCR_SIGNALING EntrezGeneIds.chip 0.562 0.0159	BORCZUK_MALIGNANT_MESOTHELIOMA_DN HG_U95Av2.chip 0.509 0.031	MORF_UBE2A HUMAN_GENE_SYMBOL.chip -0.578 0.0328	HOSHIDA_LIVER_CANCER_SUBCLASS_S2 EntrezGeneIds.chip -0.572 0.035	MORF_XPC HUMAN_GENE_SYMBOL.chip -0.571 0.0354	MORF_PPP2R5E HUMAN_GENE_SYMBOL.chip -0.567 0.0373
136051	ZNF786	MORF_HEAB HUMAN_GENE_SYMBOL.chip 0.454 0.0569	SHEDDEN_LUNG_CANCER_GOOD_SURVIVAL_A5 HG-U133A.chip 0.428 0.0734	RICKMAN_TUMOR_DIFFERENTIATED_WELL_VS_POORLY_UP HG-U133_Plus_2.chip 0.428 0.0734	GCM_USP6 HUMAN_GENE_SYMBOL.chip 0.416 0.0827	MORF_PPP5C HUMAN_GENE_SYMBOL.chip 0.409 0.0881	ESTABLISHMENT_AND_OR_MAINTENANCE_OF_CHROMATIN_ARCHITECTURE HUMAN_GENE_SYMBOL.chip 0.408 0.0887	CHROMATIN_MODIFICATION HUMAN_GENE_SYMBOL.chip 0.389 0.1046	GCM_ING1 HUMAN_GENE_SYMBOL.chip 0.389 0.1047	GCM_NUMA1 HUMAN_GENE_SYMBOL.chip 0.388 0.1059	chr7q35 HUMAN_GENE_SYMBOL.chip 0.388 0.1059	LAIHO_COLORECTAL_CANCER_SERRATED_DN HG-U133A.chip 0.49 0.0389	GINESTIER_BREAST_CANCER_ZNF217_AMPLIFIED_DN HG-U133_Plus_2.chip 0.456 0.0556	GINESTIER_BREAST_CANCER_20Q13_AMPLIFICATION_DN HG-U133_Plus_2.chip 0.395 0.0995	SOLUBLE_FRACTION HUMAN_GENE_SYMBOL.chip -0.462 0.1051	KEGG_ARACHIDONIC_ACID_METABOLISM EntrezGeneIds.chip -0.455 0.1122
1360	CPB1	HORMONE_ACTIVITY HUMAN_GENE_SYMBOL.chip 0.486 0.0407	AGCYRWTTC_UNKNOWN HUMAN_GENE_SYMBOL.chip 0.475 0.0459	module_274 HUMAN_GENE_SYMBOL.chip 0.45 0.0593	KEGG_NEUROACTIVE_LIGAND_RECEPTOR_INTERACTION EntrezGeneIds.chip 0.44 0.0658	module_382 HUMAN_GENE_SYMBOL.chip 0.421 0.0787	V$S8_01 HUMAN_GENE_SYMBOL.chip 0.411 0.0859	GNF2_TM4SF2 HUMAN_GENE_SYMBOL.chip 0.41 0.0872	AUXILIARY_TRANSPORT_PROTEIN_ACTIVITY HUMAN_GENE_SYMBOL.chip 0.409 0.0877	FEEDING_BEHAVIOR HUMAN_GENE_SYMBOL.chip 0.409 0.0879	REACTOME_G_ALPHA_S_SIGNALLING_EVENTS EntrezGeneIds.chip 0.409 0.0881	SABATES_COLORECTAL_ADENOMA_DN HG-U133_Plus_2.chip 0.374 0.119	VECCHI_GASTRIC_CANCER_EARLY_DN HG-U133_Plus_2.chip 0.354 0.1397	YAGI_AML_SURVIVAL HG_U95Av2.chip -0.42 0.1478	ELVIDGE_HIF1A_AND_HIF2A_TARGETS_UP HG-U133A.chip -0.41 0.1603	FONTAINE_PAPILLARY_THYROID_CARCINOMA_DN HUMAN_GENE_SYMBOL.chip 0.334 0.1633
136157	LOC136157	NEUROPEPTIDE_RECEPTOR_ACTIVITY HUMAN_GENE_SYMBOL.chip 0.562 0.0157	NEUROPEPTIDE_BINDING HUMAN_GENE_SYMBOL.chip 0.562 0.0158	NEUROTRANSMITTER_BINDING HUMAN_GENE_SYMBOL.chip 0.556 0.0171	NEUROTRANSMITTER_RECEPTOR_ACTIVITY HUMAN_GENE_SYMBOL.chip 0.551 0.0184	POTASSIUM_ION_TRANSPORT HUMAN_GENE_SYMBOL.chip 0.532 0.0233	SUBSTRATE_SPECIFIC_CHANNEL_ACTIVITY HUMAN_GENE_SYMBOL.chip 0.532 0.0236	ION_CHANNEL_ACTIVITY HUMAN_GENE_SYMBOL.chip 0.53 0.0242	MORF_WNT1 HUMAN_GENE_SYMBOL.chip 0.528 0.0246	VOLTAGE_GATED_CHANNEL_ACTIVITY HUMAN_GENE_SYMBOL.chip 0.526 0.0253	CATION_CHANNEL_ACTIVITY HUMAN_GENE_SYMBOL.chip 0.523 0.0261	SHEN_SMARCA2_TARGETS_DN HG-U133A.chip 0.549 0.0188	BROWNE_HCMV_INFECTION_16HR_UP HG_U95A.chip -0.549 0.0455	BENPORATH_SOX2_TARGETS EntrezGeneIds.chip -0.53 0.0557	MORF_BECN1 HUMAN_GENE_SYMBOL.chip -0.508 0.0695	LIU_VMYB_TARGETS_UP HG-U133A.chip -0.502 0.0733
1361	CPB2	SU_LIVER HG_U95A.chip 0.41 0.0875	NEUROTRANSMITTER_BINDING HUMAN_GENE_SYMBOL.chip 0.39 0.1041	REACTOME_CYTOCHROME_P450_ARRANGED_BY_SUBSTRATE_TYPE EntrezGeneIds.chip 0.379 0.1141	NEUROTRANSMITTER_RECEPTOR_ACTIVITY HUMAN_GENE_SYMBOL.chip 0.376 0.1172	GCM_TEC HUMAN_GENE_SYMBOL.chip 0.371 0.1217	MORF_MAP2K7 HUMAN_GENE_SYMBOL.chip 0.37 0.1228	AMINE_BINDING HUMAN_GENE_SYMBOL.chip 0.369 0.1245	GCM_CDH5 HUMAN_GENE_SYMBOL.chip 0.367 0.1261	MORF_CTSB HUMAN_GENE_SYMBOL.chip 0.366 0.1273	MORF_IL9 HUMAN_GENE_SYMBOL.chip 0.365 0.1286	WEBER_METHYLATED_HCP_IN_SPERM_DN HUMAN_GENE_SYMBOL.chip 0.362 0.1308	BENPORATH_OCT4_TARGETS EntrezGeneIds.chip -0.416 0.153	WEBER_METHYLATED_HCP_IN_FIBROBLAST_DN HUMAN_GENE_SYMBOL.chip 0.342 0.1532	BENPORATH_SOX2_TARGETS EntrezGeneIds.chip -0.408 0.163	GGCKCATGS_UNKNOWN HUMAN_GENE_SYMBOL.chip -0.406 0.1643
136227	EMID2	VOLTAGE_GATED_CHANNEL_ACTIVITY HUMAN_GENE_SYMBOL.chip 0.633 0.0055	NEUROTRANSMITTER_RECEPTOR_ACTIVITY HUMAN_GENE_SYMBOL.chip 0.631 0.0056	module_242 HUMAN_GENE_SYMBOL.chip 0.628 0.0059	module_379 HUMAN_GENE_SYMBOL.chip 0.626 0.0061	NEUROTRANSMITTER_BINDING HUMAN_GENE_SYMBOL.chip 0.617 0.007	VOLTAGE_GATED_CATION_CHANNEL_ACTIVITY HUMAN_GENE_SYMBOL.chip 0.61 0.0079	NEUROPEPTIDE_BINDING HUMAN_GENE_SYMBOL.chip 0.608 0.0081	VOLTAGE_GATED_POTASSIUM_CHANNEL_ACTIVITY HUMAN_GENE_SYMBOL.chip 0.605 0.0085	NEUROPEPTIDE_RECEPTOR_ACTIVITY HUMAN_GENE_SYMBOL.chip 0.603 0.0087	VOLTAGE_GATED_POTASSIUM_CHANNEL_COMPLEX HUMAN_GENE_SYMBOL.chip 0.602 0.0089	SHEN_SMARCA2_TARGETS_DN HG-U133A.chip 0.582 0.012	LIU_VMYB_TARGETS_UP HG-U133A.chip -0.61 0.022	OSMAN_BLADDER_CANCER_UP HG-U133_Plus_2.chip -0.605 0.0236	YAGI_AML_WITH_11Q23_REARRANGED HG_U95Av2.chip -0.6 0.025	V$ELK1_01 HUMAN_GENE_SYMBOL.chip -0.598 0.0256
136242	PRSS37	REACTOME_OLFACTORY_SIGNALING_PATHWAY EntrezGeneIds.chip 0.732 9e-04	KEGG_NEUROACTIVE_LIGAND_RECEPTOR_INTERACTION EntrezGeneIds.chip 0.717 0.0012	DETECTION_OF_STIMULUS HUMAN_GENE_SYMBOL.chip 0.713 0.0013	KEGG_OLFACTORY_TRANSDUCTION EntrezGeneIds.chip 0.703 0.0015	SYNAPTIC_TRANSMISSION HUMAN_GENE_SYMBOL.chip 0.7 0.0017	TRANSMISSION_OF_NERVE_IMPULSE HUMAN_GENE_SYMBOL.chip 0.696 0.0018	module_379 HUMAN_GENE_SYMBOL.chip 0.686 0.0021	V$NRSF_01 HUMAN_GENE_SYMBOL.chip 0.686 0.0021	REACTOME_AMINE_LIGAND_BINDING_RECEPTORS EntrezGeneIds.chip 0.684 0.0022	DETECTION_OF_EXTERNAL_STIMULUS HUMAN_GENE_SYMBOL.chip 0.684 0.0022	SHEN_SMARCA2_TARGETS_DN HG-U133A.chip 0.711 0.0013	WEBER_METHYLATED_HCP_IN_FIBROBLAST_DN HUMAN_GENE_SYMBOL.chip 0.652 0.004	WEBER_METHYLATED_HCP_IN_SPERM_DN HUMAN_GENE_SYMBOL.chip 0.649 0.0041	MORF_RAB11A HUMAN_GENE_SYMBOL.chip -0.694 0.0066	MORF_PPP2R5E HUMAN_GENE_SYMBOL.chip -0.685 0.0077
136259	KLF14	NEUROTRANSMITTER_BINDING HUMAN_GENE_SYMBOL.chip 0.755 5e-04	NEUROTRANSMITTER_RECEPTOR_ACTIVITY HUMAN_GENE_SYMBOL.chip 0.748 6e-04	REACTOME_OLFACTORY_SIGNALING_PATHWAY EntrezGeneIds.chip 0.741 7e-04	GATED_CHANNEL_ACTIVITY HUMAN_GENE_SYMBOL.chip 0.74 7e-04	module_379 HUMAN_GENE_SYMBOL.chip 0.737 8e-04	SUBSTRATE_SPECIFIC_CHANNEL_ACTIVITY HUMAN_GENE_SYMBOL.chip 0.736 8e-04	CATION_CHANNEL_ACTIVITY HUMAN_GENE_SYMBOL.chip 0.735 8e-04	module_242 HUMAN_GENE_SYMBOL.chip 0.729 9e-04	POTASSIUM_CHANNEL_ACTIVITY HUMAN_GENE_SYMBOL.chip 0.728 0.001	AMINE_BINDING HUMAN_GENE_SYMBOL.chip 0.727 0.001	SHEN_SMARCA2_TARGETS_DN HG-U133A.chip 0.78 3e-04	WEBER_METHYLATED_HCP_IN_FIBROBLAST_DN HUMAN_GENE_SYMBOL.chip 0.679 0.0024	WEBER_METHYLATED_HCP_IN_SPERM_DN HUMAN_GENE_SYMBOL.chip 0.668 0.003	MORF_BECN1 HUMAN_GENE_SYMBOL.chip -0.737 0.0032	MGGAAGTG_V$GABP_B HUMAN_GENE_SYMBOL.chip -0.716 0.0046
136263	C7orf45	CAR_MYST2 HUMAN_GENE_SYMBOL.chip 0.75 6e-04	REACTOME_OLFACTORY_SIGNALING_PATHWAY EntrezGeneIds.chip 0.745 7e-04	KEGG_OLFACTORY_TRANSDUCTION EntrezGeneIds.chip 0.724 0.001	KEGG_NEUROACTIVE_LIGAND_RECEPTOR_INTERACTION EntrezGeneIds.chip 0.724 0.001	SYNAPTIC_TRANSMISSION HUMAN_GENE_SYMBOL.chip 0.722 0.0011	module_41 HUMAN_GENE_SYMBOL.chip 0.72 0.0011	NEUROLOGICAL_SYSTEM_PROCESS HUMAN_GENE_SYMBOL.chip 0.719 0.0011	CATION_CHANNEL_ACTIVITY HUMAN_GENE_SYMBOL.chip 0.719 0.0011	GCM_PTPRU HUMAN_GENE_SYMBOL.chip 0.718 0.0011	TRANSMISSION_OF_NERVE_IMPULSE HUMAN_GENE_SYMBOL.chip 0.718 0.0012	SHEN_SMARCA2_TARGETS_DN HG-U133A.chip 0.747 6e-04	MORF_RAB1A HUMAN_GENE_SYMBOL.chip -0.751 0.0025	MORF_BECN1 HUMAN_GENE_SYMBOL.chip -0.749 0.0026	INTRACELLULAR_TRANSPORT HUMAN_GENE_SYMBOL.chip -0.744 0.0029	MORF_RAB5A HUMAN_GENE_SYMBOL.chip -0.741 0.003
136288	C7orf57	KIM_RESPONSE_TO_TSA_AND_DECITABINE_UP HG-U133A.chip 0.32 0.1809	FONTAINE_PAPILLARY_THYROID_CARCINOMA_UP HUMAN_GENE_SYMBOL.chip 0.317 0.1846	module_68 HUMAN_GENE_SYMBOL.chip 0.306 0.2003	module_298 HUMAN_GENE_SYMBOL.chip 0.302 0.2052	KORKOLA_EMBRYONIC_CARCINOMA_VS_SEMINOMA_UP HG-U133_Plus_2.chip 0.297 0.2124	RNTCANNRNNYNATTW_UNKNOWN HUMAN_GENE_SYMBOL.chip 0.296 0.2136	GNF2_TTN HUMAN_GENE_SYMBOL.chip 0.293 0.2179	module_411 HUMAN_GENE_SYMBOL.chip 0.292 0.2195	module_341 HUMAN_GENE_SYMBOL.chip 0.291 0.2212	module_418 HUMAN_GENE_SYMBOL.chip 0.291 0.2216	SENGUPTA_NASOPHARYNGEAL_CARCINOMA_WITH_LMP1_DN HG-U133_Plus_2.chip 0.334 0.1634	SENGUPTA_NASOPHARYNGEAL_CARCINOMA_DN HG-U133_Plus_2.chip 0.322 0.1788	GU_PDEF_TARGETS_DN HUMAN_GENE_SYMBOL.chip 0.319 0.1825	WANG_BARRETTS_ESOPHAGUS_AND_ESOPHAGUS_CANCER_DN HUMAN_GENE_SYMBOL.chip 0.312 0.1915	ONDER_CDH1_TARGETS_2_DN HG-U133A.chip 0.294 0.2175
1362	CPD	CREIGHTON_ENDOCRINE_THERAPY_RESISTANCE_3 HG-U133_Plus_2.chip 0.666 0.0031	REACTOME_CLATHRIN_DERIVED_VESICLE_BUDDING EntrezGeneIds.chip 0.661 0.0034	REACTOME_GOLGI_ASSOCIATED_VESICLE_BIOGENESIS EntrezGeneIds.chip 0.661 0.0034	BRUECKNER_TARGETS_OF_MIRLET7A3_UP SEQ_ACCESSION.chip 0.652 0.0039	SPIRA_SMOKERS_LUNG_CANCER_UP HG-U133A.chip 0.645 0.0045	REACTOME_MEMBRANE_TRAFFICKING EntrezGeneIds.chip 0.632 0.0056	WATANABE_RECTAL_CANCER_RADIOTHERAPY_RESPONSIVE_UP HG_U95Av2.chip 0.616 0.0072	ESTABLISHMENT_OF_PROTEIN_LOCALIZATION HUMAN_GENE_SYMBOL.chip 0.605 0.0085	FRASOR_TAMOXIFEN_RESPONSE_UP HG-U133A.chip 0.602 0.0089	SWEET_KRAS_ONCOGENIC_SIGNATURE HG-U133A.chip 0.6 0.0092	TIEN_INTESTINE_PROBIOTICS_24HR_DN HG-U133A.chip 0.652 0.004	NUYTTEN_NIPP1_TARGETS_DN HUMAN_GENE_SYMBOL.chip 0.625 0.0062	IGARASHI_ATF4_TARGETS_DN HG-U133_Plus_2.chip 0.611 0.0077	BASAKI_YBX1_TARGETS_DN HG-U133_Plus_2.chip 0.609 0.0079	HOFMANN_MYELODYSPLASTIC_SYNDROM_LOW_RISK_DN SEQ_ACCESSION.chip 0.601 0.009
136306	SVOPL	SENSORY_PERCEPTION HUMAN_GENE_SYMBOL.chip 0.534 0.0228	ION_TRANSMEMBRANE_TRANSPORTER_ACTIVITY HUMAN_GENE_SYMBOL.chip 0.494 0.0372	GCM_BNIP1 HUMAN_GENE_SYMBOL.chip 0.487 0.0399	CATION_TRANSMEMBRANE_TRANSPORTER_ACTIVITY HUMAN_GENE_SYMBOL.chip 0.487 0.0402	SYMPORTER_ACTIVITY HUMAN_GENE_SYMBOL.chip 0.476 0.0454	KEGG_TASTE_TRANSDUCTION EntrezGeneIds.chip 0.472 0.0473	GCM_PRKCG HUMAN_GENE_SYMBOL.chip 0.469 0.0486	SEXUAL_REPRODUCTION HUMAN_GENE_SYMBOL.chip 0.461 0.0529	TRANSMEMBRANE_TRANSPORTER_ACTIVITY HUMAN_GENE_SYMBOL.chip 0.456 0.0556	SECONDARY_ACTIVE_TRANSMEMBRANE_TRANSPORTER_ACTIVITY HUMAN_GENE_SYMBOL.chip 0.445 0.0624	BIOCARTA_P38MAPK_PATHWAY EntrezGeneIds.chip -0.564 0.0384	HAHTOLA_MYCOSIS_FUNGOIDES_SKIN_UP HG-U133A.chip -0.543 0.0484	ENDOSOME_TRANSPORT HUMAN_GENE_SYMBOL.chip -0.535 0.0526	CROMER_METASTASIS_UP SEQ_ACCESSION.chip -0.535 0.053	BIOCARTA_MAPK_PATHWAY EntrezGeneIds.chip -0.534 0.0532
136332	LRGUK	GNF2_MLF1 HUMAN_GENE_SYMBOL.chip 0.539 0.0214	GNF2_CCNA1 HUMAN_GENE_SYMBOL.chip 0.516 0.0286	MORF_EPHA7 HUMAN_GENE_SYMBOL.chip 0.501 0.034	MORF_LCAT HUMAN_GENE_SYMBOL.chip 0.484 0.0416	MORF_FRK HUMAN_GENE_SYMBOL.chip 0.48 0.0432	MORF_WNT1 HUMAN_GENE_SYMBOL.chip 0.48 0.0433	MORF_RAB3A HUMAN_GENE_SYMBOL.chip 0.474 0.0464	MORF_IL9 HUMAN_GENE_SYMBOL.chip 0.464 0.0513	module_104 HUMAN_GENE_SYMBOL.chip 0.464 0.0513	NEUROLOGICAL_SYSTEM_PROCESS HUMAN_GENE_SYMBOL.chip 0.463 0.0519	WEBER_METHYLATED_HCP_IN_SPERM_DN HUMAN_GENE_SYMBOL.chip 0.52 0.0273	HYDROLASE_ACTIVITY__ACTING_ON_ACID_ANHYDRIDES HUMAN_GENE_SYMBOL.chip -0.558 0.0412	PYROPHOSPHATASE_ACTIVITY HUMAN_GENE_SYMBOL.chip -0.557 0.0416	NUCLEOSIDE_TRIPHOSPHATASE_ACTIVITY HUMAN_GENE_SYMBOL.chip -0.555 0.0427	SHEN_SMARCA2_TARGETS_DN HG-U133A.chip 0.477 0.0447
136371	ASB10	NEUROPEPTIDE_BINDING HUMAN_GENE_SYMBOL.chip 0.812 1e-04	NEUROPEPTIDE_RECEPTOR_ACTIVITY HUMAN_GENE_SYMBOL.chip 0.807 2e-04	module_242 HUMAN_GENE_SYMBOL.chip 0.791 2e-04	module_379 HUMAN_GENE_SYMBOL.chip 0.786 3e-04	VOLTAGE_GATED_CATION_CHANNEL_ACTIVITY HUMAN_GENE_SYMBOL.chip 0.783 3e-04	GCM_TEC HUMAN_GENE_SYMBOL.chip 0.781 3e-04	ION_CHANNEL_ACTIVITY HUMAN_GENE_SYMBOL.chip 0.781 3e-04	CATION_CHANNEL_ACTIVITY HUMAN_GENE_SYMBOL.chip 0.78 3e-04	DETECTION_OF_EXTERNAL_STIMULUS HUMAN_GENE_SYMBOL.chip 0.78 3e-04	SUBSTRATE_SPECIFIC_CHANNEL_ACTIVITY HUMAN_GENE_SYMBOL.chip 0.779 3e-04	SHEN_SMARCA2_TARGETS_DN HG-U133A.chip 0.805 2e-04	WEBER_METHYLATED_HCP_IN_FIBROBLAST_DN HUMAN_GENE_SYMBOL.chip 0.719 0.0011	BROWNE_HCMV_INFECTION_16HR_UP HG_U95A.chip -0.755 0.0023	V$NRF2_01 HUMAN_GENE_SYMBOL.chip -0.752 0.0025	WEBER_METHYLATED_HCP_IN_SPERM_DN HUMAN_GENE_SYMBOL.chip 0.673 0.0027
1363	CPE	module_100 HUMAN_GENE_SYMBOL.chip 0.612 0.0076	module_66 HUMAN_GENE_SYMBOL.chip 0.61 0.0078	module_137 HUMAN_GENE_SYMBOL.chip 0.608 0.0081	V$TEF_Q6 HUMAN_GENE_SYMBOL.chip 0.607 0.0083	CTGCAGY_UNKNOWN HUMAN_GENE_SYMBOL.chip 0.607 0.0083	AAGCACA,MIR-218 HUMAN_GENE_SYMBOL.chip 0.603 0.0087	module_11 HUMAN_GENE_SYMBOL.chip 0.597 0.0096	V$OCT1_06 HUMAN_GENE_SYMBOL.chip 0.593 0.0102	V$NKX62_Q2 HUMAN_GENE_SYMBOL.chip 0.588 0.011	V$AFP1_Q6 HUMAN_GENE_SYMBOL.chip 0.587 0.0111	DACOSTA_ERCC3_ALLELE_XPCS_VS_TTD_DN SEQ_ACCESSION.chip 0.605 0.0084	WAMUNYOKOLI_OVARIAN_CANCER_LMP_DN HG-U133_Plus_2.chip 0.596 0.0097	SENESE_HDAC1_TARGETS_DN HG-U133_Plus_2.chip 0.588 0.0109	BERTUCCI_MEDULLARY_VS_DUCTAL_BREAST_CANCER_DN HG-U133_Plus_2.chip 0.584 0.0115	PAPASPYRIDONOS_UNSTABLE_ATEROSCLEROTIC_PLAQUE_DN HG-U133_Plus_2.chip 0.584 0.0116
1364	CLDN4	WAMUNYOKOLI_OVARIAN_CANCER_LMP_UP HG-U133_Plus_2.chip 0.768 4e-04	CHARAFE_BREAST_CANCER_BASAL_VS_MESENCHYMAL_UP HG-U133_Plus_2.chip 0.747 6e-04	CREIGHTON_AKT1_SIGNALING_VIA_MTOR_UP EntrezGeneIds.chip 0.74 7e-04	module_342 HUMAN_GENE_SYMBOL.chip 0.725 0.001	REACTOME_TIGHT_JUNCTION_INTERACTIONS EntrezGeneIds.chip 0.72 0.0011	WAMUNYOKOLI_OVARIAN_CANCER_GRADES_1_2_UP HG-U133_Plus_2.chip 0.717 0.0012	AIGNER_ZEB1_TARGETS HUMAN_GENE_SYMBOL.chip 0.712 0.0013	LIN_SILENCED_BY_TUMOR_MICROENVIRONMENT HUMAN_GENE_SYMBOL.chip 0.699 0.0017	TIGHT_JUNCTION HUMAN_GENE_SYMBOL.chip 0.675 0.0026	OUELLET_CULTURED_OVARIAN_CANCER_INVASIVE_VS_LMP_UP Hu6800.chip 0.672 0.0028	COLDREN_GEFITINIB_RESISTANCE_DN HG-U133_Plus_2.chip 0.747 6e-04	CHEMNITZ_RESPONSE_TO_PROSTAGLANDIN_E2_DN HG-U133_Plus_2.chip 0.69 0.002	CREIGHTON_AKT1_SIGNALING_VIA_MTOR_DN EntrezGeneIds.chip 0.658 0.0035	SENGUPTA_NASOPHARYNGEAL_CARCINOMA_DN HG-U133_Plus_2.chip 0.638 0.005	RODRIGUES_NTN1_TARGETS_DN HG-U133_Plus_2.chip 0.628 0.0059
136541	PRSS58	KEGG_OLFACTORY_TRANSDUCTION EntrezGeneIds.chip 0.656 0.0037	REACTOME_OLFACTORY_SIGNALING_PATHWAY EntrezGeneIds.chip 0.653 0.0039	CAR_MLANA HUMAN_GENE_SYMBOL.chip 0.635 0.0052	GCM_TEC HUMAN_GENE_SYMBOL.chip 0.635 0.0053	CAR_MYST2 HUMAN_GENE_SYMBOL.chip 0.628 0.0059	CAR_WBSCR22 HUMAN_GENE_SYMBOL.chip 0.616 0.0071	GCM_ERCC4 HUMAN_GENE_SYMBOL.chip 0.615 0.0073	GCM_SMARCD1 HUMAN_GENE_SYMBOL.chip 0.607 0.0083	VOLTAGE_GATED_CATION_CHANNEL_ACTIVITY HUMAN_GENE_SYMBOL.chip 0.604 0.0087	NEUROTRANSMITTER_RECEPTOR_ACTIVITY HUMAN_GENE_SYMBOL.chip 0.601 0.009	WEBER_METHYLATED_HCP_IN_FIBROBLAST_DN HUMAN_GENE_SYMBOL.chip 0.636 0.0052	WEBER_METHYLATED_HCP_IN_SPERM_DN HUMAN_GENE_SYMBOL.chip 0.591 0.0104	WELCSH_BRCA1_TARGETS_1_UP SEQ_ACCESSION.chip -0.614 0.0209	TOOKER_RESPONSE_TO_BEXAROTENE_UP HG-U133A.chip -0.614 0.021	ESTABLISHMENT_OF_PROTEIN_LOCALIZATION HUMAN_GENE_SYMBOL.chip -0.607 0.0229
1365	CLDN3	CREIGHTON_AKT1_SIGNALING_VIA_MTOR_UP EntrezGeneIds.chip 0.694 0.0018	REACTOME_TIGHT_JUNCTION_INTERACTIONS EntrezGeneIds.chip 0.691 0.002	WAMUNYOKOLI_OVARIAN_CANCER_LMP_UP HG-U133_Plus_2.chip 0.67 0.0029	module_342 HUMAN_GENE_SYMBOL.chip 0.668 0.003	WAMUNYOKOLI_OVARIAN_CANCER_GRADES_1_2_UP HG-U133_Plus_2.chip 0.659 0.0035	module_180 HUMAN_GENE_SYMBOL.chip 0.653 0.0039	CHARAFE_BREAST_CANCER_BASAL_VS_MESENCHYMAL_UP HG-U133_Plus_2.chip 0.649 0.0042	AIGNER_ZEB1_TARGETS HUMAN_GENE_SYMBOL.chip 0.644 0.0045	TIGHT_JUNCTION HUMAN_GENE_SYMBOL.chip 0.64 0.0048	REACTOME_CELL_CELL_ADHESION_SYSTEMS EntrezGeneIds.chip 0.627 0.006	CHEMNITZ_RESPONSE_TO_PROSTAGLANDIN_E2_DN HG-U133_Plus_2.chip 0.701 0.0016	COLDREN_GEFITINIB_RESISTANCE_DN HG-U133_Plus_2.chip 0.674 0.0027	SCHUETZ_BREAST_CANCER_DUCTAL_INVASIVE_DN HG-U133_Plus_2.chip 0.639 0.0049	SENGUPTA_NASOPHARYNGEAL_CARCINOMA_DN HG-U133_Plus_2.chip 0.602 0.0089	CREIGHTON_AKT1_SIGNALING_VIA_MTOR_DN EntrezGeneIds.chip 0.569 0.0144
136647	C7orf11	MORF_RPA1 HUMAN_GENE_SYMBOL.chip 0.694 0.0018	MORF_HDAC2 HUMAN_GENE_SYMBOL.chip 0.691 0.0019	WEI_MYCN_TARGETS_WITH_E_BOX EntrezGeneIds.chip 0.691 0.002	REACTOME_METABOLISM_OF_RNA EntrezGeneIds.chip 0.689 0.002	MORF_DEK HUMAN_GENE_SYMBOL.chip 0.688 0.0021	MORF_UNG HUMAN_GENE_SYMBOL.chip 0.688 0.0021	MORF_RAD21 HUMAN_GENE_SYMBOL.chip 0.688 0.0021	REACTOME_METABOLISM_OF_MRNA EntrezGeneIds.chip 0.687 0.0021	MORF_PTPN11 HUMAN_GENE_SYMBOL.chip 0.687 0.0021	SCHLOSSER_MYC_TARGETS_REPRESSED_BY_SERUM HG_U95Av2.chip 0.687 0.0021	MOREAUX_MULTIPLE_MYELOMA_BY_TACI_DN HG-U133A.chip 0.691 0.0019	ZHANG_RESPONSE_TO_CANTHARIDIN_DN SEQ_ACCESSION.chip 0.673 0.0027	MOREAUX_B_LYMPHOCYTE_MATURATION_BY_TACI_DN HG-U133A.chip 0.663 0.0033	GARY_CD5_TARGETS_DN HG-U133_Plus_2.chip 0.652 0.004	CHIANG_LIVER_CANCER_SUBCLASS_UNANNOTATED_DN HUMAN_GENE_SYMBOL.chip 0.641 0.0048
1366	CLDN7	CHARAFE_BREAST_CANCER_LUMINAL_VS_MESENCHYMAL_UP HG-U133_Plus_2.chip 0.786 3e-04	module_139 HUMAN_GENE_SYMBOL.chip 0.778 3e-04	module_180 HUMAN_GENE_SYMBOL.chip 0.772 4e-04	AIGNER_ZEB1_TARGETS HUMAN_GENE_SYMBOL.chip 0.748 6e-04	WAMUNYOKOLI_OVARIAN_CANCER_LMP_UP HG-U133_Plus_2.chip 0.736 8e-04	WAMUNYOKOLI_OVARIAN_CANCER_GRADES_1_2_UP HG-U133_Plus_2.chip 0.699 0.0017	CHARAFE_BREAST_CANCER_BASAL_VS_MESENCHYMAL_UP HG-U133_Plus_2.chip 0.688 0.0021	CREIGHTON_AKT1_SIGNALING_VIA_MTOR_UP EntrezGeneIds.chip 0.685 0.0022	module_342 HUMAN_GENE_SYMBOL.chip 0.667 0.003	SMID_BREAST_CANCER_ERBB2_UP HG-U133A.chip 0.665 0.0032	COLDREN_GEFITINIB_RESISTANCE_DN HG-U133_Plus_2.chip 0.794 2e-04	LIEN_BREAST_CARCINOMA_METAPLASTIC_VS_DUCTAL_DN SEQ_ACCESSION.chip 0.711 0.0013	SENGUPTA_NASOPHARYNGEAL_CARCINOMA_DN HG-U133_Plus_2.chip 0.707 0.0014	SCHUETZ_BREAST_CANCER_DUCTAL_INVASIVE_DN HG-U133_Plus_2.chip 0.69 0.002	VECCHI_GASTRIC_CANCER_ADVANCED_VS_EARLY_DN HG-U133_Plus_2.chip 0.688 0.0021
136853	SRCRB4D	CAR_MYST2 HUMAN_GENE_SYMBOL.chip 0.632 0.0055	SUBSTRATE_SPECIFIC_CHANNEL_ACTIVITY HUMAN_GENE_SYMBOL.chip 0.627 0.006	CATION_CHANNEL_ACTIVITY HUMAN_GENE_SYMBOL.chip 0.624 0.0063	ION_CHANNEL_ACTIVITY HUMAN_GENE_SYMBOL.chip 0.623 0.0064	POTASSIUM_ION_TRANSPORT HUMAN_GENE_SYMBOL.chip 0.619 0.0068	NEUROLOGICAL_SYSTEM_PROCESS HUMAN_GENE_SYMBOL.chip 0.619 0.0069	GATED_CHANNEL_ACTIVITY HUMAN_GENE_SYMBOL.chip 0.615 0.0073	POTASSIUM_CHANNEL_ACTIVITY HUMAN_GENE_SYMBOL.chip 0.608 0.0081	VOLTAGE_GATED_POTASSIUM_CHANNEL_COMPLEX HUMAN_GENE_SYMBOL.chip 0.599 0.0093	V$PPARA_02 HUMAN_GENE_SYMBOL.chip 0.596 0.0097	SHEN_SMARCA2_TARGETS_DN HG-U133A.chip 0.641 0.0047	MORF_BECN1 HUMAN_GENE_SYMBOL.chip -0.615 0.0209	WEBER_METHYLATED_HCP_IN_FIBROBLAST_DN HUMAN_GENE_SYMBOL.chip 0.525 0.0256	module_239 HUMAN_GENE_SYMBOL.chip -0.582 0.0311	GOTTWEIN_TARGETS_OF_KSHV_MIR_K12_11 EntrezGeneIds.chip -0.581 0.0316
136895	C7orf31	V$MEF2_03 HUMAN_GENE_SYMBOL.chip 0.42 0.0794	V$GFI1_01 HUMAN_GENE_SYMBOL.chip 0.419 0.0798	V$EVI1_05 HUMAN_GENE_SYMBOL.chip 0.409 0.0876	module_330 HUMAN_GENE_SYMBOL.chip 0.398 0.0972	YNGTTNNNATT_UNKNOWN HUMAN_GENE_SYMBOL.chip 0.397 0.0975	TGACATY_UNKNOWN HUMAN_GENE_SYMBOL.chip 0.39 0.1037	V$GR_Q6 HUMAN_GENE_SYMBOL.chip 0.389 0.1045	V$PAX4_04 HUMAN_GENE_SYMBOL.chip 0.387 0.1064	SMID_BREAST_CANCER_NORMAL_LIKE_UP HG-U133A.chip 0.387 0.1067	V$FOXO3_01 HUMAN_GENE_SYMBOL.chip 0.387 0.1068	GARGALOVIC_RESPONSE_TO_OXIDIZED_PHOSPHOLIPIDS_RED_DN HG-U133_Plus_2.chip 0.431 0.0715	BERTUCCI_INVASIVE_CARCINOMA_DUCTAL_VS_LOBULAR_DN SEQ_ACCESSION.chip 0.399 0.096	TOMLINS_PROSTATE_CANCER_DN HUMAN_GENE_SYMBOL.chip 0.391 0.1029	WINTER_HYPOXIA_DN HG-U133_Plus_2.chip 0.388 0.1061	CHARAFE_BREAST_CANCER_BASAL_VS_MESENCHYMAL_DN HG-U133_Plus_2.chip 0.385 0.1086
1368	CPM	module_88 HUMAN_GENE_SYMBOL.chip 0.631 0.0056	module_55 HUMAN_GENE_SYMBOL.chip 0.628 0.0059	module_24 HUMAN_GENE_SYMBOL.chip 0.625 0.0062	LENAOUR_DENDRITIC_CELL_MATURATION_UP SEQ_ACCESSION.chip 0.607 0.0082	CELL_FRACTION HUMAN_GENE_SYMBOL.chip 0.601 0.009	VACUOLE HUMAN_GENE_SYMBOL.chip 0.596 0.0098	LI_WILMS_TUMOR_VS_FETAL_KIDNEY_1_UP HG_U95A.chip 0.583 0.0118	KIM_RESPONSE_TO_TSA_AND_DECITABINE_UP HG-U133A.chip 0.57 0.0141	MEMBRANE_FRACTION HUMAN_GENE_SYMBOL.chip 0.57 0.0142	LYTIC_VACUOLE HUMAN_GENE_SYMBOL.chip 0.564 0.0155	CAIRO_HEPATOBLASTOMA_DN HG-U133A.chip 0.648 0.0043	TAKEDA_TARGETS_OF_NUP98_HOXA9_FUSION_16D_DN HG-U133_Plus_2.chip 0.586 0.0112	TAKEDA_TARGETS_OF_NUP98_HOXA9_FUSION_10D_DN HG-U133_Plus_2.chip 0.586 0.0113	ZUCCHI_METASTASIS_DN SEQ_ACCESSION.chip 0.553 0.018	HALMOS_CEBPA_TARGETS_DN SEQ_ACCESSION.chip 0.549 0.0189
136991	ASZ1	MORF_FRK HUMAN_GENE_SYMBOL.chip 0.372 0.121	MORF_LCAT HUMAN_GENE_SYMBOL.chip 0.352 0.142	MORF_EPHA7 HUMAN_GENE_SYMBOL.chip 0.349 0.145	MORF_WNT1 HUMAN_GENE_SYMBOL.chip 0.335 0.1622	MORF_IL9 HUMAN_GENE_SYMBOL.chip 0.335 0.1623	MORF_PDCD1 HUMAN_GENE_SYMBOL.chip 0.333 0.1641	MORF_CDH4 HUMAN_GENE_SYMBOL.chip 0.331 0.1665	KONDO_PROSTATE_CANCER_WITH_H3K27ME3 SEQ_ACCESSION.chip 0.331 0.167	MORF_DCC HUMAN_GENE_SYMBOL.chip 0.33 0.168	MORF_IFNA1 HUMAN_GENE_SYMBOL.chip 0.327 0.172	WEBER_METHYLATED_HCP_IN_SPERM_DN HUMAN_GENE_SYMBOL.chip 0.345 0.15	HATADA_METHYLATED_IN_LUNG_CANCER_DN SEQ_ACCESSION.chip 0.308 0.1967	WEBER_METHYLATED_HCP_IN_FIBROBLAST_DN HUMAN_GENE_SYMBOL.chip 0.306 0.1993	SHEN_SMARCA2_TARGETS_DN HG-U133A.chip 0.301 0.2066	GOLGI_ASSOCIATED_VESICLE HUMAN_GENE_SYMBOL.chip -0.349 0.2453
1369	CPN1	REACTOME_CYTOCHROME_P450_ARRANGED_BY_SUBSTRATE_TYPE EntrezGeneIds.chip 0.612 0.0076	RHODOPSIN_LIKE_RECEPTOR_ACTIVITY HUMAN_GENE_SYMBOL.chip 0.585 0.0115	NEUROTRANSMITTER_BINDING HUMAN_GENE_SYMBOL.chip 0.581 0.0122	PEPTIDE_RECEPTOR_ACTIVITY HUMAN_GENE_SYMBOL.chip 0.578 0.0127	AMINE_RECEPTOR_ACTIVITY HUMAN_GENE_SYMBOL.chip 0.573 0.0135	REACTOME_AMINE_LIGAND_BINDING_RECEPTORS EntrezGeneIds.chip 0.558 0.0167	NEUROTRANSMITTER_RECEPTOR_ACTIVITY HUMAN_GENE_SYMBOL.chip 0.557 0.017	G_PROTEIN_COUPLED_RECEPTOR_ACTIVITY HUMAN_GENE_SYMBOL.chip 0.551 0.0183	VOLTAGE_GATED_CHANNEL_ACTIVITY HUMAN_GENE_SYMBOL.chip 0.547 0.0193	MORF_MAP3K14 HUMAN_GENE_SYMBOL.chip 0.544 0.0202	SHEN_SMARCA2_TARGETS_DN HG-U133A.chip 0.566 0.0149	BENPORATH_SOX2_TARGETS EntrezGeneIds.chip -0.595 0.0268	LIU_VMYB_TARGETS_UP HG-U133A.chip -0.573 0.0347	BENPORATH_OCT4_TARGETS EntrezGeneIds.chip -0.568 0.037	module_72 HUMAN_GENE_SYMBOL.chip -0.556 0.0421
136	ADORA2B	WINTER_HYPOXIA_UP HG-U133_Plus_2.chip 0.651 0.004	module_154 HUMAN_GENE_SYMBOL.chip 0.618 0.007	module_357 HUMAN_GENE_SYMBOL.chip 0.616 0.0071	GNF2_CDH3 HUMAN_GENE_SYMBOL.chip 0.616 0.0072	AMIT_SERUM_RESPONSE_480_MCF10A HG-U133A.chip 0.614 0.0074	module_297 HUMAN_GENE_SYMBOL.chip 0.608 0.0081	AMIT_EGF_RESPONSE_120_MCF10A HG-U133A.chip 0.607 0.0083	GNF2_SERPINB5 HUMAN_GENE_SYMBOL.chip 0.605 0.0084	SABATES_COLORECTAL_ADENOMA_UP HG-U133_Plus_2.chip 0.599 0.0092	BILD_HRAS_ONCOGENIC_SIGNATURE HG-U133_Plus_2.chip 0.595 0.01	CROMER_METASTASIS_DN SEQ_ACCESSION.chip 0.658 0.0036	ONDER_CDH1_TARGETS_1_DN HG-U133A.chip 0.594 0.01	BROWNE_HCMV_INFECTION_2HR_DN HG_U95A.chip 0.58 0.0123	ONDER_CDH1_TARGETS_3_DN HUMAN_GENE_SYMBOL.chip 0.563 0.0155	RICKMAN_TUMOR_DIFFERENTIATED_WELL_VS_MODERATELY_DN HG-U133_Plus_2.chip 0.561 0.016
137075	CLDN23	SABATES_COLORECTAL_ADENOMA_UP HG-U133_Plus_2.chip 0.511 0.0305	LIPID_METABOLIC_PROCESS HUMAN_GENE_SYMBOL.chip 0.499 0.0348	BIOSYNTHETIC_PROCESS HUMAN_GENE_SYMBOL.chip 0.497 0.0359	TURASHVILI_BREAST_NORMAL_DUCTAL_VS_LOBULAR_UP HG-U133_Plus_2.chip 0.49 0.0388	CELLULAR_BIOSYNTHETIC_PROCESS HUMAN_GENE_SYMBOL.chip 0.489 0.0393	AMIT_EGF_RESPONSE_120_MCF10A HG-U133A.chip 0.487 0.0398	SMITH_TERT_TARGETS_UP SEQ_ACCESSION.chip 0.486 0.0407	LIPID_BIOSYNTHETIC_PROCESS HUMAN_GENE_SYMBOL.chip 0.482 0.0424	KEGG_PENTOSE_PHOSPHATE_PATHWAY EntrezGeneIds.chip 0.479 0.0438	KIM_RESPONSE_TO_TSA_AND_DECITABINE_UP HG-U133A.chip 0.477 0.0446	ACEVEDO_LIVER_CANCER_DN EntrezGeneIds.chip 0.481 0.043	NUYTTEN_NIPP1_TARGETS_DN HUMAN_GENE_SYMBOL.chip 0.476 0.045	ACEVEDO_NORMAL_TISSUE_ADJACENT_TO_LIVER_TUMOR_DN EntrezGeneIds.chip 0.47 0.0484	CAIRO_HEPATOBLASTOMA_DN HG-U133A.chip 0.469 0.049	TOOKER_RESPONSE_TO_BEXAROTENE_DN HG-U133A.chip 0.466 0.0504
1370	CPN2	V$NRSF_01 HUMAN_GENE_SYMBOL.chip 0.663 0.0032	GCM_MYCL1 HUMAN_GENE_SYMBOL.chip 0.655 0.0037	NEUROLOGICAL_SYSTEM_PROCESS HUMAN_GENE_SYMBOL.chip 0.652 0.004	module_104 HUMAN_GENE_SYMBOL.chip 0.651 0.0041	FAELT_B_CLL_WITH_VH3_21_DN HG_U95Av2.chip -0.721 0.0042	GCM_PRKCG HUMAN_GENE_SYMBOL.chip 0.648 0.0042	CAGNWMCNNNGAC_UNKNOWN HUMAN_GENE_SYMBOL.chip 0.637 0.0051	DETECTION_OF_STIMULUS HUMAN_GENE_SYMBOL.chip 0.629 0.0058	module_181 HUMAN_GENE_SYMBOL.chip 0.625 0.0062	MORF_TFDP2 HUMAN_GENE_SYMBOL.chip 0.617 0.007	TRANSCRIPTION_FROM_RNA_POLYMERASE_II_PROMOTER HUMAN_GENE_SYMBOL.chip -0.707 0.0054	REGULATION_OF_TRANSCRIPTION_FROM_RNA_POLYMERASE_II_PROMOTER HUMAN_GENE_SYMBOL.chip -0.703 0.0058	SHEN_SMARCA2_TARGETS_DN HG-U133A.chip 0.621 0.0066	TRANSCRIPTION__DNA_DEPENDENT HUMAN_GENE_SYMBOL.chip -0.692 0.0069	RNA_BIOSYNTHETIC_PROCESS HUMAN_GENE_SYMBOL.chip -0.69 0.0071
1371	CPOX	chr3q12 HUMAN_GENE_SYMBOL.chip 0.605 0.0085	NUCLEASE_ACTIVITY HUMAN_GENE_SYMBOL.chip 0.575 0.0133	KEGG_RNA_DEGRADATION EntrezGeneIds.chip 0.572 0.0139	GALE_APL_WITH_FLT3_MUTATED_UP HG-U133A.chip 0.566 0.015	REACTOME_GLUCOSE_TRANSPORT EntrezGeneIds.chip 0.563 0.0156	RODRIGUES_THYROID_CARCINOMA_ANAPLASTIC_UP HG-U133_Plus_2.chip 0.561 0.0161	KEGG_NUCLEOTIDE_EXCISION_REPAIR EntrezGeneIds.chip 0.553 0.018	RESPONSE_TO_ENDOGENOUS_STIMULUS HUMAN_GENE_SYMBOL.chip 0.549 0.0189	KEGG_UBIQUITIN_MEDIATED_PROTEOLYSIS EntrezGeneIds.chip 0.548 0.0191	NUCLEOLUS HUMAN_GENE_SYMBOL.chip 0.543 0.0204	ENK_UV_RESPONSE_KERATINOCYTE_DN HG-U133A.chip 0.554 0.0175	MARTINEZ_RESPONSE_TO_TRABECTEDIN_DN HUMAN_GENE_SYMBOL.chip 0.553 0.0178	DAZARD_RESPONSE_TO_UV_NHEK_DN SEQ_ACCESSION.chip 0.553 0.0179	MOREAUX_MULTIPLE_MYELOMA_BY_TACI_DN HG-U133A.chip 0.538 0.0217	WANG_CLIM2_TARGETS_DN HG-U133_Plus_2.chip 0.532 0.0234
137209	ZNF572	module_104 HUMAN_GENE_SYMBOL.chip 0.505 0.0325	CAR_MYST2 HUMAN_GENE_SYMBOL.chip 0.505 0.0327	CAR_TNFRSF25 HUMAN_GENE_SYMBOL.chip 0.503 0.0333	module_181 HUMAN_GENE_SYMBOL.chip 0.502 0.0339	CAR_MLANA HUMAN_GENE_SYMBOL.chip 0.496 0.0361	GCM_SMARCD1 HUMAN_GENE_SYMBOL.chip 0.493 0.0376	CAR_WBSCR22 HUMAN_GENE_SYMBOL.chip 0.49 0.0388	MORF_RBM8A HUMAN_GENE_SYMBOL.chip 0.485 0.0408	NEUROLOGICAL_SYSTEM_PROCESS HUMAN_GENE_SYMBOL.chip 0.485 0.0409	REACTOME_OLFACTORY_SIGNALING_PATHWAY EntrezGeneIds.chip 0.485 0.041	SHEN_SMARCA2_TARGETS_DN HG-U133A.chip 0.501 0.0341	HATADA_METHYLATED_IN_LUNG_CANCER_DN SEQ_ACCESSION.chip 0.465 0.051	NUCLEOSIDE_TRIPHOSPHATASE_ACTIVITY HUMAN_GENE_SYMBOL.chip -0.526 0.0578	FLECHNER_BIOPSY_KIDNEY_TRANSPLANT_OK_VS_DONOR_UP HG_U95Av2.chip -0.524 0.0589	WEBER_METHYLATED_HCP_IN_SPERM_DN HUMAN_GENE_SYMBOL.chip 0.45 0.0592
137362	GOT1L1	MORF_PAX7 HUMAN_GENE_SYMBOL.chip 0.599 0.0093	REACTOME_AMINE_LIGAND_BINDING_RECEPTORS EntrezGeneIds.chip 0.594 0.0101	MORF_TNFRSF6 HUMAN_GENE_SYMBOL.chip 0.592 0.0103	NEUROPEPTIDE_BINDING HUMAN_GENE_SYMBOL.chip 0.591 0.0105	MORF_BCL2L11 HUMAN_GENE_SYMBOL.chip 0.587 0.0111	MORF_CAMK4 HUMAN_GENE_SYMBOL.chip 0.587 0.0111	MORF_ERCC4 HUMAN_GENE_SYMBOL.chip 0.587 0.0112	NEUROTRANSMITTER_BINDING HUMAN_GENE_SYMBOL.chip 0.583 0.0118	MORF_PRKCA HUMAN_GENE_SYMBOL.chip 0.58 0.0124	MORF_MAGEA8 HUMAN_GENE_SYMBOL.chip 0.578 0.0126	WEBER_METHYLATED_HCP_IN_FIBROBLAST_DN HUMAN_GENE_SYMBOL.chip 0.531 0.0237	DITTMER_PTHLH_TARGETS_UP HG-U133A.chip -0.597 0.026	OUELLET_OVARIAN_CANCER_INVASIVE_VS_LMP_UP Hu6800.chip -0.592 0.0277	SHEN_SMARCA2_TARGETS_DN HG-U133A.chip 0.505 0.0328	STEIN_ESRRA_TARGETS HG-U133A.chip -0.577 0.033
137392	FAM92A1	TIEN_INTESTINE_PROBIOTICS_24HR_UP HG-U133A.chip 0.47 0.0483	module_245 HUMAN_GENE_SYMBOL.chip 0.46 0.0538	NIKOLSKY_BREAST_CANCER_8Q12_Q22_AMPLICON EntrezGeneIds.chip 0.457 0.0554	module_155 HUMAN_GENE_SYMBOL.chip 0.453 0.0576	BORCZUK_MALIGNANT_MESOTHELIOMA_UP HG_U95Av2.chip 0.449 0.0602	BENPORATH_SOX2_TARGETS EntrezGeneIds.chip 0.447 0.0615	HEDENFALK_BREAST_CANCER_BRCA1_VS_BRCA2 SEQ_ACCESSION.chip 0.446 0.0616	module_299 HUMAN_GENE_SYMBOL.chip 0.441 0.0652	MORF_RAD21 HUMAN_GENE_SYMBOL.chip 0.438 0.0666	module_278 HUMAN_GENE_SYMBOL.chip 0.436 0.068	HU_ANGIOGENESIS_DN HUMAN_GENE_SYMBOL.chip 0.496 0.0363	GAZDA_DIAMOND_BLACKFAN_ANEMIA_PROGENITOR_DN HG-U133A.chip 0.483 0.0419	MAYBURD_RESPONSE_TO_L663536_DN HG-U133_Plus_2.chip 0.474 0.0464	RHEIN_ALL_GLUCOCORTICOID_THERAPY_DN HG-U133A.chip 0.461 0.0529	BLALOCK_ALZHEIMERS_DISEASE_INCIPIENT_DN HG-U133A.chip 0.455 0.0563
1373	CPS1	MORF_SUPT3H HUMAN_GENE_SYMBOL.chip 0.54 0.0212	MORF_RAD51L3 HUMAN_GENE_SYMBOL.chip 0.535 0.0227	MORF_CDH4 HUMAN_GENE_SYMBOL.chip 0.532 0.0234	MORF_PRKCA HUMAN_GENE_SYMBOL.chip 0.531 0.0238	MORF_MAGEA9 HUMAN_GENE_SYMBOL.chip 0.529 0.0245	MORF_MAGEA8 HUMAN_GENE_SYMBOL.chip 0.527 0.0251	MORF_CAMK4 HUMAN_GENE_SYMBOL.chip 0.522 0.0265	MORF_ERCC4 HUMAN_GENE_SYMBOL.chip 0.519 0.0275	MORF_IL4 HUMAN_GENE_SYMBOL.chip 0.517 0.0284	MORF_TNFRSF6 HUMAN_GENE_SYMBOL.chip 0.514 0.0292	CREIGHTON_AKT1_SIGNALING_VIA_MTOR_UP EntrezGeneIds.chip -0.528 0.0564	TAKAO_RESPONSE_TO_UVB_RADIATION_UP SEQ_ACCESSION.chip -0.518 0.0627	REACTOME_LYSOSOME_VESICLE_BIOGENESIS EntrezGeneIds.chip -0.513 0.0661	OUELLET_CULTURED_OVARIAN_CANCER_INVASIVE_VS_LMP_UP Hu6800.chip -0.509 0.0683	MORF_AP2M1 HUMAN_GENE_SYMBOL.chip -0.491 0.0814
137492	VPS37A	chr8p22 HUMAN_GENE_SYMBOL.chip 0.624 0.0063	SHEN_SMARCA2_TARGETS_UP HG-U133A.chip 0.535 0.0227	LINDGREN_BLADDER_CANCER_CLUSTER_1_UP EntrezGeneIds.chip 0.529 0.0244	ACAACTT,MIR-382 HUMAN_GENE_SYMBOL.chip 0.527 0.0251	ZHAN_MULTIPLE_MYELOMA_CD1_AND_CD2_UP HG-U133_Plus_2.chip 0.524 0.0259	BUYTAERT_PHOTODYNAMIC_THERAPY_STRESS_UP HG-U133A.chip 0.519 0.0275	TTGCACT,MIR-130A,MIR-301,MIR-130B HUMAN_GENE_SYMBOL.chip 0.515 0.0291	GCM_MAP4K4 HUMAN_GENE_SYMBOL.chip 0.513 0.0297	TAATGTG,MIR-323 HUMAN_GENE_SYMBOL.chip 0.513 0.0298	chr5q14 HUMAN_GENE_SYMBOL.chip 0.512 0.0301	SCHLOSSER_SERUM_RESPONSE_DN HG_U95Av2.chip 0.549 0.0189	WANG_LMO4_TARGETS_DN HG-U133_Plus_2.chip 0.526 0.0252	TIEN_INTESTINE_PROBIOTICS_2HR_DN HG-U133A.chip 0.521 0.0269	CHEOK_RESPONSE_TO_HD_MTX_DN HG_U95Av2.chip 0.518 0.0279	AGUIRRE_PANCREATIC_CANCER_COPY_NUMBER_DN HG-U133A.chip 0.514 0.0293
1374	CPT1A	CARBOXYLESTERASE_ACTIVITY HUMAN_GENE_SYMBOL.chip 0.3 0.208	KEGG_PPAR_SIGNALING_PATHWAY EntrezGeneIds.chip 0.286 0.2287	chr11q13 HUMAN_GENE_SYMBOL.chip 0.285 0.2298	TRANSFERASE_ACTIVITY__TRANSFERRING_GROUPS_OTHER_THAN_AMINO_ACYL_GROUPS HUMAN_GENE_SYMBOL.chip 0.284 0.232	DIGESTION HUMAN_GENE_SYMBOL.chip 0.282 0.2353	SU_PANCREAS HG_U95A.chip 0.281 0.2359	REACTOME_AMINO_ACID_TRANSPORT_ACROSS_THE_PLASMA_MEMBRANE EntrezGeneIds.chip 0.281 0.236	LIPASE_ACTIVITY HUMAN_GENE_SYMBOL.chip 0.281 0.237	LIPID_CATABOLIC_PROCESS HUMAN_GENE_SYMBOL.chip 0.281 0.2372	KEGG_GLYCEROPHOSPHOLIPID_METABOLISM EntrezGeneIds.chip 0.28 0.2375	YOSHIOKA_LIVER_CANCER_EARLY_RECURRENCE_DN SEQ_ACCESSION.chip 0.298 0.2115	VECCHI_GASTRIC_CANCER_ADVANCED_VS_EARLY_DN HG-U133_Plus_2.chip 0.294 0.2176	TGCAAAC,MIR-452 HUMAN_GENE_SYMBOL.chip -0.357 0.2332	CTCTAGA,MIR-526C,MIR-518F,MIR-526A HUMAN_GENE_SYMBOL.chip -0.349 0.2456	V$NKX25_02 HUMAN_GENE_SYMBOL.chip -0.344 0.2537
137682	C8orf38	MORF_PPP5C HUMAN_GENE_SYMBOL.chip 0.564 0.0154	MORF_HEAB HUMAN_GENE_SYMBOL.chip 0.559 0.0165	SU_TESTIS HG_U95A.chip 0.543 0.0203	SLEBOS_HEAD_AND_NECK_CANCER_WITH_HPV_UP HG-U133_Plus_2.chip 0.54 0.0211	FARMER_BREAST_CANCER_CLUSTER_2 HG-U133A.chip 0.532 0.0234	MEIOTIC_CELL_CYCLE HUMAN_GENE_SYMBOL.chip 0.53 0.024	KEGG_BASE_EXCISION_REPAIR EntrezGeneIds.chip 0.517 0.0282	V$PPARG_01 HUMAN_GENE_SYMBOL.chip 0.512 0.03	M_PHASE HUMAN_GENE_SYMBOL.chip 0.509 0.031	RICKMAN_TUMOR_DIFFERENTIATED_WELL_VS_POORLY_UP HG-U133_Plus_2.chip 0.508 0.0314	G_PROTEIN_SIGNALING__COUPLED_TO_IP3_SECOND_MESSENGER__PHOSPHOLIPASE_C_ACTIVATING HUMAN_GENE_SYMBOL.chip -0.631 0.0168	PHOSPHOINOSITIDE_MEDIATED_SIGNALING HUMAN_GENE_SYMBOL.chip -0.613 0.0213	ZHOU_INFLAMMATORY_RESPONSE_LIVE_UP HG-U133_Plus_2.chip -0.602 0.0245	ODONNELL_TFRC_TARGETS_UP HG-U133_Plus_2.chip -0.601 0.0248	V$HNF3ALPHA_Q6 HUMAN_GENE_SYMBOL.chip -0.598 0.0258
137695	TMEM68	chr8q12 HUMAN_GENE_SYMBOL.chip 0.624 0.0063	NIKOLSKY_BREAST_CANCER_8Q12_Q22_AMPLICON EntrezGeneIds.chip 0.543 0.0203	MORF_RAP1A HUMAN_GENE_SYMBOL.chip 0.537 0.0222	chr8q22 HUMAN_GENE_SYMBOL.chip 0.533 0.0232	DEURIG_T_CELL_PROLYMPHOCYTIC_LEUKEMIA_UP HG-U133A.chip 0.525 0.0256	WANG_LMO4_TARGETS_UP HG-U133_Plus_2.chip 0.522 0.0267	PYEON_CANCER_HEAD_AND_NECK_VS_CERVICAL_UP HG-U133_Plus_2.chip 0.518 0.0278	MORF_PRKAR1A HUMAN_GENE_SYMBOL.chip 0.506 0.0321	REACTOME_SYNTHESIS_OF_GPI_ANCHORED_PROTEINS EntrezGeneIds.chip 0.505 0.0326	MORF_PPP5C HUMAN_GENE_SYMBOL.chip 0.503 0.0332	GAZDA_DIAMOND_BLACKFAN_ANEMIA_PROGENITOR_DN HG-U133A.chip 0.491 0.0382	SECOND_MESSENGER_MEDIATED_SIGNALING HUMAN_GENE_SYMBOL.chip -0.56 0.0403	LIU_SOX4_TARGETS_DN HG-U133_Plus_2.chip 0.486 0.0405	REACTOME_DOWNSTREAM_EVENTS_IN_GPCR_SIGNALING EntrezGeneIds.chip -0.559 0.0407	G_PROTEIN_COUPLED_RECEPTOR_PROTEIN_SIGNALING_PATHWAY HUMAN_GENE_SYMBOL.chip -0.555 0.0425
1376	CPT2	module_343 HUMAN_GENE_SYMBOL.chip 0.708 0.0014	NITROGEN_COMPOUND_CATABOLIC_PROCESS HUMAN_GENE_SYMBOL.chip 0.672 0.0028	KEGG_BUTANOATE_METABOLISM EntrezGeneIds.chip 0.667 0.003	AMINO_ACID_CATABOLIC_PROCESS HUMAN_GENE_SYMBOL.chip 0.664 0.0032	AMINE_CATABOLIC_PROCESS HUMAN_GENE_SYMBOL.chip 0.66 0.0034	KEGG_VALINE_LEUCINE_AND_ISOLEUCINE_DEGRADATION EntrezGeneIds.chip 0.649 0.0042	MICROBODY HUMAN_GENE_SYMBOL.chip 0.646 0.0044	PEROXISOME HUMAN_GENE_SYMBOL.chip 0.646 0.0044	KEGG_PEROXISOME EntrezGeneIds.chip 0.635 0.0053	KEGG_FATTY_ACID_METABOLISM EntrezGeneIds.chip 0.621 0.0066	VECCHI_GASTRIC_CANCER_ADVANCED_VS_EARLY_DN HG-U133_Plus_2.chip 0.572 0.0137	BOYAULT_LIVER_CANCER_SUBCLASS_G123_DN HG-U133A.chip 0.541 0.021	WOO_LIVER_CANCER_RECURRENCE_DN HG-U133A_2.chip 0.536 0.0224	LEE_LIVER_CANCER_DENA_DN HUMAN_GENE_SYMBOL.chip 0.53 0.0241	FLECHNER_BIOPSY_KIDNEY_TRANSPLANT_REJECTED_VS_OK_DN HG_U95Av2.chip 0.527 0.0249
137735	ABRA	V$AP4_Q6_01 HUMAN_GENE_SYMBOL.chip 0.618 0.0069	GNF2_TTN HUMAN_GENE_SYMBOL.chip 0.616 0.0072	GNF2_MYL2 HUMAN_GENE_SYMBOL.chip 0.613 0.0075	REN_ALVEOLAR_RHABDOMYOSARCOMA_UP HG-U133A.chip 0.591 0.0104	V$LBP1_Q6 HUMAN_GENE_SYMBOL.chip 0.564 0.0154	V$E2A_Q2 HUMAN_GENE_SYMBOL.chip 0.562 0.0159	V$RSRFC4_01 HUMAN_GENE_SYMBOL.chip 0.561 0.016	REACTOME_STRIATED_MUSCLE_CONTRACTION EntrezGeneIds.chip 0.561 0.016	SYSTEM_PROCESS HUMAN_GENE_SYMBOL.chip 0.551 0.0184	module_330 HUMAN_GENE_SYMBOL.chip 0.549 0.0187	GOLGI_ASSOCIATED_VESICLE HUMAN_GENE_SYMBOL.chip -0.555 0.0428	GOLGI_APPARATUS_PART HUMAN_GENE_SYMBOL.chip -0.55 0.045	SAKAI_CHRONIC_HEPATITIS_VS_LIVER_CANCER_DN SEQ_ACCESSION.chip 0.473 0.0466	COATED_VESICLE HUMAN_GENE_SYMBOL.chip -0.543 0.0485	HATADA_METHYLATED_IN_LUNG_CANCER_DN SEQ_ACCESSION.chip 0.464 0.0516
137835	TMEM71	SMID_BREAST_CANCER_NORMAL_LIKE_UP HG-U133A.chip 0.64 0.0049	LIPID_RAFT HUMAN_GENE_SYMBOL.chip 0.638 0.005	RGAGGAARY_V$PU1_Q6 HUMAN_GENE_SYMBOL.chip 0.634 0.0054	module_44 HUMAN_GENE_SYMBOL.chip 0.624 0.0063	V$PEA3_Q6 HUMAN_GENE_SYMBOL.chip 0.616 0.0072	V$ELF1_Q6 HUMAN_GENE_SYMBOL.chip 0.616 0.0072	module_27 HUMAN_GENE_SYMBOL.chip 0.613 0.0075	module_64 HUMAN_GENE_SYMBOL.chip 0.613 0.0076	LIU_VAV3_PROSTATE_CARCINOGENESIS_UP EntrezGeneIds.chip 0.611 0.0077	GNF2_SNRK HUMAN_GENE_SYMBOL.chip 0.61 0.0079	SMID_BREAST_CANCER_LUMINAL_B_DN HG-U133A.chip 0.647 0.0043	GRAHAM_CML_QUIESCENT_VS_NORMAL_QUIESCENT_DN HG-U133A.chip 0.623 0.0064	TONKS_TARGETS_OF_RUNX1_RUNX1T1_FUSION_HSC_DN HG-U133A.chip 0.596 0.0097	FONTAINE_THYROID_TUMOR_UNCERTAIN_MALIGNANCY_DN HUMAN_GENE_SYMBOL.chip 0.596 0.0098	BASSO_CD40_SIGNALING_DN HG_U95Av2.chip 0.595 0.0098
137868	SGCZ	CALCIUM_CHANNEL_ACTIVITY HUMAN_GENE_SYMBOL.chip 0.619 0.0068	VOLTAGE_GATED_CHANNEL_ACTIVITY HUMAN_GENE_SYMBOL.chip 0.589 0.0107	VOLTAGE_GATED_CATION_CHANNEL_ACTIVITY HUMAN_GENE_SYMBOL.chip 0.588 0.0109	NEUROTRANSMITTER_RECEPTOR_ACTIVITY HUMAN_GENE_SYMBOL.chip 0.573 0.0135	CAR_WBSCR22 HUMAN_GENE_SYMBOL.chip 0.573 0.0136	VOLTAGE_GATED_POTASSIUM_CHANNEL_COMPLEX HUMAN_GENE_SYMBOL.chip 0.569 0.0143	MORF_PAX7 HUMAN_GENE_SYMBOL.chip 0.563 0.0157	NEUROTRANSMITTER_BINDING HUMAN_GENE_SYMBOL.chip 0.563 0.0157	KEGG_OLFACTORY_TRANSDUCTION EntrezGeneIds.chip 0.555 0.0174	REACTOME_OLFACTORY_SIGNALING_PATHWAY EntrezGeneIds.chip 0.553 0.0178	WEBER_METHYLATED_HCP_IN_FIBROBLAST_DN HUMAN_GENE_SYMBOL.chip 0.561 0.0161	PHOSPHORIC_MONOESTER_HYDROLASE_ACTIVITY HUMAN_GENE_SYMBOL.chip -0.611 0.0218	IDENTICAL_PROTEIN_BINDING HUMAN_GENE_SYMBOL.chip -0.601 0.0249	FRASOR_TAMOXIFEN_RESPONSE_UP HG-U133A.chip -0.599 0.0254	YAGI_AML_WITH_11Q23_REARRANGED HG_U95Av2.chip -0.597 0.0261
137872	ADHFE1	LEE_LIVER_CANCER_SURVIVAL_DN HUMAN_GENE_SYMBOL.chip -0.528 0.0565	KIM_WT1_TARGETS_8HR_DN HG-U133A.chip -0.513 0.0657	ONDER_CDH1_TARGETS_1_DN HG-U133A.chip -0.505 0.0714	OLSSON_E2F3_TARGETS_DN SEQ_ACCESSION.chip -0.496 0.0777	MORF_ERCC4 HUMAN_GENE_SYMBOL.chip 0.42 0.0795	MORF_BCL2L11 HUMAN_GENE_SYMBOL.chip 0.419 0.08	KIM_WT1_TARGETS_12HR_DN HG-U133A.chip -0.492 0.0803	MORF_TNFRSF6 HUMAN_GENE_SYMBOL.chip 0.407 0.0898	MORF_ZNF10 HUMAN_GENE_SYMBOL.chip 0.406 0.0899	GCM_ERCC4 HUMAN_GENE_SYMBOL.chip 0.405 0.0913	WINTER_HYPOXIA_UP HG-U133_Plus_2.chip -0.523 0.0597	KEGG_BLADDER_CANCER EntrezGeneIds.chip -0.52 0.0615	module_3 HUMAN_GENE_SYMBOL.chip -0.516 0.0638	KORKOLA_EMBRYONAL_CARCINOMA_UP HG-U133_Plus_2.chip -0.513 0.0658	module_18 HUMAN_GENE_SYMBOL.chip -0.504 0.0721
137886	UBXN2B	REACTOME_MRNA_3_END_PROCESSING EntrezGeneIds.chip 0.446 0.0617	NUCLEOBASE__NUCLEOSIDE__NUCLEOTIDE_AND_NUCLEIC_ACID_TRANSPORT HUMAN_GENE_SYMBOL.chip 0.439 0.0666	GNF2_ELAC2 HUMAN_GENE_SYMBOL.chip 0.426 0.0753	UBIQUITIN_CYCLE HUMAN_GENE_SYMBOL.chip 0.423 0.077	PROTEIN_UBIQUITINATION HUMAN_GENE_SYMBOL.chip 0.421 0.0784	PROTEIN_MODIFICATION_BY_SMALL_PROTEIN_CONJUGATION HUMAN_GENE_SYMBOL.chip 0.421 0.0786	REACTOME_TRANSCRIPTION EntrezGeneIds.chip 0.421 0.0787	DING_LUNG_CANCER_EXPRESSION_BY_COPY_NUMBER HUMAN_GENE_SYMBOL.chip 0.412 0.0859	GCM_CHUK HUMAN_GENE_SYMBOL.chip 0.403 0.0926	REACTOME_RNA_POLYMERASE_II_TRANSCRIPTION EntrezGeneIds.chip 0.401 0.0947	LAIHO_COLORECTAL_CANCER_SERRATED_DN HG-U133A.chip 0.423 0.0776	AGCYRWTTC_UNKNOWN HUMAN_GENE_SYMBOL.chip -0.475 0.0938	V$E12_Q6 HUMAN_GENE_SYMBOL.chip -0.468 0.1	V$STAT5A_02 HUMAN_GENE_SYMBOL.chip -0.456 0.1104	SERINE_HYDROLASE_ACTIVITY HUMAN_GENE_SYMBOL.chip -0.453 0.1139
1378	CR1	BEHAVIOR HUMAN_GENE_SYMBOL.chip 0.445 0.0621	module_263 HUMAN_GENE_SYMBOL.chip 0.426 0.0752	module_94 HUMAN_GENE_SYMBOL.chip 0.425 0.0757	module_108 HUMAN_GENE_SYMBOL.chip 0.414 0.0837	LOCOMOTORY_BEHAVIOR HUMAN_GENE_SYMBOL.chip 0.409 0.0882	module_112 HUMAN_GENE_SYMBOL.chip 0.406 0.0902	HOMEOSTATIC_PROCESS HUMAN_GENE_SYMBOL.chip 0.403 0.093	REGULATION_OF_RESPONSE_TO_STIMULUS HUMAN_GENE_SYMBOL.chip 0.402 0.0933	module_209 HUMAN_GENE_SYMBOL.chip 0.402 0.094	module_165 HUMAN_GENE_SYMBOL.chip 0.399 0.0958	TAKEDA_TARGETS_OF_NUP98_HOXA9_FUSION_10D_DN HG-U133_Plus_2.chip 0.435 0.0691	TAKEDA_TARGETS_OF_NUP98_HOXA9_FUSION_8D_DN HG-U133_Plus_2.chip 0.37 0.1227	JAATINEN_HEMATOPOIETIC_STEM_CELL_DN HG-U133_Plus_2.chip 0.364 0.1292	LENAOUR_DENDRITIC_CELL_MATURATION_DN SEQ_ACCESSION.chip 0.362 0.1312	MCLACHLAN_DENTAL_CARIES_DN HG-U133A.chip 0.36 0.133
137902	PXDNL	CATION_TRANSMEMBRANE_TRANSPORTER_ACTIVITY HUMAN_GENE_SYMBOL.chip 0.392 0.1024	SUBSTRATE_SPECIFIC_TRANSMEMBRANE_TRANSPORTER_ACTIVITY HUMAN_GENE_SYMBOL.chip 0.39 0.104	GCM_BNIP1 HUMAN_GENE_SYMBOL.chip 0.385 0.1089	SYMPORTER_ACTIVITY HUMAN_GENE_SYMBOL.chip 0.384 0.1094	ION_TRANSMEMBRANE_TRANSPORTER_ACTIVITY HUMAN_GENE_SYMBOL.chip 0.381 0.1125	SECONDARY_ACTIVE_TRANSMEMBRANE_TRANSPORTER_ACTIVITY HUMAN_GENE_SYMBOL.chip 0.379 0.1146	TRANSMEMBRANE_TRANSPORTER_ACTIVITY HUMAN_GENE_SYMBOL.chip 0.369 0.1236	SUBSTRATE_SPECIFIC_TRANSPORTER_ACTIVITY HUMAN_GENE_SYMBOL.chip 0.353 0.1413	REACTOME_SLC_MEDIATED_TRANSMEMBRANE_TRANSPORT EntrezGeneIds.chip 0.342 0.153	SENSORY_PERCEPTION HUMAN_GENE_SYMBOL.chip 0.342 0.1535	YAGI_AML_WITH_T_8_21_TRANSLOCATION HG_U95Av2.chip -0.406 0.1645	VALK_AML_WITH_EVI1 HG-U133A.chip -0.39 0.1855	BIOCARTA_HDAC_PATHWAY EntrezGeneIds.chip -0.39 0.1858	NING_CHRONIC_OBSTRUCTIVE_PULMONARY_DISEASE_UP SEQ_ACCESSION.chip -0.389 0.187	SMALL_GTPASE_MEDIATED_SIGNAL_TRANSDUCTION HUMAN_GENE_SYMBOL.chip -0.389 0.1874
137964	AGPAT6	TURASHVILI_BREAST_DUCTAL_CARCINOMA_VS_DUCTAL_NORMAL_DN HG-U133_Plus_2.chip -0.496 0.0779	NIKOLSKY_BREAST_CANCER_16P13_AMPLICON EntrezGeneIds.chip 0.412 0.0857	chr16p13 HUMAN_GENE_SYMBOL.chip 0.411 0.0863	MORF_PDPK1 HUMAN_GENE_SYMBOL.chip 0.404 0.0917	MORF_MYST2 HUMAN_GENE_SYMBOL.chip 0.401 0.0947	TURASHVILI_BREAST_DUCTAL_CARCINOMA_VS_LOBULAR_NORMAL_DN HG-U133_Plus_2.chip -0.474 0.0952	MORF_CNTN1 HUMAN_GENE_SYMBOL.chip 0.39 0.1039	MARZEC_IL2_SIGNALING_DN HUMAN_GENE_SYMBOL.chip -0.457 0.1099	TURASHVILI_BREAST_LOBULAR_CARCINOMA_VS_DUCTAL_NORMAL_DN HG-U133_Plus_2.chip -0.447 0.1195	GCM_DDX11 HUMAN_GENE_SYMBOL.chip 0.361 0.1321	GINESTIER_BREAST_CANCER_ZNF217_AMPLIFIED_DN HG-U133_Plus_2.chip 0.45 0.0594	DAVICIONI_RHABDOMYOSARCOMA_PAX_FOXO1_FUSION_UP HG-U133A.chip -0.468 0.1001	V$GR_01 HUMAN_GENE_SYMBOL.chip -0.467 0.1012	V$CEBP_C HUMAN_GENE_SYMBOL.chip -0.465 0.1022	STRUCTURAL_CONSTITUENT_OF_CYTOSKELETON HUMAN_GENE_SYMBOL.chip -0.465 0.1024
137994	LETM2	SEXUAL_REPRODUCTION HUMAN_GENE_SYMBOL.chip 0.459 0.0543	DETECTION_OF_STIMULUS HUMAN_GENE_SYMBOL.chip 0.446 0.0621	GAMETE_GENERATION HUMAN_GENE_SYMBOL.chip 0.444 0.0628	TRANSMISSION_OF_NERVE_IMPULSE HUMAN_GENE_SYMBOL.chip 0.441 0.0652	CAGNWMCNNNGAC_UNKNOWN HUMAN_GENE_SYMBOL.chip 0.44 0.0658	V$NRSF_01 HUMAN_GENE_SYMBOL.chip 0.431 0.0717	GCM_HMGA2 HUMAN_GENE_SYMBOL.chip 0.43 0.0722	MORF_FLT1 HUMAN_GENE_SYMBOL.chip 0.43 0.0724	V$E12_Q6 HUMAN_GENE_SYMBOL.chip 0.427 0.0746	GCM_MYCL1 HUMAN_GENE_SYMBOL.chip 0.424 0.0765	HATADA_METHYLATED_IN_LUNG_CANCER_DN SEQ_ACCESSION.chip 0.45 0.0596	GNF2_DENR HUMAN_GENE_SYMBOL.chip -0.499 0.0755	FONTAINE_PAPILLARY_THYROID_CARCINOMA_DN HUMAN_GENE_SYMBOL.chip 0.418 0.0807	GNF2_HDAC1 HUMAN_GENE_SYMBOL.chip -0.491 0.081	GNF2_RBBP6 HUMAN_GENE_SYMBOL.chip -0.489 0.083
1379	CR1L	module_104 HUMAN_GENE_SYMBOL.chip 0.559 0.0165	module_379 HUMAN_GENE_SYMBOL.chip 0.553 0.0178	module_242 HUMAN_GENE_SYMBOL.chip 0.549 0.0189	MORF_WNT1 HUMAN_GENE_SYMBOL.chip 0.547 0.0195	module_181 HUMAN_GENE_SYMBOL.chip 0.544 0.0201	DETECTION_OF_STIMULUS HUMAN_GENE_SYMBOL.chip 0.542 0.0206	module_41 HUMAN_GENE_SYMBOL.chip 0.541 0.0209	DETECTION_OF_EXTERNAL_STIMULUS HUMAN_GENE_SYMBOL.chip 0.54 0.0213	GCM_HMGA2 HUMAN_GENE_SYMBOL.chip 0.538 0.0218	NEUROTRANSMITTER_BINDING HUMAN_GENE_SYMBOL.chip 0.534 0.0229	SHEN_SMARCA2_TARGETS_DN HG-U133A.chip 0.582 0.0119	WEBER_METHYLATED_HCP_IN_SPERM_DN HUMAN_GENE_SYMBOL.chip 0.504 0.0328	HATADA_METHYLATED_IN_LUNG_CANCER_DN SEQ_ACCESSION.chip 0.491 0.0381	GTAAACC,MIR-299-5P HUMAN_GENE_SYMBOL.chip -0.558 0.0414	WEBER_METHYLATED_HCP_IN_FIBROBLAST_DN HUMAN_GENE_SYMBOL.chip 0.481 0.043
138009	DCAF4L2	MORF_WNT1 HUMAN_GENE_SYMBOL.chip 0.596 0.0097	MORF_MAP3K14 HUMAN_GENE_SYMBOL.chip 0.586 0.0113	NEUROPEPTIDE_RECEPTOR_ACTIVITY HUMAN_GENE_SYMBOL.chip 0.566 0.0149	NEUROPEPTIDE_BINDING HUMAN_GENE_SYMBOL.chip 0.566 0.0151	NEUROTRANSMITTER_BINDING HUMAN_GENE_SYMBOL.chip 0.566 0.0151	PEPTIDE_RECEPTOR_ACTIVITY HUMAN_GENE_SYMBOL.chip 0.563 0.0156	FEEDING_BEHAVIOR HUMAN_GENE_SYMBOL.chip 0.559 0.0164	POTASSIUM_ION_TRANSPORT HUMAN_GENE_SYMBOL.chip 0.556 0.0171	module_316 HUMAN_GENE_SYMBOL.chip 0.556 0.0172	RHODOPSIN_LIKE_RECEPTOR_ACTIVITY HUMAN_GENE_SYMBOL.chip 0.552 0.0181	SHEN_SMARCA2_TARGETS_DN HG-U133A.chip 0.557 0.017	BROWNE_HCMV_INFECTION_14HR_UP HG_U95A.chip -0.591 0.0281	BONOME_OVARIAN_CANCER_SURVIVAL_OPTIMAL_DEBULKING HG-U133A.chip -0.573 0.0348	WANG_LMO4_TARGETS_UP HG-U133_Plus_2.chip -0.571 0.0357	BENPORATH_SOX2_TARGETS EntrezGeneIds.chip -0.57 0.0361
138046	RALYL	SYMPORTER_ACTIVITY HUMAN_GENE_SYMBOL.chip 0.679 0.0025	CATION_TRANSMEMBRANE_TRANSPORTER_ACTIVITY HUMAN_GENE_SYMBOL.chip 0.676 0.0026	ION_TRANSMEMBRANE_TRANSPORTER_ACTIVITY HUMAN_GENE_SYMBOL.chip 0.674 0.0027	GCM_BNIP1 HUMAN_GENE_SYMBOL.chip 0.663 0.0033	GCM_PRKCG HUMAN_GENE_SYMBOL.chip 0.662 0.0033	TRANSMEMBRANE_TRANSPORTER_ACTIVITY HUMAN_GENE_SYMBOL.chip 0.642 0.0047	SUBSTRATE_SPECIFIC_TRANSMEMBRANE_TRANSPORTER_ACTIVITY HUMAN_GENE_SYMBOL.chip 0.63 0.0057	SECONDARY_ACTIVE_TRANSMEMBRANE_TRANSPORTER_ACTIVITY HUMAN_GENE_SYMBOL.chip 0.628 0.0059	ANION_TRANSMEMBRANE_TRANSPORTER_ACTIVITY HUMAN_GENE_SYMBOL.chip 0.627 0.006	SENSORY_PERCEPTION HUMAN_GENE_SYMBOL.chip 0.611 0.0078	GENTILE_UV_RESPONSE_CLUSTER_D7 SEQ_ACCESSION.chip -0.731 0.0036	FLOTHO_PEDIATRIC_ALL_THERAPY_RESPONSE_UP HG-U133A.chip -0.692 0.0068	BIOCARTA_P38MAPK_PATHWAY EntrezGeneIds.chip -0.69 0.0071	HAHTOLA_MYCOSIS_FUNGOIDES_SKIN_UP HG-U133A.chip -0.685 0.0077	ROME_INSULIN_TARGETS_IN_MUSCLE_DN SEQ_ACCESSION.chip 0.601 0.009
138050	HGSNAT	chr8p11 HUMAN_GENE_SYMBOL.chip 0.43 0.0723	GCM_SMO HUMAN_GENE_SYMBOL.chip 0.423 0.0776	chrxq22 HUMAN_GENE_SYMBOL.chip 0.419 0.0802	TRANSPORT_VESICLE HUMAN_GENE_SYMBOL.chip 0.418 0.0806	GOLGI_APPARATUS_PART HUMAN_GENE_SYMBOL.chip 0.418 0.0808	NIKOLSKY_BREAST_CANCER_8P12_P11_AMPLICON EntrezGeneIds.chip 0.409 0.0875	TTGGGAG,MIR-150 HUMAN_GENE_SYMBOL.chip 0.408 0.0885	V$HTF_01 HUMAN_GENE_SYMBOL.chip 0.408 0.0886	REACTOME_PI3K_AKT_SIGNALLING EntrezGeneIds.chip 0.403 0.0929	BONOME_OVARIAN_CANCER_SURVIVAL_SUBOPTIMAL_DEBULKING HG-U133A.chip 0.395 0.0998	SOTIRIOU_BREAST_CANCER_GRADE_1_VS_3_DN HG-U133A.chip 0.382 0.1111	FAELT_B_CLL_WITH_VH_REARRANGEMENTS_DN HG_U95Av2.chip 0.38 0.1136	CHNG_MULTIPLE_MYELOMA_HYPERPLOID_DN HG-U133A.chip 0.338 0.1587	WANG_LMO4_TARGETS_DN HG-U133_Plus_2.chip 0.332 0.1656	WONG_ENDMETRIUM_CANCER_DN SEQ_ACCESSION.chip 0.32 0.1812
138065	RNF183	EXCRETION HUMAN_GENE_SYMBOL.chip 0.509 0.0311	module_180 HUMAN_GENE_SYMBOL.chip 0.506 0.0324	AIGNER_ZEB1_TARGETS HUMAN_GENE_SYMBOL.chip 0.502 0.0337	module_139 HUMAN_GENE_SYMBOL.chip 0.5 0.0346	module_342 HUMAN_GENE_SYMBOL.chip 0.499 0.0348	REACTOME_TIGHT_JUNCTION_INTERACTIONS EntrezGeneIds.chip 0.497 0.0356	CHARAFE_BREAST_CANCER_BASAL_VS_MESENCHYMAL_UP HG-U133_Plus_2.chip 0.489 0.0391	WAMUNYOKOLI_OVARIAN_CANCER_LMP_UP HG-U133_Plus_2.chip 0.483 0.0418	REACTOME_CELL_CELL_ADHESION_SYSTEMS EntrezGeneIds.chip 0.481 0.0426	REACTOME_AMINE_COMPOUND_SLC_TRANSPORTERS EntrezGeneIds.chip 0.479 0.0437	SENGUPTA_NASOPHARYNGEAL_CARCINOMA_DN HG-U133_Plus_2.chip 0.582 0.012	COLDREN_GEFITINIB_RESISTANCE_DN HG-U133_Plus_2.chip 0.502 0.0337	LIEN_BREAST_CARCINOMA_METAPLASTIC_VS_DUCTAL_DN SEQ_ACCESSION.chip 0.493 0.0374	SCHUETZ_BREAST_CANCER_DUCTAL_INVASIVE_DN HG-U133_Plus_2.chip 0.484 0.0416	CHEMNITZ_RESPONSE_TO_PROSTAGLANDIN_E2_DN HG-U133_Plus_2.chip 0.458 0.0545
1380	CR2	SHEDDEN_LUNG_CANCER_GOOD_SURVIVAL_A12 HG-U133A.chip 0.574 0.0133	KEGG_PRIMARY_IMMUNODEFICIENCY EntrezGeneIds.chip 0.544 0.0201	KONDO_PROSTATE_CANCER_WITH_H3K27ME3 SEQ_ACCESSION.chip 0.489 0.0392	DETECTION_OF_STIMULUS HUMAN_GENE_SYMBOL.chip 0.48 0.0431	module_7 HUMAN_GENE_SYMBOL.chip 0.477 0.0448	CAGNWMCNNNGAC_UNKNOWN HUMAN_GENE_SYMBOL.chip 0.473 0.0466	CATION_HOMEOSTASIS HUMAN_GENE_SYMBOL.chip 0.472 0.0473	ION_HOMEOSTASIS HUMAN_GENE_SYMBOL.chip 0.47 0.048	T_CELL_ACTIVATION HUMAN_GENE_SYMBOL.chip 0.469 0.0485	CELLULAR_CATION_HOMEOSTASIS HUMAN_GENE_SYMBOL.chip 0.467 0.05	BORCZUK_MALIGNANT_MESOTHELIOMA_DN HG_U95Av2.chip 0.507 0.0318	FONTAINE_PAPILLARY_THYROID_CARCINOMA_DN HUMAN_GENE_SYMBOL.chip 0.484 0.0417	XU_HGF_TARGETS_REPRESSED_BY_AKT1_DN SEQ_ACCESSION.chip 0.422 0.078	HATADA_METHYLATED_IN_LUNG_CANCER_DN SEQ_ACCESSION.chip 0.42 0.0798	BASSO_CD40_SIGNALING_DN HG_U95Av2.chip 0.415 0.0833
138151	NACC2	chr19p13 HUMAN_GENE_SYMBOL.chip 0.347 0.1477	POSITIVE_REGULATION_OF_TRANSLATION HUMAN_GENE_SYMBOL.chip 0.342 0.1538	NEGATIVE_REGULATION_OF_CELLULAR_BIOSYNTHETIC_PROCESS HUMAN_GENE_SYMBOL.chip 0.328 0.17	REGULATION_OF_CYTOKINE_BIOSYNTHETIC_PROCESS HUMAN_GENE_SYMBOL.chip 0.327 0.1716	PEPTIDE_BINDING HUMAN_GENE_SYMBOL.chip 0.323 0.1772	NEGATIVE_REGULATION_OF_BIOSYNTHETIC_PROCESS HUMAN_GENE_SYMBOL.chip 0.321 0.18	CYTOKINE_BIOSYNTHETIC_PROCESS HUMAN_GENE_SYMBOL.chip 0.319 0.1822	CYTOKINE_METABOLIC_PROCESS HUMAN_GENE_SYMBOL.chip 0.317 0.1849	NIKOLSKY_BREAST_CANCER_16Q24_AMPLICON EntrezGeneIds.chip 0.293 0.2187	AMINE_TRANSMEMBRANE_TRANSPORTER_ACTIVITY HUMAN_GENE_SYMBOL.chip 0.287 0.2279	CTAGGAA,MIR-384 HUMAN_GENE_SYMBOL.chip -0.401 0.1707	BANDRES_RESPONSE_TO_CARMUSTIN_MGMT_48HR_DN HUMAN_GENE_SYMBOL.chip 0.321 0.1795	ATCATGA,MIR-433 HUMAN_GENE_SYMBOL.chip -0.389 0.1862	GCAAGGA,MIR-502 HUMAN_GENE_SYMBOL.chip -0.382 0.1967	GCM_MAPK10 HUMAN_GENE_SYMBOL.chip -0.369 0.2141
138162	C9orf116	CREIGHTON_ENDOCRINE_THERAPY_RESISTANCE_2 HG-U133_Plus_2.chip 0.69 0.002	SEXUAL_REPRODUCTION HUMAN_GENE_SYMBOL.chip 0.634 0.0054	GAMETE_GENERATION HUMAN_GENE_SYMBOL.chip 0.601 0.0091	GNF2_MLF1 HUMAN_GENE_SYMBOL.chip 0.537 0.0221	GNF2_CCNA1 HUMAN_GENE_SYMBOL.chip 0.533 0.0232	SMID_BREAST_CANCER_LUMINAL_B_UP HG-U133A.chip 0.482 0.0422	DACOSTA_UV_RESPONSE_VIA_ERCC3_COMMON_DN SEQ_ACCESSION.chip -0.533 0.0536	WATANABE_RECTAL_CANCER_RADIOTHERAPY_RESPONSIVE_DN HG_U95Av2.chip -0.528 0.0567	REPRODUCTION HUMAN_GENE_SYMBOL.chip 0.447 0.061	YANG_BREAST_CANCER_ESR1_LASER_UP SEQ_ACCESSION.chip 0.445 0.0623	TRANSCRIPTION_COFACTOR_ACTIVITY HUMAN_GENE_SYMBOL.chip -0.551 0.0446	ACTGAAA,MIR-30A-3P,MIR-30E-3P HUMAN_GENE_SYMBOL.chip -0.546 0.0471	TRANSCRIPTION_FROM_RNA_POLYMERASE_II_PROMOTER HUMAN_GENE_SYMBOL.chip -0.543 0.0485	CELL_CYCLE_ARREST_GO_0007050 HUMAN_GENE_SYMBOL.chip -0.537 0.0516	REGULATION_OF_TRANSCRIPTION_FROM_RNA_POLYMERASE_II_PROMOTER HUMAN_GENE_SYMBOL.chip -0.533 0.0536
138199	C9orf41	module_567 HUMAN_GENE_SYMBOL.chip 0.46 0.0538	REACTOME_METABOLISM_OF_AMINO_ACIDS EntrezGeneIds.chip 0.442 0.0646	MORF_RAD23B HUMAN_GENE_SYMBOL.chip 0.438 0.0671	MORF_PSMC1 HUMAN_GENE_SYMBOL.chip 0.435 0.0686	CELLULAR_COMPONENT_DISASSEMBLY HUMAN_GENE_SYMBOL.chip 0.434 0.0693	MORF_PPP1CA HUMAN_GENE_SYMBOL.chip 0.433 0.0706	ENVELOPE HUMAN_GENE_SYMBOL.chip 0.43 0.0721	ORGANELLE_ENVELOPE HUMAN_GENE_SYMBOL.chip 0.43 0.0721	MORF_SKP1A HUMAN_GENE_SYMBOL.chip 0.429 0.0729	MORF_ATOX1 HUMAN_GENE_SYMBOL.chip 0.429 0.073	MAYBURD_RESPONSE_TO_L663536_DN HG-U133_Plus_2.chip 0.444 0.0628	CHIANG_LIVER_CANCER_SUBCLASS_UNANNOTATED_DN HUMAN_GENE_SYMBOL.chip 0.431 0.0719	ELVIDGE_HYPOXIA_DN HG-U133A.chip 0.427 0.0743	GRADE_METASTASIS_DN SEQ_ACCESSION.chip 0.422 0.0778	SAKAI_TUMOR_INFILTRATING_MONOCYTES_DN SEQ_ACCESSION.chip 0.417 0.0817
1381	CRABP1	RICKMAN_HEAD_AND_NECK_CANCER_A HG-U133_Plus_2.chip 0.556 0.0171	module_511 HUMAN_GENE_SYMBOL.chip 0.541 0.021	module_214 HUMAN_GENE_SYMBOL.chip 0.519 0.0276	module_411 HUMAN_GENE_SYMBOL.chip 0.489 0.0392	TGACCTTG_V$SF1_Q6 HUMAN_GENE_SYMBOL.chip 0.484 0.0414	module_341 HUMAN_GENE_SYMBOL.chip 0.481 0.043	GAMETE_GENERATION HUMAN_GENE_SYMBOL.chip 0.48 0.0435	V$VDR_Q6 HUMAN_GENE_SYMBOL.chip 0.469 0.0488	SEXUAL_REPRODUCTION HUMAN_GENE_SYMBOL.chip 0.464 0.0512	REACTOME_PHOSPHOLIPASE_CMEDIATED_CASCADE EntrezGeneIds.chip 0.463 0.0517	NAKAYAMA_SOFT_TISSUE_TUMORS_PCA1_DN HG-U133A.chip 0.57 0.0142	GNF2_DDX5 HUMAN_GENE_SYMBOL.chip -0.51 0.0676	BONOME_OVARIAN_CANCER_SURVIVAL_SUBOPTIMAL_DEBULKING HG-U133A.chip -0.468 0.0996	SIG_IL4RECEPTOR_IN_B_LYPHOCYTES HUMAN_GENE_SYMBOL.chip -0.468 0.1001	NEGATIVE_REGULATION_OF_TRANSCRIPTION_FROM_RNA_POLYMERASE_II_PROMOTER HUMAN_GENE_SYMBOL.chip -0.465 0.1022
138240	C9orf57	RHODOPSIN_LIKE_RECEPTOR_ACTIVITY HUMAN_GENE_SYMBOL.chip 0.647 0.0043	KEGG_NEUROACTIVE_LIGAND_RECEPTOR_INTERACTION EntrezGeneIds.chip 0.646 0.0044	REACTOME_OLFACTORY_SIGNALING_PATHWAY EntrezGeneIds.chip 0.644 0.0046	GCM_PTPRU HUMAN_GENE_SYMBOL.chip 0.638 0.005	NEUROTRANSMITTER_BINDING HUMAN_GENE_SYMBOL.chip 0.634 0.0053	PEPTIDE_RECEPTOR_ACTIVITY HUMAN_GENE_SYMBOL.chip 0.632 0.0055	module_316 HUMAN_GENE_SYMBOL.chip 0.626 0.0061	KEGG_OLFACTORY_TRANSDUCTION EntrezGeneIds.chip 0.624 0.0063	NEUROPEPTIDE_BINDING HUMAN_GENE_SYMBOL.chip 0.624 0.0064	G_PROTEIN_COUPLED_RECEPTOR_ACTIVITY HUMAN_GENE_SYMBOL.chip 0.623 0.0064	SHEN_SMARCA2_TARGETS_DN HG-U133A.chip 0.642 0.0047	INTRACELLULAR_TRANSPORT HUMAN_GENE_SYMBOL.chip -0.666 0.0103	MORF_BECN1 HUMAN_GENE_SYMBOL.chip -0.66 0.0112	V$NRF2_01 HUMAN_GENE_SYMBOL.chip -0.654 0.0122	WEBER_METHYLATED_HCP_IN_FIBROBLAST_DN HUMAN_GENE_SYMBOL.chip 0.577 0.0128
138241	C9orf85	TRANSLATION HUMAN_GENE_SYMBOL.chip 0.613 0.0075	GNF2_PPP6C HUMAN_GENE_SYMBOL.chip 0.61 0.0079	MACROMOLECULE_BIOSYNTHETIC_PROCESS HUMAN_GENE_SYMBOL.chip 0.601 0.009	GGCNRNWCTTYS_UNKNOWN HUMAN_GENE_SYMBOL.chip 0.593 0.0101	TIEN_INTESTINE_PROBIOTICS_6HR_UP HG-U133A.chip 0.593 0.0102	SMITH_TERT_TARGETS_UP SEQ_ACCESSION.chip 0.586 0.0112	REACTOME_FORMATION_OF_THE_TERNARY_COMPLEX_AND_SUBSEQUENTLY_THE_43S_COMPLEX EntrezGeneIds.chip 0.581 0.0121	REACTOME_METABOLISM_OF_PROTEINS EntrezGeneIds.chip 0.576 0.013	LINDGREN_BLADDER_CANCER_CLUSTER_1_UP EntrezGeneIds.chip 0.574 0.0135	REACTOME_TRANSLATION_INITIATION_COMPLEX_FORMATION EntrezGeneIds.chip 0.571 0.014	BHATI_G2M_ARREST_BY_2METHOXYESTRADIOL_DN SEQ_ACCESSION.chip 0.581 0.0121	PUIFFE_INVASION_INHIBITED_BY_ASCITES_DN HG-U133A.chip 0.57 0.0141	TOOKER_RESPONSE_TO_BEXAROTENE_DN HG-U133A.chip 0.56 0.0164	LIN_MELANOMA_COPY_NUMBER_DN HUMAN_GENE_SYMBOL.chip 0.543 0.0205	TAKAO_RESPONSE_TO_UVB_RADIATION_DN SEQ_ACCESSION.chip 0.535 0.0227
138255	C9orf135	GNF2_CCNA1 HUMAN_GENE_SYMBOL.chip 0.524 0.0259	GNF2_MLF1 HUMAN_GENE_SYMBOL.chip 0.507 0.0317	MONOVALENT_INORGANIC_CATION_TRANSPORT HUMAN_GENE_SYMBOL.chip 0.49 0.0389	SEXUAL_REPRODUCTION HUMAN_GENE_SYMBOL.chip 0.48 0.0432	NEUROLOGICAL_SYSTEM_PROCESS HUMAN_GENE_SYMBOL.chip 0.474 0.0461	KEGG_TASTE_TRANSDUCTION EntrezGeneIds.chip 0.473 0.0466	DACOSTA_UV_RESPONSE_VIA_ERCC3_COMMON_DN SEQ_ACCESSION.chip -0.537 0.0518	REPRODUCTION HUMAN_GENE_SYMBOL.chip 0.463 0.0518	ION_TRANSPORT HUMAN_GENE_SYMBOL.chip 0.463 0.052	SENSORY_PERCEPTION HUMAN_GENE_SYMBOL.chip 0.455 0.0562	WEBER_METHYLATED_HCP_IN_SPERM_DN HUMAN_GENE_SYMBOL.chip 0.476 0.0451	TRANSCRIPTION HUMAN_GENE_SYMBOL.chip -0.527 0.0571	RNA_BIOSYNTHETIC_PROCESS HUMAN_GENE_SYMBOL.chip -0.523 0.0595	TRANSCRIPTION__DNA_DEPENDENT HUMAN_GENE_SYMBOL.chip -0.523 0.0596	TRANSCRIPTION_COFACTOR_ACTIVITY HUMAN_GENE_SYMBOL.chip -0.521 0.0611
1382	CRABP2	chr1q21 HUMAN_GENE_SYMBOL.chip 0.507 0.032	RICKMAN_HEAD_AND_NECK_CANCER_B HG-U133_Plus_2.chip 0.432 0.0711	CCTGCTG,MIR-214 HUMAN_GENE_SYMBOL.chip 0.397 0.0976	LI_WILMS_TUMOR HG_U95A.chip 0.387 0.1063	chr1q22 HUMAN_GENE_SYMBOL.chip 0.386 0.1074	ARGGGTTAA_UNKNOWN HUMAN_GENE_SYMBOL.chip 0.374 0.119	NIKOLSKY_BREAST_CANCER_1Q21_AMPLICON EntrezGeneIds.chip 0.371 0.1217	EPIDERMIS_DEVELOPMENT HUMAN_GENE_SYMBOL.chip 0.363 0.1298	ECTODERM_DEVELOPMENT HUMAN_GENE_SYMBOL.chip 0.359 0.1345	V$TFIII_Q6 HUMAN_GENE_SYMBOL.chip 0.348 0.1468	BIOCARTA_PPARA_PATHWAY EntrezGeneIds.chip -0.43 0.1367	GARGALOVIC_RESPONSE_TO_OXIDIZED_PHOSPHOLIPIDS_YELLOW_UP HG-U133_Plus_2.chip -0.426 0.1418	RORIE_TARGETS_OF_EWSR1_FLI1_FUSION_DN SEQ_ACCESSION.chip 0.326 0.1725	REACTOME_REGULATION_OF_BETA_CELL_DEVELOPMENT EntrezGeneIds.chip -0.397 0.1758	CHO_NR4A1_TARGETS SEQ_ACCESSION.chip -0.391 0.1838
138307	LCN8	module_379 HUMAN_GENE_SYMBOL.chip 0.673 0.0027	module_242 HUMAN_GENE_SYMBOL.chip 0.67 0.0029	module_104 HUMAN_GENE_SYMBOL.chip 0.665 0.0031	module_181 HUMAN_GENE_SYMBOL.chip 0.658 0.0036	module_41 HUMAN_GENE_SYMBOL.chip 0.643 0.0046	SUBSTRATE_SPECIFIC_CHANNEL_ACTIVITY HUMAN_GENE_SYMBOL.chip 0.637 0.0051	MORF_WNT1 HUMAN_GENE_SYMBOL.chip 0.629 0.0058	ION_CHANNEL_ACTIVITY HUMAN_GENE_SYMBOL.chip 0.625 0.0062	POTASSIUM_ION_TRANSPORT HUMAN_GENE_SYMBOL.chip 0.624 0.0063	CATION_CHANNEL_ACTIVITY HUMAN_GENE_SYMBOL.chip 0.622 0.0065	SHEN_SMARCA2_TARGETS_DN HG-U133A.chip 0.671 0.0028	MORF_BECN1 HUMAN_GENE_SYMBOL.chip -0.631 0.0167	BROWNE_HCMV_INFECTION_16HR_UP HG_U95A.chip -0.625 0.0182	HATADA_METHYLATED_IN_LUNG_CANCER_DN SEQ_ACCESSION.chip 0.544 0.02	ONKEN_UVEAL_MELANOMA_UP HG-U133A.chip -0.613 0.0214
138311	FAM69B	V$MYOD_01 HUMAN_GENE_SYMBOL.chip 0.551 0.0183	SEXUAL_REPRODUCTION HUMAN_GENE_SYMBOL.chip 0.544 0.0201	GAMETE_GENERATION HUMAN_GENE_SYMBOL.chip 0.544 0.0201	V$NRSF_01 HUMAN_GENE_SYMBOL.chip 0.537 0.0219	V$E12_Q6 HUMAN_GENE_SYMBOL.chip 0.537 0.0221	TRANSMISSION_OF_NERVE_IMPULSE HUMAN_GENE_SYMBOL.chip 0.533 0.0231	BENPORATH_PRC2_TARGETS EntrezGeneIds.chip 0.52 0.0271	CAGNWMCNNNGAC_UNKNOWN HUMAN_GENE_SYMBOL.chip 0.519 0.0274	NEUROLOGICAL_SYSTEM_PROCESS HUMAN_GENE_SYMBOL.chip 0.519 0.0276	KEGG_TASTE_TRANSDUCTION EntrezGeneIds.chip 0.499 0.035	BIOCARTA_P53HYPOXIA_PATHWAY EntrezGeneIds.chip -0.57 0.036	HATADA_METHYLATED_IN_LUNG_CANCER_DN SEQ_ACCESSION.chip 0.493 0.0373	GNF2_HDAC1 HUMAN_GENE_SYMBOL.chip -0.538 0.051	POSITIVE_REGULATION_OF_TRANSCRIPTION_FROM_RNA_POLYMERASE_II_PROMOTER HUMAN_GENE_SYMBOL.chip -0.537 0.0517	SEIDEN_ONCOGENESIS_BY_MET HG-U133A.chip -0.536 0.0522
138428	PTRH1	CREIGHTON_AKT1_SIGNALING_VIA_MTOR_UP EntrezGeneIds.chip 0.558 0.0167	MITOCHONDRION_ORGANIZATION_AND_BIOGENESIS HUMAN_GENE_SYMBOL.chip 0.558 0.0167	MORF_GPX4 HUMAN_GENE_SYMBOL.chip 0.556 0.0171	OXIDOREDUCTASE_ACTIVITY__ACTING_ON_NADH_OR_NADPH HUMAN_GENE_SYMBOL.chip 0.548 0.019	ORGANELLAR_RIBOSOME HUMAN_GENE_SYMBOL.chip 0.547 0.0194	MITOCHONDRIAL_RIBOSOME HUMAN_GENE_SYMBOL.chip 0.547 0.0194	module_116 HUMAN_GENE_SYMBOL.chip 0.547 0.0194	KEGG_HUNTINGTONS_DISEASE EntrezGeneIds.chip 0.546 0.0195	MORF_AP2M1 HUMAN_GENE_SYMBOL.chip 0.54 0.0212	MORF_MAP2K2 HUMAN_GENE_SYMBOL.chip 0.539 0.0214	CREIGHTON_AKT1_SIGNALING_VIA_MTOR_DN EntrezGeneIds.chip 0.574 0.0134	ACEVEDO_NORMAL_TISSUE_ADJACENT_TO_LIVER_TUMOR_DN EntrezGeneIds.chip 0.53 0.0241	GRADE_METASTASIS_DN SEQ_ACCESSION.chip 0.511 0.0304	HOFMANN_MYELODYSPLASTIC_SYNDROM_LOW_RISK_DN SEQ_ACCESSION.chip 0.498 0.0352	WELCSH_BRCA1_TARGETS_1_DN SEQ_ACCESSION.chip 0.492 0.038
138474	TAF1L	CAR_TNFRSF25 HUMAN_GENE_SYMBOL.chip 0.785 3e-04	CAR_MYST2 HUMAN_GENE_SYMBOL.chip 0.785 3e-04	module_181 HUMAN_GENE_SYMBOL.chip 0.774 3e-04	module_41 HUMAN_GENE_SYMBOL.chip 0.766 4e-04	module_104 HUMAN_GENE_SYMBOL.chip 0.762 4e-04	CAR_MLANA HUMAN_GENE_SYMBOL.chip 0.762 5e-04	module_242 HUMAN_GENE_SYMBOL.chip 0.755 5e-04	module_379 HUMAN_GENE_SYMBOL.chip 0.753 5e-04	VOLTAGE_GATED_CATION_CHANNEL_ACTIVITY HUMAN_GENE_SYMBOL.chip 0.753 6e-04	NEUROTRANSMITTER_RECEPTOR_ACTIVITY HUMAN_GENE_SYMBOL.chip 0.748 6e-04	SHEN_SMARCA2_TARGETS_DN HG-U133A.chip 0.768 4e-04	MORF_UBE2A HUMAN_GENE_SYMBOL.chip -0.773 0.0017	MORF_XPC HUMAN_GENE_SYMBOL.chip -0.767 0.0019	MORF_RAB5A HUMAN_GENE_SYMBOL.chip -0.765 0.0019	MORF_RAB11A HUMAN_GENE_SYMBOL.chip -0.762 0.002
1384	CRAT	REACTOME_STEROID_METABOLISM EntrezGeneIds.chip 0.459 0.0541	MOOTHA_FFA_OXYDATION HG-U133A.chip 0.455 0.0567	DOANE_RESPONSE_TO_ANDROGEN_UP HG-U133A.chip 0.434 0.0694	DOANE_BREAST_CANCER_CLASSES_UP HG-U133A.chip 0.433 0.0699	LEE_LIVER_CANCER_SURVIVAL_UP HUMAN_GENE_SYMBOL.chip 0.431 0.0714	OXIDOREDUCTASE_ACTIVITY__ACTING_ON_THE_CH_CH_GROUP_OF_DONORS HUMAN_GENE_SYMBOL.chip 0.41 0.0873	INTRINSIC_TO_ORGANELLE_MEMBRANE HUMAN_GENE_SYMBOL.chip 0.407 0.0894	INTEGRAL_TO_ORGANELLE_MEMBRANE HUMAN_GENE_SYMBOL.chip 0.399 0.096	MICROBODY HUMAN_GENE_SYMBOL.chip 0.393 0.1015	PEROXISOME HUMAN_GENE_SYMBOL.chip 0.393 0.1015	CHIANG_LIVER_CANCER_SUBCLASS_PROLIFERATION_DN HUMAN_GENE_SYMBOL.chip 0.399 0.0961	AGGAAGC,MIR-516-3P HUMAN_GENE_SYMBOL.chip -0.455 0.1121	WOO_LIVER_CANCER_RECURRENCE_DN HG-U133A_2.chip 0.369 0.1238	V$HMGIY_Q6 HUMAN_GENE_SYMBOL.chip -0.442 0.1241	CATTGTYY_V$SOX9_B1 HUMAN_GENE_SYMBOL.chip -0.438 0.1281
1385	CREB1	AAGGGAT,MIR-188 HUMAN_GENE_SYMBOL.chip 0.74 7e-04	ACCATTT,MIR-522 HUMAN_GENE_SYMBOL.chip 0.711 0.0013	CTTGTAT,MIR-381 HUMAN_GENE_SYMBOL.chip 0.697 0.0018	CTGTTAC,MIR-194 HUMAN_GENE_SYMBOL.chip 0.692 0.0019	ATGTCAC,MIR-489 HUMAN_GENE_SYMBOL.chip 0.689 0.002	DAZARD_UV_RESPONSE_CLUSTER_G6 SEQ_ACCESSION.chip 0.688 0.0021	ATTACAT,MIR-380-3P HUMAN_GENE_SYMBOL.chip 0.688 0.0021	TRANSCRIPTION_FACTOR_BINDING HUMAN_GENE_SYMBOL.chip 0.682 0.0023	GTATGAT,MIR-154,MIR-487 HUMAN_GENE_SYMBOL.chip 0.675 0.0027	TTTGCAG,MIR-518A-2 HUMAN_GENE_SYMBOL.chip 0.672 0.0028	DACOSTA_UV_RESPONSE_VIA_ERCC3_COMMON_DN SEQ_ACCESSION.chip 0.728 9e-04	DAZARD_RESPONSE_TO_UV_NHEK_DN SEQ_ACCESSION.chip 0.725 0.001	BROWNE_HCMV_INFECTION_6HR_DN HG_U95A.chip 0.69 0.002	DAZARD_RESPONSE_TO_UV_SCC_DN SEQ_ACCESSION.chip 0.679 0.0025	GENTILE_UV_HIGH_DOSE_DN SEQ_ACCESSION.chip 0.668 0.003
138639	PTPDC1	GNF2_RTN1 HUMAN_GENE_SYMBOL.chip 0.378 0.1155	GNF2_RAB3A HUMAN_GENE_SYMBOL.chip 0.367 0.1261	GNF2_DNM1 HUMAN_GENE_SYMBOL.chip 0.365 0.1282	CAGCAGG,MIR-370 HUMAN_GENE_SYMBOL.chip 0.356 0.138	COULOUARN_TEMPORAL_TGFB1_SIGNATURE_DN HUMAN_GENE_SYMBOL.chip -0.428 0.1389	GNF2_MAPT HUMAN_GENE_SYMBOL.chip 0.352 0.1421	PROTEIN_AMINO_ACID_AUTOPHOSPHORYLATION HUMAN_GENE_SYMBOL.chip 0.35 0.1439	NIKOLSKY_MUTATED_AND_AMPLIFIED_IN_BREAST_CANCER EntrezGeneIds.chip 0.344 0.1514	CAR_MYST2 HUMAN_GENE_SYMBOL.chip 0.343 0.152	PROTEIN_AUTOPROCESSING HUMAN_GENE_SYMBOL.chip 0.343 0.1521	BIOSYNTHETIC_PROCESS HUMAN_GENE_SYMBOL.chip -0.436 0.131	ALONSO_METASTASIS_DN HUMAN_GENE_SYMBOL.chip 0.358 0.1358	CELLULAR_BIOSYNTHETIC_PROCESS HUMAN_GENE_SYMBOL.chip -0.426 0.1411	MACROMOLECULE_BIOSYNTHETIC_PROCESS HUMAN_GENE_SYMBOL.chip -0.411 0.1589	HOSHIDA_LIVER_CANCER_SUBCLASS_S3 EntrezGeneIds.chip -0.408 0.1626
138649	ANKRD19	GCM_TEC HUMAN_GENE_SYMBOL.chip 0.531 0.0237	NEUROTRANSMITTER_BINDING HUMAN_GENE_SYMBOL.chip 0.506 0.0322	NEUROTRANSMITTER_RECEPTOR_ACTIVITY HUMAN_GENE_SYMBOL.chip 0.498 0.0353	REACTOME_AMINE_LIGAND_BINDING_RECEPTORS EntrezGeneIds.chip 0.489 0.039	RHODOPSIN_LIKE_RECEPTOR_ACTIVITY HUMAN_GENE_SYMBOL.chip 0.488 0.0395	REACTOME_OLFACTORY_SIGNALING_PATHWAY EntrezGeneIds.chip 0.485 0.041	VOLTAGE_GATED_CHANNEL_ACTIVITY HUMAN_GENE_SYMBOL.chip 0.48 0.0434	AMINE_RECEPTOR_ACTIVITY HUMAN_GENE_SYMBOL.chip 0.478 0.0444	VOLTAGE_GATED_CATION_CHANNEL_ACTIVITY HUMAN_GENE_SYMBOL.chip 0.475 0.0455	KEGG_OLFACTORY_TRANSDUCTION EntrezGeneIds.chip 0.474 0.0462	WEBER_METHYLATED_HCP_IN_FIBROBLAST_DN HUMAN_GENE_SYMBOL.chip 0.459 0.0544	WEBER_METHYLATED_HCP_IN_SPERM_DN HUMAN_GENE_SYMBOL.chip 0.453 0.0575	SHEN_SMARCA2_TARGETS_DN HG-U133A.chip 0.449 0.0598	WELCSH_BRCA1_TARGETS_1_UP SEQ_ACCESSION.chip -0.497 0.0767	BENPORATH_SOX2_TARGETS EntrezGeneIds.chip -0.494 0.0787
138652	PRSS47	GCM_TEC HUMAN_GENE_SYMBOL.chip 0.394 0.1002	REACTOME_AMINE_LIGAND_BINDING_RECEPTORS EntrezGeneIds.chip 0.393 0.1017	SU_PANCREAS HG_U95A.chip 0.388 0.1061	NEUROTRANSMITTER_BINDING HUMAN_GENE_SYMBOL.chip 0.386 0.1079	AMINE_RECEPTOR_ACTIVITY HUMAN_GENE_SYMBOL.chip 0.385 0.1085	MORF_MYL3 HUMAN_GENE_SYMBOL.chip 0.377 0.116	NEUROTRANSMITTER_RECEPTOR_ACTIVITY HUMAN_GENE_SYMBOL.chip 0.371 0.1219	RHODOPSIN_LIKE_RECEPTOR_ACTIVITY HUMAN_GENE_SYMBOL.chip 0.37 0.1232	module_316 HUMAN_GENE_SYMBOL.chip 0.369 0.1239	GNF2_SPINK1 HUMAN_GENE_SYMBOL.chip 0.365 0.1276	WEBER_METHYLATED_HCP_IN_SPERM_DN HUMAN_GENE_SYMBOL.chip 0.369 0.1241	WEBER_METHYLATED_HCP_IN_FIBROBLAST_DN HUMAN_GENE_SYMBOL.chip 0.364 0.1287	XU_HGF_TARGETS_REPRESSED_BY_AKT1_DN SEQ_ACCESSION.chip 0.35 0.144	SHEN_SMARCA2_TARGETS_DN HG-U133A.chip 0.348 0.1467	GGCKCATGS_UNKNOWN HUMAN_GENE_SYMBOL.chip -0.415 0.1538
1386	ATF2	HYDROLASE_ACTIVITY__ACTING_ON_ACID_ANHYDRIDES HUMAN_GENE_SYMBOL.chip 0.571 0.0139	PYROPHOSPHATASE_ACTIVITY HUMAN_GENE_SYMBOL.chip 0.571 0.0139	BIOCARTA_P38MAPK_PATHWAY EntrezGeneIds.chip 0.568 0.0146	NUCLEOSIDE_TRIPHOSPHATASE_ACTIVITY HUMAN_GENE_SYMBOL.chip 0.565 0.0152	PROTEIN_IMPORT HUMAN_GENE_SYMBOL.chip 0.56 0.0162	BIOCARTA_GLEEVEC_PATHWAY EntrezGeneIds.chip 0.557 0.0168	GTPASE_ACTIVITY HUMAN_GENE_SYMBOL.chip 0.552 0.0181	MACROMOLECULAR_COMPLEX_ASSEMBLY HUMAN_GENE_SYMBOL.chip 0.547 0.0195	V$USF_02 HUMAN_GENE_SYMBOL.chip 0.544 0.02	CELLULAR_COMPONENT_ASSEMBLY HUMAN_GENE_SYMBOL.chip 0.544 0.0201	JI_RESPONSE_TO_FSH_DN SEQ_ACCESSION.chip 0.559 0.0164	DE_YY1_TARGETS_DN SEQ_ACCESSION.chip 0.535 0.0227	NICK_RESPONSE_TO_PROC_TREATMENT_DN HG-U133A.chip 0.525 0.0258	ONKEN_UVEAL_MELANOMA_DN HG-U133A.chip 0.52 0.0271	SPIELMAN_LYMPHOBLAST_EUROPEAN_VS_ASIAN_DN HG-U133A.chip 0.52 0.0274
138716	C9orf23	KINSEY_TARGETS_OF_EWSR1_FLII_FUSION_DN HG-U133_Plus_2.chip -0.572 0.035	CHARAFE_BREAST_CANCER_BASAL_VS_MESENCHYMAL_DN HG-U133_Plus_2.chip -0.554 0.0429	WAMUNYOKOLI_OVARIAN_CANCER_GRADES_1_2_DN HG-U133_Plus_2.chip -0.553 0.0434	WAMUNYOKOLI_OVARIAN_CANCER_LMP_DN HG-U133_Plus_2.chip -0.55 0.0451	SENESE_HDAC1_AND_HDAC2_TARGETS_DN HG-U133_Plus_2.chip -0.543 0.0487	CHUNG_BLISTER_CYTOTOXICITY_DN HG-U133_Plus_2.chip -0.541 0.0493	ZHANG_ANTIVIRAL_RESPONSE_TO_RIBAVIRIN_DN SEQ_ACCESSION.chip -0.536 0.0524	SHIPP_DLBCL_VS_FOLLICULAR_LYMPHOMA_DN Hu6800.chip -0.533 0.0538	CHARAFE_BREAST_CANCER_LUMINAL_VS_MESENCHYMAL_DN HG-U133_Plus_2.chip -0.533 0.0541	DANG_REGULATED_BY_MYC_DN EntrezGeneIds.chip -0.533 0.0541	AMUNDSON_POOR_SURVIVAL_AFTER_GAMMA_RADIATION_8G SEQ_ACCESSION.chip -0.604 0.024	ROSS_ACUTE_MYELOID_LEUKEMIA_CBF HG-U133A.chip -0.592 0.0277	HOEBEKE_LYMPHOID_STEM_CELL_UP HG-U133A.chip -0.588 0.029	LINDGREN_BLADDER_CANCER_CLUSTER_2B EntrezGeneIds.chip -0.587 0.0296	REACTOME_RHO_GTPASE_CYCLE EntrezGeneIds.chip -0.578 0.0328
138724	C9orf131	CAR_MYST2 HUMAN_GENE_SYMBOL.chip 0.785 3e-04	REACTOME_OLFACTORY_SIGNALING_PATHWAY EntrezGeneIds.chip 0.781 3e-04	CAR_TNFRSF25 HUMAN_GENE_SYMBOL.chip 0.776 3e-04	KEGG_OLFACTORY_TRANSDUCTION EntrezGeneIds.chip 0.77 4e-04	CAR_WBSCR22 HUMAN_GENE_SYMBOL.chip 0.769 4e-04	CAR_MLANA HUMAN_GENE_SYMBOL.chip 0.768 4e-04	MORF_PAX7 HUMAN_GENE_SYMBOL.chip 0.762 4e-04	CATION_CHANNEL_ACTIVITY HUMAN_GENE_SYMBOL.chip 0.76 5e-04	NEUROTRANSMITTER_RECEPTOR_ACTIVITY HUMAN_GENE_SYMBOL.chip 0.758 5e-04	NEUROPEPTIDE_RECEPTOR_ACTIVITY HUMAN_GENE_SYMBOL.chip 0.757 5e-04	SHEN_SMARCA2_TARGETS_DN HG-U133A.chip 0.774 3e-04	WEBER_METHYLATED_HCP_IN_FIBROBLAST_DN HUMAN_GENE_SYMBOL.chip 0.706 0.0015	MORF_RAB11A HUMAN_GENE_SYMBOL.chip -0.721 0.0043	TURASHVILI_BREAST_NORMAL_DUCTAL_VS_LOBULAR_UP HG-U133_Plus_2.chip -0.721 0.0043	SESTO_RESPONSE_TO_UV_C0 Hu6800.chip -0.712 0.005
1387	CREBBP	NEGATIVE_REGULATION_OF_TRANSCRIPTION__DNA_DEPENDENT HUMAN_GENE_SYMBOL.chip 0.498 0.0352	NEGATIVE_REGULATION_OF_RNA_METABOLIC_PROCESS HUMAN_GENE_SYMBOL.chip 0.498 0.0352	V$HNF3B_01 HUMAN_GENE_SYMBOL.chip 0.494 0.0372	AAAYWAACM_V$HFH4_01 HUMAN_GENE_SYMBOL.chip 0.481 0.043	V$HFH3_01 HUMAN_GENE_SYMBOL.chip 0.48 0.0432	V$FOXD3_01 HUMAN_GENE_SYMBOL.chip 0.467 0.0498	V$FOX_Q2 HUMAN_GENE_SYMBOL.chip 0.464 0.0515	NEGATIVE_REGULATION_OF_TRANSCRIPTION HUMAN_GENE_SYMBOL.chip 0.462 0.0523	NEGATIVE_REGULATION_OF_CELL_DIFFERENTIATION HUMAN_GENE_SYMBOL.chip 0.451 0.0589	WYAAANNRNNNGCG_UNKNOWN HUMAN_GENE_SYMBOL.chip 0.443 0.0639	WONG_ENDMETRIUM_CANCER_DN SEQ_ACCESSION.chip 0.405 0.0909	SOTIRIOU_BREAST_CANCER_GRADE_1_VS_3_DN HG-U133A.chip 0.393 0.1014	DACOSTA_UV_RESPONSE_VIA_ERCC3_TTD_DN SEQ_ACCESSION.chip 0.39 0.1042	CUI_GLUCOSE_DEPRIVATION HUMAN_GENE_SYMBOL.chip -0.459 0.1083	PAPASPYRIDONOS_UNSTABLE_ATEROSCLEROTIC_PLAQUE_DN HG-U133_Plus_2.chip 0.38 0.1132
1388	ATF6B	VOLTAGE_GATED_CATION_CHANNEL_ACTIVITY HUMAN_GENE_SYMBOL.chip 0.681 0.0024	VOLTAGE_GATED_CHANNEL_ACTIVITY HUMAN_GENE_SYMBOL.chip 0.678 0.0025	CALCIUM_CHANNEL_ACTIVITY HUMAN_GENE_SYMBOL.chip 0.669 0.0029	NEUROTRANSMITTER_BINDING HUMAN_GENE_SYMBOL.chip 0.643 0.0046	MORF_MYST2 HUMAN_GENE_SYMBOL.chip 0.638 0.005	NEUROTRANSMITTER_RECEPTOR_ACTIVITY HUMAN_GENE_SYMBOL.chip 0.635 0.0053	MORF_PDPK1 HUMAN_GENE_SYMBOL.chip 0.632 0.0056	RHODOPSIN_LIKE_RECEPTOR_ACTIVITY HUMAN_GENE_SYMBOL.chip 0.628 0.0059	METAL_ION_TRANSMEMBRANE_TRANSPORTER_ACTIVITY HUMAN_GENE_SYMBOL.chip 0.626 0.0061	NEUROPEPTIDE_BINDING HUMAN_GENE_SYMBOL.chip 0.624 0.0063	FARMER_BREAST_CANCER_APOCRINE_VS_BASAL HG-U133A.chip -0.641 0.0146	module_206 HUMAN_GENE_SYMBOL.chip -0.635 0.0159	LIU_VMYB_TARGETS_UP HG-U133A.chip -0.628 0.0176	SHEN_SMARCA2_TARGETS_DN HG-U133A.chip 0.542 0.0206	ALONSO_METASTASIS_UP HUMAN_GENE_SYMBOL.chip -0.615 0.0207
1389	CREBL2	module_491 HUMAN_GENE_SYMBOL.chip 0.627 0.006	module_568 HUMAN_GENE_SYMBOL.chip 0.616 0.0072	THUM_SYSTOLIC_HEART_FAILURE_UP HG-U133_Plus_2.chip 0.601 0.009	KEGG_SNARE_INTERACTIONS_IN_VESICULAR_TRANSPORT EntrezGeneIds.chip 0.6 0.0091	V$USF_02 HUMAN_GENE_SYMBOL.chip 0.588 0.011	DAVICIONI_RHABDOMYOSARCOMA_PAX_FOXO1_FUSION_UP HG-U133A.chip 0.582 0.012	TCTGATA,MIR-361 HUMAN_GENE_SYMBOL.chip 0.578 0.0127	EHLERS_ANEUPLOIDY_UP HUMAN_GENE_SYMBOL.chip 0.577 0.0129	KRIGE_RESPONSE_TO_TOSEDOSTAT_24HR_UP HG-U133_Plus_2.chip 0.576 0.013	module_19 HUMAN_GENE_SYMBOL.chip 0.573 0.0135	RODRIGUES_DCC_TARGETS_DN HG-U133_Plus_2.chip 0.685 0.0022	LINDGREN_BLADDER_CANCER_CLUSTER_2A_DN EntrezGeneIds.chip 0.63 0.0057	MARZEC_IL2_SIGNALING_DN HUMAN_GENE_SYMBOL.chip 0.61 0.0079	ONKEN_UVEAL_MELANOMA_DN HG-U133A.chip 0.605 0.0085	SPIELMAN_LYMPHOBLAST_EUROPEAN_VS_ASIAN_DN HG-U133A.chip 0.588 0.0109
139065	SLITRK4	ASTON_MAJOR_DEPRESSIVE_DISORDER_UP HG_U95Av2.chip 0.302 0.2048	GCATTTG,MIR-105 HUMAN_GENE_SYMBOL.chip 0.282 0.2346	TGCAAAC,MIR-452 HUMAN_GENE_SYMBOL.chip 0.276 0.2438	CTTTGCA,MIR-527 HUMAN_GENE_SYMBOL.chip 0.268 0.2569	AAGCAAT,MIR-137 HUMAN_GENE_SYMBOL.chip 0.267 0.2582	HADDAD_T_LYMPHOCYTE_AND_NK_PROGENITOR_UP HG-U133A.chip 0.267 0.2586	CTCTATG,MIR-368 HUMAN_GENE_SYMBOL.chip 0.266 0.2614	chrxq22 HUMAN_GENE_SYMBOL.chip 0.265 0.2627	NEGATIVE_REGULATION_OF_TRANSCRIPTION_FROM_RNA_POLYMERASE_II_PROMOTER HUMAN_GENE_SYMBOL.chip 0.262 0.2681	TGTGTGA,MIR-377 HUMAN_GENE_SYMBOL.chip 0.261 0.2689	WAMUNYOKOLI_OVARIAN_CANCER_LMP_DN HG-U133_Plus_2.chip 0.264 0.2633	SENESE_HDAC1_TARGETS_DN HG-U133_Plus_2.chip 0.256 0.2776	SOTIRIOU_BREAST_CANCER_GRADE_1_VS_3_DN HG-U133A.chip 0.24 0.3058	DACOSTA_UV_RESPONSE_VIA_ERCC3_TTD_DN SEQ_ACCESSION.chip 0.237 0.312	LINDGREN_BLADDER_CANCER_CLUSTER_2A_DN EntrezGeneIds.chip 0.232 0.3213
139081	MAGEC3	SUBSTRATE_SPECIFIC_CHANNEL_ACTIVITY HUMAN_GENE_SYMBOL.chip 0.6 0.0092	VOLTAGE_GATED_CHANNEL_ACTIVITY HUMAN_GENE_SYMBOL.chip 0.594 0.01	NEUROTRANSMITTER_RECEPTOR_ACTIVITY HUMAN_GENE_SYMBOL.chip 0.593 0.0101	NEUROTRANSMITTER_BINDING HUMAN_GENE_SYMBOL.chip 0.592 0.0103	module_242 HUMAN_GENE_SYMBOL.chip 0.589 0.0108	ION_CHANNEL_ACTIVITY HUMAN_GENE_SYMBOL.chip 0.586 0.0112	module_379 HUMAN_GENE_SYMBOL.chip 0.585 0.0115	VOLTAGE_GATED_CATION_CHANNEL_ACTIVITY HUMAN_GENE_SYMBOL.chip 0.584 0.0116	VOLTAGE_GATED_POTASSIUM_CHANNEL_ACTIVITY HUMAN_GENE_SYMBOL.chip 0.582 0.0119	GATED_CHANNEL_ACTIVITY HUMAN_GENE_SYMBOL.chip 0.581 0.0121	SHEN_SMARCA2_TARGETS_DN HG-U133A.chip 0.618 0.0069	WEBER_METHYLATED_HCP_IN_FIBROBLAST_DN HUMAN_GENE_SYMBOL.chip 0.537 0.0219	LIU_VMYB_TARGETS_UP HG-U133A.chip -0.584 0.0306	HAMAI_APOPTOSIS_VIA_TRAIL_UP HUMAN_GENE_SYMBOL.chip -0.575 0.034	WEBER_METHYLATED_HCP_IN_SPERM_DN HUMAN_GENE_SYMBOL.chip 0.5 0.0347
1390	CREM	GARGALOVIC_RESPONSE_TO_OXIDIZED_PHOSPHOLIPIDS_MAGENTA_UP HG-U133_Plus_2.chip 0.677 0.0025	DEBIASI_APOPTOSIS_BY_REOVIRUS_INFECTION_UP SEQ_ACCESSION.chip 0.64 0.0049	PODAR_RESPONSE_TO_ADAPHOSTIN_UP HG-U133A.chip 0.633 0.0054	BALDWIN_PRKCI_TARGETS_UP HG-U133A.chip 0.633 0.0054	AMIT_EGF_RESPONSE_60_HELA HG-U133A.chip 0.633 0.0054	OSWALD_HEMATOPOIETIC_STEM_CELL_IN_COLLAGEN_GEL_UP HG-U133A.chip 0.622 0.0065	HUANG_FOXA2_TARGETS_UP HG-U133A.chip 0.621 0.0067	AMUNDSON_RESPONSE_TO_ARSENITE HUMAN_GENE_SYMBOL.chip 0.619 0.0068	UZONYI_RESPONSE_TO_LEUKOTRIENE_AND_THROMBIN HG-U133A.chip 0.619 0.0068	BROCKE_APOPTOSIS_REVERSED_BY_IL6 HG_U95Av2.chip 0.611 0.0077	PICCALUGA_ANGIOIMMUNOBLASTIC_LYMPHOMA_DN HG-U133_Plus_2.chip 0.624 0.0063	OSWALD_HEMATOPOIETIC_STEM_CELL_IN_COLLAGEN_GEL_DN HG-U133A.chip 0.622 0.0065	LINDGREN_BLADDER_CANCER_CLUSTER_2A_DN EntrezGeneIds.chip 0.61 0.0078	FLECHNER_PBL_KIDNEY_TRANSPLANT_OK_VS_DONOR_DN HG_U95Av2.chip 0.59 0.0106	HELLER_SILENCED_BY_METHYLATION_DN HUMAN_GENE_SYMBOL.chip 0.587 0.0111
139105	BEND2	MORF_MAP3K14 HUMAN_GENE_SYMBOL.chip 0.453 0.0575	MORF_WNT1 HUMAN_GENE_SYMBOL.chip 0.451 0.0585	module_316 HUMAN_GENE_SYMBOL.chip 0.41 0.0868	PEPTIDE_RECEPTOR_ACTIVITY HUMAN_GENE_SYMBOL.chip 0.392 0.102	SU_LIVER HG_U95A.chip 0.376 0.1172	MORF_IL9 HUMAN_GENE_SYMBOL.chip 0.374 0.1193	REACTOME_CYTOCHROME_P450_ARRANGED_BY_SUBSTRATE_TYPE EntrezGeneIds.chip 0.372 0.1206	MORF_IFNA1 HUMAN_GENE_SYMBOL.chip 0.359 0.1344	RHODOPSIN_LIKE_RECEPTOR_ACTIVITY HUMAN_GENE_SYMBOL.chip 0.359 0.1348	MORF_FRK HUMAN_GENE_SYMBOL.chip 0.357 0.1363	BROWNE_HCMV_INFECTION_14HR_UP HG_U95A.chip -0.443 0.1234	BIOPOLYMER_MODIFICATION HUMAN_GENE_SYMBOL.chip -0.432 0.1352	GCM_IL6ST HUMAN_GENE_SYMBOL.chip -0.42 0.148	PROTEIN_MODIFICATION_PROCESS HUMAN_GENE_SYMBOL.chip -0.42 0.1486	V$NFY_Q6_01 HUMAN_GENE_SYMBOL.chip -0.419 0.1493
139135	PASD1	KEGG_NEUROACTIVE_LIGAND_RECEPTOR_INTERACTION EntrezGeneIds.chip 0.703 0.0016	NEUROTRANSMITTER_BINDING HUMAN_GENE_SYMBOL.chip 0.685 0.0022	PEPTIDE_RECEPTOR_ACTIVITY HUMAN_GENE_SYMBOL.chip 0.674 0.0027	NEUROTRANSMITTER_RECEPTOR_ACTIVITY HUMAN_GENE_SYMBOL.chip 0.671 0.0028	RHODOPSIN_LIKE_RECEPTOR_ACTIVITY HUMAN_GENE_SYMBOL.chip 0.666 0.0031	GCM_HMGA2 HUMAN_GENE_SYMBOL.chip 0.665 0.0031	NEUROPEPTIDE_RECEPTOR_ACTIVITY HUMAN_GENE_SYMBOL.chip 0.662 0.0033	REACTOME_AMINE_LIGAND_BINDING_RECEPTORS EntrezGeneIds.chip 0.661 0.0034	NEUROPEPTIDE_BINDING HUMAN_GENE_SYMBOL.chip 0.661 0.0034	module_274 HUMAN_GENE_SYMBOL.chip 0.659 0.0035	SHEN_SMARCA2_TARGETS_DN HG-U133A.chip 0.696 0.0018	HATADA_METHYLATED_IN_LUNG_CANCER_DN SEQ_ACCESSION.chip 0.617 0.0071	V$NRF2_01 HUMAN_GENE_SYMBOL.chip -0.68 0.0082	WEBER_METHYLATED_HCP_IN_SPERM_DN HUMAN_GENE_SYMBOL.chip 0.607 0.0083	WEBER_METHYLATED_HCP_IN_FIBROBLAST_DN HUMAN_GENE_SYMBOL.chip 0.603 0.0087
139170	DCAF12L1	GNF2_MLF1 HUMAN_GENE_SYMBOL.chip 0.345 0.1505	MORF_FRK HUMAN_GENE_SYMBOL.chip 0.323 0.1772	MORF_MAP2K7 HUMAN_GENE_SYMBOL.chip 0.321 0.1797	GNF2_CCNA1 HUMAN_GENE_SYMBOL.chip 0.311 0.1927	MORF_CTSB HUMAN_GENE_SYMBOL.chip 0.308 0.1973	MORF_PTPRR HUMAN_GENE_SYMBOL.chip 0.306 0.1995	MORF_EPHA7 HUMAN_GENE_SYMBOL.chip 0.304 0.2019	MORF_BCL2L11 HUMAN_GENE_SYMBOL.chip 0.302 0.2055	MORF_CDH4 HUMAN_GENE_SYMBOL.chip 0.295 0.2151	MORF_IFNA1 HUMAN_GENE_SYMBOL.chip 0.294 0.2171	WEBER_METHYLATED_HCP_IN_SPERM_DN HUMAN_GENE_SYMBOL.chip 0.33 0.1685	GARY_CD5_TARGETS_UP HG-U133_Plus_2.chip -0.365 0.2202	KINASE_ACTIVITY HUMAN_GENE_SYMBOL.chip -0.362 0.2249	KEGG_ENDOCYTOSIS EntrezGeneIds.chip -0.361 0.226	PHOSPHOTRANSFERASE_ACTIVITY__ALCOHOL_GROUP_AS_ACCEPTOR HUMAN_GENE_SYMBOL.chip -0.351 0.2422
139212	CXorf41	GNF2_MLF1 HUMAN_GENE_SYMBOL.chip 0.655 0.0038	GNF2_CCNA1 HUMAN_GENE_SYMBOL.chip 0.637 0.0051	MORF_FLT1 HUMAN_GENE_SYMBOL.chip 0.634 0.0053	DETECTION_OF_STIMULUS HUMAN_GENE_SYMBOL.chip 0.633 0.0054	DETECTION_OF_EXTERNAL_STIMULUS HUMAN_GENE_SYMBOL.chip 0.632 0.0055	MORF_LCAT HUMAN_GENE_SYMBOL.chip 0.624 0.0063	REACTOME_OLFACTORY_SIGNALING_PATHWAY EntrezGeneIds.chip 0.617 0.007	MORF_ETV3 HUMAN_GENE_SYMBOL.chip 0.611 0.0078	module_104 HUMAN_GENE_SYMBOL.chip 0.607 0.0083	CAR_TNFRSF25 HUMAN_GENE_SYMBOL.chip 0.604 0.0086	WEBER_METHYLATED_HCP_IN_SPERM_DN HUMAN_GENE_SYMBOL.chip 0.655 0.0038	SHEN_SMARCA2_TARGETS_DN HG-U133A.chip 0.619 0.0068	WEBER_METHYLATED_HCP_IN_FIBROBLAST_DN HUMAN_GENE_SYMBOL.chip 0.593 0.0101	HATADA_METHYLATED_IN_LUNG_CANCER_DN SEQ_ACCESSION.chip 0.57 0.0142	V$NRF2_01 HUMAN_GENE_SYMBOL.chip -0.639 0.0151
139221	MUM1L1	chrxq22 HUMAN_GENE_SYMBOL.chip 0.506 0.0323	GCM_SMO HUMAN_GENE_SYMBOL.chip 0.426 0.0748	GARCIA_TARGETS_OF_FLI1_AND_DAX1_UP SEQ_ACCESSION.chip 0.392 0.1023	chrxq21 HUMAN_GENE_SYMBOL.chip 0.38 0.1128	RHYTHMIC_PROCESS HUMAN_GENE_SYMBOL.chip 0.378 0.1151	DEVELOPMENT_OF_PRIMARY_SEXUAL_CHARACTERISTICS HUMAN_GENE_SYMBOL.chip 0.367 0.1264	GCM_SUFU HUMAN_GENE_SYMBOL.chip 0.35 0.1448	GCM_MAP1B HUMAN_GENE_SYMBOL.chip 0.347 0.1478	AGTTCTC,MIR-146A,MIR-146B HUMAN_GENE_SYMBOL.chip 0.339 0.1571	KEGG_GLYCOSAMINOGLYCAN_BIOSYNTHESIS_HEPARAN_SULFATE EntrezGeneIds.chip 0.338 0.1587	module_438 HUMAN_GENE_SYMBOL.chip -0.424 0.1443	ST_B_CELL_ANTIGEN_RECEPTOR HUMAN_GENE_SYMBOL.chip -0.417 0.1512	IDENTICAL_PROTEIN_BINDING HUMAN_GENE_SYMBOL.chip -0.415 0.1541	module_341 HUMAN_GENE_SYMBOL.chip -0.413 0.1566	module_411 HUMAN_GENE_SYMBOL.chip -0.41 0.1595
139231	FAM199X	WONG_MITOCHONDRIA_GENE_MODULE HUMAN_GENE_SYMBOL.chip 0.749 6e-04	STEIN_ESRRA_TARGETS_UP HG-U133A.chip 0.749 6e-04	STEIN_ESRRA_TARGETS HG-U133A.chip 0.747 6e-04	MITOCHONDRION_ORGANIZATION_AND_BIOGENESIS HUMAN_GENE_SYMBOL.chip 0.739 7e-04	MOOTHA_MITOCHONDRIA HG-U133A.chip 0.737 8e-04	module_152 HUMAN_GENE_SYMBOL.chip 0.733 8e-04	MOOTHA_HUMAN_MITODB_6_2002 HG-U133A.chip 0.731 9e-04	MOOTHA_PGC HUMAN_GENE_SYMBOL.chip 0.728 9e-04	OXIDOREDUCTASE_ACTIVITY__ACTING_ON_NADH_OR_NADPH HUMAN_GENE_SYMBOL.chip 0.726 0.001	FARMER_BREAST_CANCER_APOCRINE_VS_BASAL HG-U133A.chip 0.722 0.0011	CREIGHTON_AKT1_SIGNALING_VIA_MTOR_DN EntrezGeneIds.chip 0.721 0.0011	ACEVEDO_NORMAL_TISSUE_ADJACENT_TO_LIVER_TUMOR_DN EntrezGeneIds.chip 0.708 0.0014	CAFFAREL_RESPONSE_TO_THC_24HR_5_DN HUMAN_GENE_SYMBOL.chip 0.668 0.003	KOKKINAKIS_METHIONINE_DEPRIVATION_96HR_DN HG-U133_Plus_2.chip 0.664 0.0032	ELVIDGE_HYPOXIA_DN HG-U133A.chip 0.657 0.0036
139285	FAM123B	CALCIUM_CHANNEL_ACTIVITY HUMAN_GENE_SYMBOL.chip 0.669 0.0029	VOLTAGE_GATED_CATION_CHANNEL_ACTIVITY HUMAN_GENE_SYMBOL.chip 0.649 0.0041	VOLTAGE_GATED_CHANNEL_ACTIVITY HUMAN_GENE_SYMBOL.chip 0.643 0.0046	NEUROPEPTIDE_BINDING HUMAN_GENE_SYMBOL.chip 0.628 0.0059	NEUROPEPTIDE_RECEPTOR_ACTIVITY HUMAN_GENE_SYMBOL.chip 0.621 0.0066	NEUROTRANSMITTER_RECEPTOR_ACTIVITY HUMAN_GENE_SYMBOL.chip 0.617 0.0071	NEUROTRANSMITTER_BINDING HUMAN_GENE_SYMBOL.chip 0.613 0.0075	CAR_WBSCR22 HUMAN_GENE_SYMBOL.chip 0.611 0.0078	METAL_ION_TRANSMEMBRANE_TRANSPORTER_ACTIVITY HUMAN_GENE_SYMBOL.chip 0.605 0.0086	MORF_PAX7 HUMAN_GENE_SYMBOL.chip 0.603 0.0087	SHEN_SMARCA2_TARGETS_DN HG-U133A.chip 0.564 0.0154	DITTMER_PTHLH_TARGETS_UP HG-U133A.chip -0.633 0.0163	WEBER_METHYLATED_HCP_IN_FIBROBLAST_DN HUMAN_GENE_SYMBOL.chip 0.544 0.0201	REACTOME_GENES_INVOLVED_IN_APOPTOTIC_CLEAVAGE_OF_CELLULAR_PROTEINS EntrezGeneIds.chip -0.617 0.0203	V$AR_03 HUMAN_GENE_SYMBOL.chip -0.607 0.023
1392	CRH	NEUROTRANSMITTER_BINDING HUMAN_GENE_SYMBOL.chip 0.764 4e-04	POTASSIUM_ION_TRANSPORT HUMAN_GENE_SYMBOL.chip 0.757 5e-04	NEUROPEPTIDE_RECEPTOR_ACTIVITY HUMAN_GENE_SYMBOL.chip 0.756 5e-04	NEUROTRANSMITTER_RECEPTOR_ACTIVITY HUMAN_GENE_SYMBOL.chip 0.752 6e-04	CATION_CHANNEL_ACTIVITY HUMAN_GENE_SYMBOL.chip 0.751 6e-04	NEUROPEPTIDE_BINDING HUMAN_GENE_SYMBOL.chip 0.75 6e-04	module_41 HUMAN_GENE_SYMBOL.chip 0.742 7e-04	MORF_WNT1 HUMAN_GENE_SYMBOL.chip 0.74 7e-04	SYNAPTIC_TRANSMISSION HUMAN_GENE_SYMBOL.chip 0.737 8e-04	GATED_CHANNEL_ACTIVITY HUMAN_GENE_SYMBOL.chip 0.737 8e-04	SHEN_SMARCA2_TARGETS_DN HG-U133A.chip 0.771 4e-04	MORF_BECN1 HUMAN_GENE_SYMBOL.chip -0.748 0.0027	BENPORATH_SOX2_TARGETS EntrezGeneIds.chip -0.739 0.0031	BROWNE_HCMV_INFECTION_16HR_UP HG_U95A.chip -0.732 0.0035	WANG_LMO4_TARGETS_UP HG-U133_Plus_2.chip -0.726 0.0039
139322	APOOL	KEGG_CITRATE_CYCLE_TCA_CYCLE EntrezGeneIds.chip 0.601 0.0091	STEIN_ESRRA_TARGETS_UP HG-U133A.chip 0.589 0.0108	REACTOME_INTEGRATION_OF_ENERGY_METABOLISM EntrezGeneIds.chip 0.586 0.0112	REACTOME_GLUCOSE_REGULATION_OF_INSULIN_SECRETION EntrezGeneIds.chip 0.586 0.0113	HYDROGEN_ION_TRANSMEMBRANE_TRANSPORTER_ACTIVITY HUMAN_GENE_SYMBOL.chip 0.585 0.0114	ENERGY_DERIVATION_BY_OXIDATION_OF_ORGANIC_COMPOUNDS HUMAN_GENE_SYMBOL.chip 0.584 0.0115	KEGG_OXIDATIVE_PHOSPHORYLATION EntrezGeneIds.chip 0.581 0.0122	REACTOME_ELECTRON_TRANSPORT_CHAIN EntrezGeneIds.chip 0.579 0.0125	WONG_MITOCHONDRIA_GENE_MODULE HUMAN_GENE_SYMBOL.chip 0.577 0.0129	MOOTHA_VOXPHOS HG-U133A.chip 0.577 0.0129	FLECHNER_BIOPSY_KIDNEY_TRANSPLANT_REJECTED_VS_OK_DN HG_U95Av2.chip 0.574 0.0133	RODWELL_AGING_KIDNEY_DN HG-U133A.chip 0.564 0.0154	ACEVEDO_NORMAL_TISSUE_ADJACENT_TO_LIVER_TUMOR_DN EntrezGeneIds.chip 0.557 0.0169	RODWELL_AGING_KIDNEY_NO_BLOOD_DN HG-U133A.chip 0.543 0.0203	WALLACE_PROSTATE_CANCER_RACE_DN HG-U133A.chip 0.504 0.0332
139324	HDX	ROVERSI_GLIOMA_LOH_REGIONS HUMAN_GENE_SYMBOL.chip 0.364 0.1291	V$CART1_01 HUMAN_GENE_SYMBOL.chip 0.334 0.163	TCTGATA,MIR-361 HUMAN_GENE_SYMBOL.chip 0.331 0.1671	TNCATNTCCYR_UNKNOWN HUMAN_GENE_SYMBOL.chip 0.328 0.1709	module_36 HUMAN_GENE_SYMBOL.chip 0.314 0.1889	PACHER_TARGETS_OF_IGF1_AND_IGF2_UP HG-U133_Plus_2.chip 0.307 0.1987	AAAGGGA,MIR-204,MIR-211 HUMAN_GENE_SYMBOL.chip 0.3 0.2077	chr1p31 HUMAN_GENE_SYMBOL.chip 0.291 0.2217	ATGTCAC,MIR-489 HUMAN_GENE_SYMBOL.chip 0.29 0.2228	BALDWIN_PRKCI_TARGETS_UP HG-U133A.chip 0.29 0.2233	MORF_ARAF1 HUMAN_GENE_SYMBOL.chip -0.359 0.2298	MORF_CASP2 HUMAN_GENE_SYMBOL.chip -0.354 0.2371	ONKEN_UVEAL_MELANOMA_DN HG-U133A.chip 0.278 0.2421	MORF_PML HUMAN_GENE_SYMBOL.chip -0.348 0.247	BROWNE_HCMV_INFECTION_10HR_DN HG_U95A.chip 0.273 0.2488
139341	FUNDC1	MORF_PSMC2 HUMAN_GENE_SYMBOL.chip 0.671 0.0028	MORF_PPP6C HUMAN_GENE_SYMBOL.chip 0.663 0.0033	MORF_MBD4 HUMAN_GENE_SYMBOL.chip 0.658 0.0035	MORF_PSMC1 HUMAN_GENE_SYMBOL.chip 0.657 0.0036	MORF_SKP1A HUMAN_GENE_SYMBOL.chip 0.654 0.0038	MORF_PRKAR1A HUMAN_GENE_SYMBOL.chip 0.651 0.004	MORF_RAC1 HUMAN_GENE_SYMBOL.chip 0.65 0.0041	MORF_RAD21 HUMAN_GENE_SYMBOL.chip 0.65 0.0041	MORF_RAD23B HUMAN_GENE_SYMBOL.chip 0.65 0.0041	RCGCANGCGY_V$NRF1_Q6 HUMAN_GENE_SYMBOL.chip 0.647 0.0043	MOREAUX_MULTIPLE_MYELOMA_BY_TACI_DN HG-U133A.chip 0.631 0.0056	HU_ANGIOGENESIS_DN HUMAN_GENE_SYMBOL.chip 0.616 0.0072	G_PROTEIN_COUPLED_RECEPTOR_PROTEIN_SIGNALING_PATHWAY HUMAN_GENE_SYMBOL.chip -0.684 0.0078	CHIANG_LIVER_CANCER_SUBCLASS_UNANNOTATED_DN HUMAN_GENE_SYMBOL.chip 0.608 0.0081	KEGG_NEUROACTIVE_LIGAND_RECEPTOR_INTERACTION EntrezGeneIds.chip -0.676 0.0088
139378	GPR112	RHODOPSIN_LIKE_RECEPTOR_ACTIVITY HUMAN_GENE_SYMBOL.chip 0.703 0.0015	REACTOME_OLFACTORY_SIGNALING_PATHWAY EntrezGeneIds.chip 0.693 0.0019	NEUROTRANSMITTER_BINDING HUMAN_GENE_SYMBOL.chip 0.692 0.0019	REACTOME_AMINE_LIGAND_BINDING_RECEPTORS EntrezGeneIds.chip 0.689 0.002	KEGG_OLFACTORY_TRANSDUCTION EntrezGeneIds.chip 0.678 0.0025	AMINE_RECEPTOR_ACTIVITY HUMAN_GENE_SYMBOL.chip 0.673 0.0027	NEUROTRANSMITTER_RECEPTOR_ACTIVITY HUMAN_GENE_SYMBOL.chip 0.67 0.0029	G_PROTEIN_COUPLED_RECEPTOR_ACTIVITY HUMAN_GENE_SYMBOL.chip 0.668 0.003	KEGG_NEUROACTIVE_LIGAND_RECEPTOR_INTERACTION EntrezGeneIds.chip 0.663 0.0033	NEUROPEPTIDE_BINDING HUMAN_GENE_SYMBOL.chip 0.663 0.0033	SHEN_SMARCA2_TARGETS_DN HG-U133A.chip 0.626 0.0061	WEBER_METHYLATED_HCP_IN_FIBROBLAST_DN HUMAN_GENE_SYMBOL.chip 0.595 0.0099	MACROMOLECULE_LOCALIZATION HUMAN_GENE_SYMBOL.chip -0.658 0.0115	BENPORATH_SOX2_TARGETS EntrezGeneIds.chip -0.658 0.0116	DITTMER_PTHLH_TARGETS_UP HG-U133A.chip -0.653 0.0124
1393	CRHBP	LIPID_CATABOLIC_PROCESS HUMAN_GENE_SYMBOL.chip 0.633 0.0054	KEGG_GLYCEROLIPID_METABOLISM EntrezGeneIds.chip 0.618 0.007	V$HNF4_01 HUMAN_GENE_SYMBOL.chip 0.606 0.0084	MOOTHA_GLUCONEOGENESIS HG-U133A.chip 0.597 0.0096	KEGG_PYRUVATE_METABOLISM EntrezGeneIds.chip 0.595 0.0099	ORGANIC_ACID_TRANSPORT HUMAN_GENE_SYMBOL.chip 0.592 0.0104	KEGG_ARGININE_AND_PROLINE_METABOLISM EntrezGeneIds.chip 0.591 0.0105	CELLULAR_CARBOHYDRATE_CATABOLIC_PROCESS HUMAN_GENE_SYMBOL.chip 0.588 0.0109	CELLULAR_CARBOHYDRATE_METABOLIC_PROCESS HUMAN_GENE_SYMBOL.chip 0.586 0.0112	CARBOXYLIC_ACID_TRANSPORT HUMAN_GENE_SYMBOL.chip 0.585 0.0115	YAMASHITA_LIVER_CANCER_STEM_CELL_DN HUMAN_GENE_SYMBOL.chip 0.655 0.0037	ACEVEDO_LIVER_CANCER_DN EntrezGeneIds.chip 0.634 0.0053	ACEVEDO_LIVER_TUMOR_VS_NORMAL_ADJACENT_TISSUE_DN EntrezGeneIds.chip 0.619 0.0068	WOO_LIVER_CANCER_RECURRENCE_DN HG-U133A_2.chip 0.616 0.0071	CAIRO_HEPATOBLASTOMA_DN HG-U133A.chip 0.614 0.0074
139411	PTCHD1	V$GR_Q6 HUMAN_GENE_SYMBOL.chip 0.669 0.0029	V$GFI1_01 HUMAN_GENE_SYMBOL.chip 0.649 0.0041	V$EVI1_05 HUMAN_GENE_SYMBOL.chip 0.648 0.0043	module_201 HUMAN_GENE_SYMBOL.chip 0.642 0.0047	V$OCT1_03 HUMAN_GENE_SYMBOL.chip 0.636 0.0052	YNGTTNNNATT_UNKNOWN HUMAN_GENE_SYMBOL.chip 0.635 0.0053	V$GATA3_01 HUMAN_GENE_SYMBOL.chip 0.63 0.0057	V$CART1_01 HUMAN_GENE_SYMBOL.chip 0.629 0.0058	TGACATY_UNKNOWN HUMAN_GENE_SYMBOL.chip 0.626 0.0061	YTAATTAA_V$LHX3_01 HUMAN_GENE_SYMBOL.chip 0.619 0.0069	RAMASWAMY_METASTASIS_DN HG_U95A.chip 0.636 0.0052	PAPASPYRIDONOS_UNSTABLE_ATEROSCLEROTIC_PLAQUE_DN HG-U133_Plus_2.chip 0.618 0.0069	TOMLINS_PROSTATE_CANCER_DN HUMAN_GENE_SYMBOL.chip 0.592 0.0103	DACOSTA_ERCC3_ALLELE_XPCS_VS_TTD_DN SEQ_ACCESSION.chip 0.586 0.0113	TURASHVILI_BREAST_DUCTAL_CARCINOMA_VS_LOBULAR_NORMAL_DN HG-U133_Plus_2.chip 0.58 0.0123
139420	SMEK3P	ZHAN_MULTIPLE_MYELOMA_CD1_VS_CD2_DN HG-U133_Plus_2.chip -0.427 0.14	CALCIUM_CHANNEL_ACTIVITY HUMAN_GENE_SYMBOL.chip 0.345 0.1497	DEVELOPMENT_OF_PRIMARY_SEXUAL_CHARACTERISTICS HUMAN_GENE_SYMBOL.chip 0.338 0.1578	KEGG_GLYCOSAMINOGLYCAN_BIOSYNTHESIS_HEPARAN_SULFATE EntrezGeneIds.chip 0.329 0.1696	REACTOME_HORMONE_BIOSYNTHESIS EntrezGeneIds.chip 0.317 0.1848	module_67 HUMAN_GENE_SYMBOL.chip 0.316 0.1866	ZHAN_MULTIPLE_MYELOMA_CD1_DN HG-U133_Plus_2.chip -0.385 0.1916	MORF_CAMK4 HUMAN_GENE_SYMBOL.chip 0.308 0.1973	chr9p22 HUMAN_GENE_SYMBOL.chip 0.305 0.2017	VOLTAGE_GATED_CHANNEL_ACTIVITY HUMAN_GENE_SYMBOL.chip 0.303 0.2041	V$TEL2_Q6 HUMAN_GENE_SYMBOL.chip -0.416 0.1533	YAGI_AML_WITH_11Q23_REARRANGED HG_U95Av2.chip -0.386 0.1907	WEBER_METHYLATED_HCP_IN_FIBROBLAST_DN HUMAN_GENE_SYMBOL.chip 0.309 0.196	PROTEIN_MODIFICATION_PROCESS HUMAN_GENE_SYMBOL.chip -0.38 0.1996	BIOPOLYMER_MODIFICATION HUMAN_GENE_SYMBOL.chip -0.379 0.2005
1394	CRHR1	KEGG_NEUROACTIVE_LIGAND_RECEPTOR_INTERACTION EntrezGeneIds.chip 0.733 8e-04	module_274 HUMAN_GENE_SYMBOL.chip 0.728 9e-04	G_PROTEIN_COUPLED_RECEPTOR_ACTIVITY HUMAN_GENE_SYMBOL.chip 0.726 0.001	module_316 HUMAN_GENE_SYMBOL.chip 0.723 0.001	RHODOPSIN_LIKE_RECEPTOR_ACTIVITY HUMAN_GENE_SYMBOL.chip 0.714 0.0013	REACTOME_AMINE_LIGAND_BINDING_RECEPTORS EntrezGeneIds.chip 0.709 0.0014	SYNAPTIC_TRANSMISSION HUMAN_GENE_SYMBOL.chip 0.708 0.0014	PEPTIDE_RECEPTOR_ACTIVITY HUMAN_GENE_SYMBOL.chip 0.704 0.0015	AMINE_RECEPTOR_ACTIVITY HUMAN_GENE_SYMBOL.chip 0.702 0.0016	POTASSIUM_ION_TRANSPORT HUMAN_GENE_SYMBOL.chip 0.7 0.0016	SHEN_SMARCA2_TARGETS_DN HG-U133A.chip 0.698 0.0017	WANG_LMO4_TARGETS_UP HG-U133_Plus_2.chip -0.722 0.0042	BROWNE_HCMV_INFECTION_14HR_UP HG_U95A.chip -0.71 0.0051	CELLULAR_MACROMOLECULE_CATABOLIC_PROCESS HUMAN_GENE_SYMBOL.chip -0.692 0.0069	BROWNE_HCMV_INFECTION_16HR_UP HG_U95A.chip -0.677 0.0087
139538	VENTXP1	REACTOME_OLFACTORY_SIGNALING_PATHWAY EntrezGeneIds.chip 0.628 0.0059	CAR_MYST2 HUMAN_GENE_SYMBOL.chip 0.619 0.0069	KEGG_OLFACTORY_TRANSDUCTION EntrezGeneIds.chip 0.615 0.0073	DETECTION_OF_STIMULUS HUMAN_GENE_SYMBOL.chip 0.614 0.0074	CAR_TNFRSF25 HUMAN_GENE_SYMBOL.chip 0.606 0.0083	KEGG_NEUROACTIVE_LIGAND_RECEPTOR_INTERACTION EntrezGeneIds.chip 0.606 0.0084	GCM_HMGA2 HUMAN_GENE_SYMBOL.chip 0.603 0.0087	CAR_MLANA HUMAN_GENE_SYMBOL.chip 0.603 0.0087	MORF_PDCD1 HUMAN_GENE_SYMBOL.chip 0.601 0.0091	module_274 HUMAN_GENE_SYMBOL.chip 0.598 0.0095	SHEN_SMARCA2_TARGETS_DN HG-U133A.chip 0.6 0.0091	WEBER_METHYLATED_HCP_IN_SPERM_DN HUMAN_GENE_SYMBOL.chip 0.585 0.0115	INTRACELLULAR_TRANSPORT HUMAN_GENE_SYMBOL.chip -0.623 0.0187	WEBER_METHYLATED_HCP_IN_FIBROBLAST_DN HUMAN_GENE_SYMBOL.chip 0.548 0.0191	MORF_PPP2R5E HUMAN_GENE_SYMBOL.chip -0.612 0.0216
139596	UPRT	V$SREBP1_01 HUMAN_GENE_SYMBOL.chip 0.506 0.0323	DAVICIONI_MOLECULAR_ARMS_VS_ERMS_UP HG-U133A.chip 0.498 0.0355	module_243 HUMAN_GENE_SYMBOL.chip 0.478 0.0442	GCM_DLG1 HUMAN_GENE_SYMBOL.chip 0.476 0.0451	MORF_BECN1 HUMAN_GENE_SYMBOL.chip 0.473 0.0468	V$USF_02 HUMAN_GENE_SYMBOL.chip 0.469 0.0485	PROTEIN_LOCALIZATION HUMAN_GENE_SYMBOL.chip 0.468 0.0493	TCCAGAT,MIR-516-5P HUMAN_GENE_SYMBOL.chip 0.467 0.0496	BROWNE_HCMV_INFECTION_16HR_UP HG_U95A.chip 0.467 0.0497	module_568 HUMAN_GENE_SYMBOL.chip 0.457 0.0554	GAZDA_DIAMOND_BLACKFAN_ANEMIA_ERYTHROID_DN HG-U133A.chip 0.467 0.0497	WALLACE_PROSTATE_CANCER_RACE_DN HG-U133A.chip 0.458 0.0546	RODRIGUES_THYROID_CARCINOMA_POORLY_DIFFERENTIATED_DN HG-U133_Plus_2.chip 0.453 0.0578	RODRIGUES_DCC_TARGETS_DN HG-U133_Plus_2.chip 0.452 0.0579	KAAB_FAILED_HEART_ATRIUM_DN HG_U95Av2.chip 0.449 0.0597
139599	MAGEE2	RHODOPSIN_LIKE_RECEPTOR_ACTIVITY HUMAN_GENE_SYMBOL.chip 0.663 0.0033	REACTOME_AMINE_LIGAND_BINDING_RECEPTORS EntrezGeneIds.chip 0.658 0.0035	G_PROTEIN_COUPLED_RECEPTOR_ACTIVITY HUMAN_GENE_SYMBOL.chip 0.652 0.0039	REACTOME_OLFACTORY_SIGNALING_PATHWAY EntrezGeneIds.chip 0.651 0.004	KEGG_NEUROACTIVE_LIGAND_RECEPTOR_INTERACTION EntrezGeneIds.chip 0.648 0.0042	KEGG_OLFACTORY_TRANSDUCTION EntrezGeneIds.chip 0.647 0.0043	CATION_CHANNEL_ACTIVITY HUMAN_GENE_SYMBOL.chip 0.647 0.0043	VOLTAGE_GATED_CATION_CHANNEL_ACTIVITY HUMAN_GENE_SYMBOL.chip 0.643 0.0046	AMINE_RECEPTOR_ACTIVITY HUMAN_GENE_SYMBOL.chip 0.64 0.0049	GATED_CHANNEL_ACTIVITY HUMAN_GENE_SYMBOL.chip 0.638 0.005	CELLULAR_MACROMOLECULE_CATABOLIC_PROCESS HUMAN_GENE_SYMBOL.chip -0.656 0.0119	MACROMOLECULE_LOCALIZATION HUMAN_GENE_SYMBOL.chip -0.642 0.0145	MACROMOLECULE_CATABOLIC_PROCESS HUMAN_GENE_SYMBOL.chip -0.641 0.0147	MORF_RAB1A HUMAN_GENE_SYMBOL.chip -0.639 0.0151	SHEN_SMARCA2_TARGETS_DN HG-U133A.chip 0.564 0.0154
1395	CRHR2	VOLTAGE_GATED_POTASSIUM_CHANNEL_ACTIVITY HUMAN_GENE_SYMBOL.chip 0.598 0.0095	POTASSIUM_CHANNEL_ACTIVITY HUMAN_GENE_SYMBOL.chip 0.563 0.0156	CATION_TRANSMEMBRANE_TRANSPORTER_ACTIVITY HUMAN_GENE_SYMBOL.chip 0.561 0.016	module_379 HUMAN_GENE_SYMBOL.chip 0.56 0.0163	SUBSTRATE_SPECIFIC_CHANNEL_ACTIVITY HUMAN_GENE_SYMBOL.chip 0.559 0.0166	module_242 HUMAN_GENE_SYMBOL.chip 0.558 0.0167	VOLTAGE_GATED_POTASSIUM_CHANNEL_COMPLEX HUMAN_GENE_SYMBOL.chip 0.558 0.0167	SENSORY_PERCEPTION HUMAN_GENE_SYMBOL.chip 0.557 0.017	NEUROLOGICAL_SYSTEM_PROCESS HUMAN_GENE_SYMBOL.chip 0.55 0.0187	GATED_CHANNEL_ACTIVITY HUMAN_GENE_SYMBOL.chip 0.548 0.0191	SHEN_SMARCA2_TARGETS_DN HG-U133A.chip 0.546 0.0196	ONKEN_UVEAL_MELANOMA_UP HG-U133A.chip -0.593 0.0274	ROME_INSULIN_TARGETS_IN_MUSCLE_DN SEQ_ACCESSION.chip 0.507 0.0317	ACATTCC,MIR-1,MIR-206 HUMAN_GENE_SYMBOL.chip -0.576 0.0334	LIU_VMYB_TARGETS_UP HG-U133A.chip -0.572 0.0349
1396	CRIP1	SCHLOSSER_SERUM_RESPONSE_UP HG_U95Av2.chip 0.497 0.0357	PROTEIN_DOMAIN_SPECIFIC_BINDING HUMAN_GENE_SYMBOL.chip 0.496 0.0361	RICKMAN_HEAD_AND_NECK_CANCER_D HG-U133_Plus_2.chip 0.443 0.0637	ROSS_AML_WITH_AML1_ETO_FUSION HG-U133A.chip 0.439 0.0664	LEADING_EDGE HUMAN_GENE_SYMBOL.chip 0.427 0.0742	WATANABE_COLON_CANCER_MSI_VS_MSS_UP HG-U133_Plus_2.chip 0.427 0.0744	chr14q32 HUMAN_GENE_SYMBOL.chip 0.424 0.0764	ODONNELL_TARGETS_OF_MYC_AND_TFRC_UP HG-U133_Plus_2.chip 0.416 0.0826	ROSS_AML_WITH_PML_RARA_FUSION HG-U133A.chip 0.415 0.0833	module_139 HUMAN_GENE_SYMBOL.chip 0.409 0.0879	WINNEPENNINCKX_MELANOMA_METASTASIS_DN EntrezGeneIds.chip 0.431 0.0715	ENGELMANN_CANCER_PROGENITORS_DN SEQ_ACCESSION.chip 0.43 0.072	FRASOR_RESPONSE_TO_ESTRADIOL_DN SEQ_ACCESSION.chip 0.382 0.1114	KEGG_GLYCOSAMINOGLYCAN_BIOSYNTHESIS_HEPARAN_SULFATE EntrezGeneIds.chip -0.454 0.1129	SENGUPTA_NASOPHARYNGEAL_CARCINOMA_DN HG-U133_Plus_2.chip 0.375 0.1182
139716	GAB3	BIOCARTA_NKT_PATHWAY EntrezGeneIds.chip 0.81 1e-04	GNF2_IL2RB HUMAN_GENE_SYMBOL.chip 0.776 3e-04	RECEPTOR_ACTIVITY HUMAN_GENE_SYMBOL.chip 0.769 4e-04	REACTOME_IMMUNOREGULATORY_INTERACTIONS_BETWEEN_A_LYMPHOID_AND_A_NON_LYMPHOID_CELL EntrezGeneIds.chip 0.767 4e-04	TRANSMEMBRANE_RECEPTOR_ACTIVITY HUMAN_GENE_SYMBOL.chip 0.76 5e-04	module_289 HUMAN_GENE_SYMBOL.chip 0.76 5e-04	module_146 HUMAN_GENE_SYMBOL.chip 0.759 5e-04	module_27 HUMAN_GENE_SYMBOL.chip 0.756 5e-04	KEGG_HEMATOPOIETIC_CELL_LINEAGE EntrezGeneIds.chip 0.748 6e-04	GNF2_CD7 HUMAN_GENE_SYMBOL.chip 0.748 6e-04	HAHTOLA_SEZARY_SYNDROM_DN HG-U133A.chip 0.72 0.0011	WINTER_HYPOXIA_DN HG-U133_Plus_2.chip 0.68 0.0024	BORCZUK_MALIGNANT_MESOTHELIOMA_DN HG_U95Av2.chip 0.646 0.0044	HADDAD_T_LYMPHOCYTE_AND_NK_PROGENITOR_DN HG-U133A.chip 0.636 0.0052	JAATINEN_HEMATOPOIETIC_STEM_CELL_DN HG-U133_Plus_2.chip 0.635 0.0053
139728	PNCK	GCM_ERCC4 HUMAN_GENE_SYMBOL.chip 0.71 0.0013	KEGG_OLFACTORY_TRANSDUCTION EntrezGeneIds.chip 0.706 0.0015	CAR_MYST2 HUMAN_GENE_SYMBOL.chip 0.706 0.0015	CAR_MLANA HUMAN_GENE_SYMBOL.chip 0.706 0.0015	CAR_WBSCR22 HUMAN_GENE_SYMBOL.chip 0.701 0.0016	NEUROPEPTIDE_BINDING HUMAN_GENE_SYMBOL.chip 0.701 0.0016	NEUROPEPTIDE_RECEPTOR_ACTIVITY HUMAN_GENE_SYMBOL.chip 0.701 0.0016	MORF_PAX7 HUMAN_GENE_SYMBOL.chip 0.697 0.0017	REACTOME_OLFACTORY_SIGNALING_PATHWAY EntrezGeneIds.chip 0.692 0.0019	MORF_NOS2A HUMAN_GENE_SYMBOL.chip 0.688 0.0021	DAZARD_RESPONSE_TO_UV_SCC_UP SEQ_ACCESSION.chip -0.705 0.0056	SESTO_RESPONSE_TO_UV_C0 Hu6800.chip -0.698 0.0062	SHEPARD_BMYB_MORPHOLINO_UP HUMAN_GENE_SYMBOL.chip -0.697 0.0064	TAKAO_RESPONSE_TO_UVB_RADIATION_UP SEQ_ACCESSION.chip -0.689 0.0072	MOOTHA_PGC HUMAN_GENE_SYMBOL.chip -0.688 0.0073
1397	CRIP2	VALK_AML_CLUSTER_6 HG-U133A.chip 0.547 0.0194	ROSS_AML_WITH_PML_RARA_FUSION HG-U133A.chip 0.545 0.0199	ROSS_AML_WITH_AML1_ETO_FUSION HG-U133A.chip 0.522 0.0266	V$TEF1_Q6 HUMAN_GENE_SYMBOL.chip 0.491 0.0383	ROSS_ACUTE_MYELOID_LEUKEMIA_CBF HG-U133A.chip 0.478 0.0441	PROTEIN_DOMAIN_SPECIFIC_BINDING HUMAN_GENE_SYMBOL.chip 0.467 0.0497	YAGI_AML_WITH_T_8_21_TRANSLOCATION HG_U95Av2.chip 0.465 0.051	GAGCCTG,MIR-484 HUMAN_GENE_SYMBOL.chip 0.46 0.0536	HELLER_HDAC_TARGETS_SILENCED_BY_METHYLATION_UP HUMAN_GENE_SYMBOL.chip 0.458 0.0544	PEREZ_TP53_AND_TP63_TARGETS HG-U133_Plus_2.chip 0.454 0.0569	SANA_TNF_SIGNALING_DN SEQ_ACCESSION.chip 0.504 0.0332	ZHAN_MULTIPLE_MYELOMA_CD1_VS_CD2_DN HG-U133_Plus_2.chip 0.492 0.0379	WINNEPENNINCKX_MELANOMA_METASTASIS_DN EntrezGeneIds.chip 0.454 0.0567	FRASOR_RESPONSE_TO_ESTRADIOL_DN SEQ_ACCESSION.chip 0.452 0.0582	ASTON_MAJOR_DEPRESSIVE_DISORDER_DN HG_U95Av2.chip 0.448 0.0604
139818	DOCK11	V$ETS2_B HUMAN_GENE_SYMBOL.chip 0.743 7e-04	GNF2_PECAM1 HUMAN_GENE_SYMBOL.chip 0.735 8e-04	TONKS_TARGETS_OF_RUNX1_RUNX1T1_FUSION_ERYTHROCYTE_UP HG-U133A.chip 0.734 8e-04	LINDSTEDT_DENDRITIC_CELL_MATURATION_D SEQ_ACCESSION.chip 0.733 9e-04	ROSS_AML_WITH_CBFB_MYH11_FUSION HG-U133A.chip 0.732 9e-04	module_5 HUMAN_GENE_SYMBOL.chip 0.731 9e-04	V$STAT6_02 HUMAN_GENE_SYMBOL.chip 0.729 9e-04	VALK_AML_CLUSTER_9 HG-U133A.chip 0.727 0.001	MYELOID_CELL_DIFFERENTIATION HUMAN_GENE_SYMBOL.chip 0.725 0.001	RYTTCCTG_V$ETS2_B HUMAN_GENE_SYMBOL.chip 0.725 0.001	RUTELLA_RESPONSE_TO_HGF_DN HT_HG-U133A.chip 0.754 5e-04	DIAZ_CHRONIC_MEYLOGENOUS_LEUKEMIA_DN HG-U133A.chip 0.741 7e-04	TAKEDA_TARGETS_OF_NUP98_HOXA9_FUSION_8D_DN HG-U133_Plus_2.chip 0.732 9e-04	RUTELLA_RESPONSE_TO_CSF2RB_AND_IL4_DN HG-U133A.chip 0.721 0.0011	JAATINEN_HEMATOPOIETIC_STEM_CELL_DN HG-U133_Plus_2.chip 0.721 0.0011
139886	SPIN4	GNF2_DEK HUMAN_GENE_SYMBOL.chip 0.621 0.0066	GNF2_ANP32B HUMAN_GENE_SYMBOL.chip 0.607 0.0082	GNF2_TDG HUMAN_GENE_SYMBOL.chip 0.593 0.0102	MRNA_METABOLIC_PROCESS HUMAN_GENE_SYMBOL.chip 0.593 0.0102	MORF_SMC1L1 HUMAN_GENE_SYMBOL.chip 0.592 0.0104	KEGG_SPLICEOSOME EntrezGeneIds.chip 0.583 0.0117	MORF_UBE2N HUMAN_GENE_SYMBOL.chip 0.583 0.0118	module_332 HUMAN_GENE_SYMBOL.chip 0.579 0.0125	module_98 HUMAN_GENE_SYMBOL.chip 0.577 0.0129	MRNA_PROCESSING_GO_0006397 HUMAN_GENE_SYMBOL.chip 0.577 0.0129	KIM_WT1_TARGETS_DN HG-U133A.chip 0.585 0.0114	MOREAUX_MULTIPLE_MYELOMA_BY_TACI_DN HG-U133A.chip 0.576 0.013	MARTINEZ_RESPONSE_TO_TRABECTEDIN_DN HUMAN_GENE_SYMBOL.chip 0.556 0.0171	LEE_LIVER_CANCER_SURVIVAL_DN HUMAN_GENE_SYMBOL.chip 0.55 0.0185	ENK_UV_RESPONSE_KERATINOCYTE_DN HG-U133A.chip 0.545 0.02
1398	CRK	SASSON_RESPONSE_TO_GONADOTROPHINS_UP SEQ_ACCESSION.chip 0.501 0.0342	SASSON_RESPONSE_TO_FORSKOLIN_UP SEQ_ACCESSION.chip 0.494 0.0371	FALVELLA_SMOKERS_WITH_LUNG_CANCER HUMAN_GENE_SYMBOL.chip 0.472 0.0471	REACTOME_TRAF6_MEDIATED_INDUCTION_OF_THE_ANTIVIRAL_CYTOKINE_IFN_ALPHA_BETA_CASCADE EntrezGeneIds.chip 0.471 0.048	LAU_APOPTOSIS_CDKN2A_UP HG-U133A.chip 0.467 0.0498	GARGALOVIC_RESPONSE_TO_OXIDIZED_PHOSPHOLIPIDS_BLACK_UP HG-U133_Plus_2.chip 0.465 0.051	GALLUZZI_PERMEABILIZE_MITOCHONDRIA HUMAN_GENE_SYMBOL.chip 0.463 0.0519	GARGALOVIC_RESPONSE_TO_OXIDIZED_PHOSPHOLIPIDS_MAGENTA_UP HG-U133_Plus_2.chip 0.462 0.0523	BIOCARTA_P53HYPOXIA_PATHWAY EntrezGeneIds.chip 0.454 0.0571	JIANG_HYPOXIA_NORMAL SEQ_ACCESSION.chip 0.454 0.0573	TAKAO_RESPONSE_TO_UVB_RADIATION_DN SEQ_ACCESSION.chip 0.449 0.0598	JI_RESPONSE_TO_FSH_DN SEQ_ACCESSION.chip 0.438 0.0671	KAAB_FAILED_HEART_ATRIUM_DN HG_U95Av2.chip 0.429 0.0729	OSWALD_HEMATOPOIETIC_STEM_CELL_IN_COLLAGEN_GEL_DN HG-U133A.chip 0.426 0.075	SPIELMAN_LYMPHOBLAST_EUROPEAN_VS_ASIAN_DN HG-U133A.chip 0.426 0.0752
1399	CRKL	V$E2F_03 HUMAN_GENE_SYMBOL.chip 0.517 0.0284	RNA_METABOLIC_PROCESS HUMAN_GENE_SYMBOL.chip 0.503 0.0334	REACTOME_GLUCOSE_TRANSPORT EntrezGeneIds.chip 0.487 0.0402	RNA_BIOSYNTHETIC_PROCESS HUMAN_GENE_SYMBOL.chip 0.482 0.0424	MORF_CDC10 HUMAN_GENE_SYMBOL.chip 0.479 0.0436	TRANSCRIPTION__DNA_DEPENDENT HUMAN_GENE_SYMBOL.chip 0.478 0.0441	V$E2F1_Q6_01 HUMAN_GENE_SYMBOL.chip 0.478 0.0441	module_277 HUMAN_GENE_SYMBOL.chip 0.478 0.0442	REACTOME_TRANSPORT_OF_MATURE_MRNA_DERIVED_FROM_AN_INTRON_CONTAINING_TRANSCRIPT EntrezGeneIds.chip 0.477 0.0449	TRANSCRIPTION HUMAN_GENE_SYMBOL.chip 0.476 0.0452	DAZARD_RESPONSE_TO_UV_SCC_DN SEQ_ACCESSION.chip 0.413 0.0851	MARTINEZ_RESPONSE_TO_TRABECTEDIN_DN HUMAN_GENE_SYMBOL.chip 0.41 0.0873	DAZARD_RESPONSE_TO_UV_NHEK_DN SEQ_ACCESSION.chip 0.395 0.0999	CHEOK_RESPONSE_TO_MERCAPTOPURINE_AND_HD_MTX_DN HG_U95Av2.chip 0.385 0.1081	WANG_LMO4_TARGETS_DN HG-U133_Plus_2.chip 0.372 0.1207
13	AADAC	DIGESTION HUMAN_GENE_SYMBOL.chip 0.336 0.1602	SU_LIVER HG_U95A.chip 0.335 0.1615	CAR_HPX HUMAN_GENE_SYMBOL.chip 0.332 0.1652	KEGG_STEROID_HORMONE_BIOSYNTHESIS EntrezGeneIds.chip 0.305 0.2008	REACTOME_PHASE_1_FUNCTIONALIZATION_OF_COMPOUNDS EntrezGeneIds.chip 0.302 0.2056	KEGG_LINOLEIC_ACID_METABOLISM EntrezGeneIds.chip 0.298 0.2112	REACTOME_BIOLOGICAL_OXIDATIONS EntrezGeneIds.chip 0.293 0.2189	CAR_IGFBP1 HUMAN_GENE_SYMBOL.chip 0.291 0.222	SERINE_TYPE_ENDOPEPTIDASE_ACTIVITY HUMAN_GENE_SYMBOL.chip 0.287 0.2269	KEGG_ARACHIDONIC_ACID_METABOLISM EntrezGeneIds.chip 0.283 0.2332	LEE_LIVER_CANCER_CIPROFIBRATE_DN HUMAN_GENE_SYMBOL.chip 0.27 0.254	GCM_NUMA1 HUMAN_GENE_SYMBOL.chip -0.332 0.2729	ACAWNRNSRCGG_UNKNOWN HUMAN_GENE_SYMBOL.chip -0.328 0.2801	GCM_CRKL HUMAN_GENE_SYMBOL.chip -0.327 0.2822	TGAGATT,MIR-216 HUMAN_GENE_SYMBOL.chip -0.326 0.2831
1400	CRMP1	POTASSIUM_CHANNEL_ACTIVITY HUMAN_GENE_SYMBOL.chip 0.652 0.0039	GATED_CHANNEL_ACTIVITY HUMAN_GENE_SYMBOL.chip 0.652 0.004	VOLTAGE_GATED_POTASSIUM_CHANNEL_COMPLEX HUMAN_GENE_SYMBOL.chip 0.65 0.0041	CATION_CHANNEL_ACTIVITY HUMAN_GENE_SYMBOL.chip 0.65 0.0041	SUBSTRATE_SPECIFIC_CHANNEL_ACTIVITY HUMAN_GENE_SYMBOL.chip 0.645 0.0045	ION_CHANNEL_ACTIVITY HUMAN_GENE_SYMBOL.chip 0.642 0.0047	VOLTAGE_GATED_CHANNEL_ACTIVITY HUMAN_GENE_SYMBOL.chip 0.64 0.0048	METAL_ION_TRANSMEMBRANE_TRANSPORTER_ACTIVITY HUMAN_GENE_SYMBOL.chip 0.632 0.0055	VOLTAGE_GATED_CATION_CHANNEL_ACTIVITY HUMAN_GENE_SYMBOL.chip 0.624 0.0063	POTASSIUM_ION_TRANSPORT HUMAN_GENE_SYMBOL.chip 0.622 0.0065	SHEN_SMARCA2_TARGETS_DN HG-U133A.chip 0.58 0.0123	GOTTWEIN_TARGETS_OF_KSHV_MIR_K12_11 EntrezGeneIds.chip -0.593 0.0275	LIU_VMYB_TARGETS_UP HG-U133A.chip -0.564 0.0385	WELCSH_BRCA1_TARGETS_1_UP SEQ_ACCESSION.chip -0.563 0.0389	MORF_BECN1 HUMAN_GENE_SYMBOL.chip -0.563 0.0391
1401	CRP	NEUROTRANSMITTER_BINDING HUMAN_GENE_SYMBOL.chip 0.651 0.004	NEUROPEPTIDE_BINDING HUMAN_GENE_SYMBOL.chip 0.646 0.0044	NEUROPEPTIDE_RECEPTOR_ACTIVITY HUMAN_GENE_SYMBOL.chip 0.642 0.0047	MORF_MAP3K14 HUMAN_GENE_SYMBOL.chip 0.631 0.0056	PEPTIDE_RECEPTOR_ACTIVITY HUMAN_GENE_SYMBOL.chip 0.629 0.0058	RHODOPSIN_LIKE_RECEPTOR_ACTIVITY HUMAN_GENE_SYMBOL.chip 0.628 0.0059	AMINE_RECEPTOR_ACTIVITY HUMAN_GENE_SYMBOL.chip 0.624 0.0063	NEUROTRANSMITTER_RECEPTOR_ACTIVITY HUMAN_GENE_SYMBOL.chip 0.623 0.0064	REACTOME_AMINE_LIGAND_BINDING_RECEPTORS EntrezGeneIds.chip 0.616 0.0072	FEEDING_BEHAVIOR HUMAN_GENE_SYMBOL.chip 0.61 0.0078	SHEN_SMARCA2_TARGETS_DN HG-U133A.chip 0.594 0.0101	BENPORATH_SOX2_TARGETS EntrezGeneIds.chip -0.64 0.0148	BROWNE_HCMV_INFECTION_16HR_UP HG_U95A.chip -0.611 0.0219	BROWNE_HCMV_INFECTION_14HR_UP HG_U95A.chip -0.61 0.0222	YAGI_AML_WITH_T_9_11_TRANSLOCATION HG_U95Av2.chip -0.594 0.0271
140258	KRTAP13-1	REACTOME_OLFACTORY_SIGNALING_PATHWAY EntrezGeneIds.chip 0.818 1e-04	CAR_MLANA HUMAN_GENE_SYMBOL.chip 0.811 1e-04	DETECTION_OF_EXTERNAL_STIMULUS HUMAN_GENE_SYMBOL.chip 0.809 1e-04	DETECTION_OF_STIMULUS HUMAN_GENE_SYMBOL.chip 0.809 2e-04	GCM_SMARCD1 HUMAN_GENE_SYMBOL.chip 0.807 2e-04	module_181 HUMAN_GENE_SYMBOL.chip 0.801 2e-04	GCM_ERCC4 HUMAN_GENE_SYMBOL.chip 0.798 2e-04	KEGG_OLFACTORY_TRANSDUCTION EntrezGeneIds.chip 0.798 2e-04	CAR_TNFRSF25 HUMAN_GENE_SYMBOL.chip 0.797 2e-04	GCM_TEC HUMAN_GENE_SYMBOL.chip 0.797 2e-04	SHEN_SMARCA2_TARGETS_DN HG-U133A.chip 0.795 2e-04	TOOKER_GEMCITABINE_RESISTANCE_UP HG-U133A.chip -0.819 7e-04	module_114 HUMAN_GENE_SYMBOL.chip -0.809 8e-04	module_151 HUMAN_GENE_SYMBOL.chip -0.804 9e-04	SMITH_TERT_TARGETS_UP SEQ_ACCESSION.chip -0.803 9e-04
140290	TCP10L	REACTOME_CYTOCHROME_P450_ARRANGED_BY_SUBSTRATE_TYPE EntrezGeneIds.chip 0.363 0.1298	MORF_WNT1 HUMAN_GENE_SYMBOL.chip 0.36 0.133	GCM_TEC HUMAN_GENE_SYMBOL.chip 0.36 0.1332	VOLTAGE_GATED_CHANNEL_ACTIVITY HUMAN_GENE_SYMBOL.chip 0.34 0.1554	MORF_MAP3K14 HUMAN_GENE_SYMBOL.chip 0.34 0.156	DETECTION_OF_EXTERNAL_STIMULUS HUMAN_GENE_SYMBOL.chip 0.337 0.1598	module_49 HUMAN_GENE_SYMBOL.chip 0.332 0.1655	VOLTAGE_GATED_POTASSIUM_CHANNEL_ACTIVITY HUMAN_GENE_SYMBOL.chip 0.332 0.1655	NEUROTRANSMITTER_BINDING HUMAN_GENE_SYMBOL.chip 0.324 0.1751	MORF_IL9 HUMAN_GENE_SYMBOL.chip 0.323 0.1763	TTTTGAG,MIR-373 HUMAN_GENE_SYMBOL.chip -0.422 0.1464	WEI_MIR34A_TARGETS EntrezGeneIds.chip -0.421 0.1475	SENGUPTA_NASOPHARYNGEAL_CARCINOMA_WITH_LMP1_UP HG-U133_Plus_2.chip -0.415 0.1539	SHEN_SMARCA2_TARGETS_DN HG-U133A.chip 0.337 0.1595	LIU_VMYB_TARGETS_UP HG-U133A.chip -0.408 0.163
140453	MUC17	LIPASE_ACTIVITY HUMAN_GENE_SYMBOL.chip 0.455 0.0566	PHOSPHOLIPASE_ACTIVITY HUMAN_GENE_SYMBOL.chip 0.435 0.0691	REACTOME_CYTOCHROME_P450_ARRANGED_BY_SUBSTRATE_TYPE EntrezGeneIds.chip 0.419 0.0802	CARBOXYLESTERASE_ACTIVITY HUMAN_GENE_SYMBOL.chip 0.412 0.0858	CHO_NR4A1_TARGETS SEQ_ACCESSION.chip 0.408 0.0885	REACTOME_NUCLEAR_RECEPTOR_TRANSCRIPTION_PATHWAY EntrezGeneIds.chip 0.392 0.1018	AMINE_TRANSMEMBRANE_TRANSPORTER_ACTIVITY HUMAN_GENE_SYMBOL.chip 0.39 0.1041	SATO_SILENCED_BY_DEACETYLATION_IN_PANCREATIC_CANCER SEQ_ACCESSION.chip 0.377 0.1158	KEGG_LINOLEIC_ACID_METABOLISM EntrezGeneIds.chip 0.377 0.1165	POSITIVE_REGULATION_OF_PHOSPHORYLATION HUMAN_GENE_SYMBOL.chip 0.37 0.1227	GGCAGTG,MIR-324-3P HUMAN_GENE_SYMBOL.chip -0.421 0.147	GTGGTGA,MIR-197 HUMAN_GENE_SYMBOL.chip -0.413 0.1561	KONDO_PROSTATE_CANCER_HCP_WITH_H3K27ME3 SEQ_ACCESSION.chip -0.39 0.1858	GCAAGGA,MIR-502 HUMAN_GENE_SYMBOL.chip -0.371 0.2118	CTAGGAA,MIR-384 HUMAN_GENE_SYMBOL.chip -0.37 0.2125
140456	ASB11	module_41 HUMAN_GENE_SYMBOL.chip 0.722 0.0011	module_104 HUMAN_GENE_SYMBOL.chip 0.699 0.0017	CAR_TNFRSF25 HUMAN_GENE_SYMBOL.chip 0.689 0.002	GCM_HMGA2 HUMAN_GENE_SYMBOL.chip 0.688 0.002	module_181 HUMAN_GENE_SYMBOL.chip 0.687 0.0021	NEUROPEPTIDE_RECEPTOR_ACTIVITY HUMAN_GENE_SYMBOL.chip 0.684 0.0022	POTASSIUM_ION_TRANSPORT HUMAN_GENE_SYMBOL.chip 0.678 0.0025	NEUROPEPTIDE_BINDING HUMAN_GENE_SYMBOL.chip 0.674 0.0027	KEGG_NEUROACTIVE_LIGAND_RECEPTOR_INTERACTION EntrezGeneIds.chip 0.674 0.0027	GCM_PTPRU HUMAN_GENE_SYMBOL.chip 0.673 0.0027	SHEN_SMARCA2_TARGETS_DN HG-U133A.chip 0.698 0.0017	HATADA_METHYLATED_IN_LUNG_CANCER_DN SEQ_ACCESSION.chip 0.607 0.0083	ENDOMEMBRANE_SYSTEM HUMAN_GENE_SYMBOL.chip -0.673 0.0092	RCGCANGCGY_V$NRF1_Q6 HUMAN_GENE_SYMBOL.chip -0.673 0.0093	BROWNE_HCMV_INFECTION_16HR_UP HG_U95A.chip -0.672 0.0093
140458	ASB5	GNF2_MYL2 HUMAN_GENE_SYMBOL.chip 0.524 0.0259	GNF2_MYL3 HUMAN_GENE_SYMBOL.chip 0.52 0.0272	STRUCTURAL_CONSTITUENT_OF_MUSCLE HUMAN_GENE_SYMBOL.chip 0.486 0.0407	RICKMAN_HEAD_AND_NECK_CANCER_F HG-U133_Plus_2.chip 0.478 0.0443	module_201 HUMAN_GENE_SYMBOL.chip 0.462 0.0525	module_329 HUMAN_GENE_SYMBOL.chip 0.456 0.056	module_512 HUMAN_GENE_SYMBOL.chip 0.456 0.056	module_387 HUMAN_GENE_SYMBOL.chip 0.453 0.0574	module_202 HUMAN_GENE_SYMBOL.chip 0.451 0.0586	REACTOME_MUSCLE_CONTRACTION EntrezGeneIds.chip 0.446 0.062	CROMER_TUMORIGENESIS_DN SEQ_ACCESSION.chip 0.44 0.0659	KAAB_HEART_ATRIUM_VS_VENTRICLE_DN HG_U95Av2.chip 0.394 0.1007	PROTEIN_AUTOPROCESSING HUMAN_GENE_SYMBOL.chip -0.445 0.1215	PROTEIN_AMINO_ACID_AUTOPHOSPHORYLATION HUMAN_GENE_SYMBOL.chip -0.44 0.1266	TURASHVILI_BREAST_LOBULAR_CARCINOMA_VS_DUCTAL_NORMAL_DN HG-U133_Plus_2.chip 0.361 0.1321
140459	ASB6	chr9q34 HUMAN_GENE_SYMBOL.chip 0.527 0.0249	KORKOLA_CORRELATED_WITH_POU5F1 HG-U133_Plus_2.chip 0.471 0.0477	EXCRETION HUMAN_GENE_SYMBOL.chip 0.412 0.0854	HUTTMANN_B_CLL_POOR_SURVIVAL_DN HG-U133A.chip -0.48 0.0899	TGACCTTG_V$SF1_Q6 HUMAN_GENE_SYMBOL.chip 0.406 0.0907	module_214 HUMAN_GENE_SYMBOL.chip 0.405 0.0908	V$VDR_Q6 HUMAN_GENE_SYMBOL.chip 0.402 0.0933	V$SF1_Q6 HUMAN_GENE_SYMBOL.chip 0.402 0.0933	NAGASHIMA_NRG1_SIGNALING_DN HG-U133A.chip -0.465 0.1024	GCM_FCGR2B HUMAN_GENE_SYMBOL.chip 0.391 0.1028	ROME_INSULIN_TARGETS_IN_MUSCLE_DN SEQ_ACCESSION.chip 0.435 0.0687	GTAAGAT,MIR-200A HUMAN_GENE_SYMBOL.chip -0.485 0.0861	GINESTIER_BREAST_CANCER_ZNF217_AMPLIFIED_UP HG-U133_Plus_2.chip -0.483 0.0877	BONOME_OVARIAN_CANCER_SURVIVAL_SUBOPTIMAL_DEBULKING HG-U133A.chip -0.481 0.0887	AAGCACT,MIR-520F HUMAN_GENE_SYMBOL.chip -0.479 0.0904
140460	ASB7	MORF_PPP5C HUMAN_GENE_SYMBOL.chip 0.487 0.0402	JAERVINEN_AMPLIFIED_IN_LARYNGEAL_CANCER EntrezGeneIds.chip 0.435 0.069	MORF_HEAB HUMAN_GENE_SYMBOL.chip 0.432 0.0709	SLEBOS_HEAD_AND_NECK_CANCER_WITH_HPV_UP HG-U133_Plus_2.chip 0.422 0.078	LIN_MELANOMA_COPY_NUMBER_UP HUMAN_GENE_SYMBOL.chip 0.41 0.087	V$PPARG_01 HUMAN_GENE_SYMBOL.chip 0.407 0.0898	chr15q25 HUMAN_GENE_SYMBOL.chip 0.403 0.0931	KEGG_BASE_EXCISION_REPAIR EntrezGeneIds.chip 0.401 0.0943	MORF_EIF4E HUMAN_GENE_SYMBOL.chip 0.396 0.0986	GCM_ING1 HUMAN_GENE_SYMBOL.chip 0.393 0.101	V$CEBPDELTA_Q6 HUMAN_GENE_SYMBOL.chip -0.492 0.0805	V$AML_Q6 HUMAN_GENE_SYMBOL.chip -0.489 0.0825	REACTOME_ACTIVATION_OF_KAINATE_RECEPTORS_UPON_GLUTAMATE_BINDING EntrezGeneIds.chip -0.472 0.0968	BROWNE_HCMV_INFECTION_30MIN_UP HG_U95A.chip -0.466 0.1021	V$STAT5A_01 HUMAN_GENE_SYMBOL.chip -0.463 0.1043
140461	ASB8	GCM_GSPT1 HUMAN_GENE_SYMBOL.chip 0.432 0.0711	AATGGAG,MIR-136 HUMAN_GENE_SYMBOL.chip 0.431 0.0714	GCM_USP6 HUMAN_GENE_SYMBOL.chip 0.423 0.077	GCM_NF2 HUMAN_GENE_SYMBOL.chip 0.417 0.0814	GCM_TINF2 HUMAN_GENE_SYMBOL.chip 0.417 0.0817	GCM_MLL HUMAN_GENE_SYMBOL.chip 0.416 0.0826	GCM_ZNF198 HUMAN_GENE_SYMBOL.chip 0.403 0.0931	GCM_NUMA1 HUMAN_GENE_SYMBOL.chip 0.396 0.0991	MORF_PPP5C HUMAN_GENE_SYMBOL.chip 0.388 0.1056	GCM_DENR HUMAN_GENE_SYMBOL.chip 0.388 0.1059	SOLUBLE_FRACTION HUMAN_GENE_SYMBOL.chip -0.506 0.0703	ZHOU_INFLAMMATORY_RESPONSE_FIMA_UP HG-U133_Plus_2.chip -0.477 0.0921	REACTOME_PEPTIDE_LIGAND_BINDING_RECEPTORS EntrezGeneIds.chip -0.46 0.1068	ZHOU_INFLAMMATORY_RESPONSE_LPS_UP HG-U133_Plus_2.chip -0.453 0.1137	CELL_SURFACE_RECEPTOR_LINKED_SIGNAL_TRANSDUCTION_GO_0007166 HUMAN_GENE_SYMBOL.chip -0.447 0.1195
140462	ASB9	REACTOME_AMINO_ACID_TRANSPORT_ACROSS_THE_PLASMA_MEMBRANE EntrezGeneIds.chip 0.557 0.0168	EXCRETION HUMAN_GENE_SYMBOL.chip 0.556 0.0172	REACTOME_TRANSMEMBRANE_TRANSPORT_OF_SMALL_MOLECULES EntrezGeneIds.chip 0.53 0.024	REACTOME_INORGANIC_CATION_ANION_SLC_TRANSPORTERS EntrezGeneIds.chip 0.509 0.0311	REACTOME_AMINO_ACID_AND_OLIGOPEPTIDE_SLC_TRANSPORTERS EntrezGeneIds.chip 0.503 0.0332	KEGG_ARGININE_AND_PROLINE_METABOLISM EntrezGeneIds.chip 0.5 0.0345	REACTOME_SLC_MEDIATED_TRANSMEMBRANE_TRANSPORT EntrezGeneIds.chip 0.499 0.0349	AMINO_ACID_METABOLIC_PROCESS HUMAN_GENE_SYMBOL.chip 0.492 0.0378	REACTOME_METABOLISM_OF_AMINO_ACIDS EntrezGeneIds.chip 0.491 0.0381	ANION_TRANSPORT HUMAN_GENE_SYMBOL.chip 0.487 0.0401	TGTYNNNNNRGCARM_UNKNOWN HUMAN_GENE_SYMBOL.chip -0.584 0.0304	YOSHIOKA_LIVER_CANCER_EARLY_RECURRENCE_DN SEQ_ACCESSION.chip 0.502 0.0338	CTCTAGA,MIR-526C,MIR-518F,MIR-526A HUMAN_GENE_SYMBOL.chip -0.54 0.0502	YRTCANNRCGC_UNKNOWN HUMAN_GENE_SYMBOL.chip -0.529 0.0561	HANN_RESISTANCE_TO_BCL2_INHIBITOR_DN HUMAN_GENE_SYMBOL.chip 0.446 0.0619
140465	MYL6B	CYTOSKELETON_DEPENDENT_INTRACELLULAR_TRANSPORT HUMAN_GENE_SYMBOL.chip 0.579 0.0126	ACTWSNACTNY_UNKNOWN HUMAN_GENE_SYMBOL.chip 0.543 0.0205	NON_MEMBRANE_BOUND_ORGANELLE HUMAN_GENE_SYMBOL.chip 0.539 0.0214	INTRACELLULAR_NON_MEMBRANE_BOUND_ORGANELLE HUMAN_GENE_SYMBOL.chip 0.539 0.0214	DAIRKEE_CANCER_PRONE_RESPONSE_BPA HUMAN_GENE_SYMBOL.chip 0.531 0.0239	module_72 HUMAN_GENE_SYMBOL.chip 0.518 0.0279	module_61 HUMAN_GENE_SYMBOL.chip 0.516 0.0286	GCM_PPP1CC HUMAN_GENE_SYMBOL.chip 0.509 0.0312	REACTOME_CHAPERONIN_MEDIATED_PROTEIN_FOLDING EntrezGeneIds.chip 0.505 0.0326	ROME_INSULIN_TARGETS_IN_MUSCLE_UP SEQ_ACCESSION.chip 0.504 0.033	ZHAN_VARIABLE_EARLY_DIFFERENTIATION_GENES_DN SEQ_ACCESSION.chip 0.531 0.0238	POMEROY_MEDULLOBLASTOMA_PROGNOSIS_DN SEQ_ACCESSION.chip 0.516 0.0286	RHEIN_ALL_GLUCOCORTICOID_THERAPY_DN HG-U133A.chip 0.511 0.0305	SANA_RESPONSE_TO_IFNG_DN SEQ_ACCESSION.chip 0.489 0.0392	NATSUME_RESPONSE_TO_INTERFERON_BETA_DN SEQ_ACCESSION.chip 0.485 0.041
140467	ZNF358	chr19p13 HUMAN_GENE_SYMBOL.chip 0.489 0.039	MOREAUX_B_LYMPHOCYTE_MATURATION_BY_TACI_UP HG-U133A.chip 0.47 0.048	MORF_LMO1 HUMAN_GENE_SYMBOL.chip 0.456 0.0557	KIM_GASTRIC_CANCER_CHEMOSENSITIVITY HG-U133A.chip 0.455 0.0562	MORF_RAGE HUMAN_GENE_SYMBOL.chip 0.452 0.0579	V$PPARA_02 HUMAN_GENE_SYMBOL.chip 0.444 0.0628	module_104 HUMAN_GENE_SYMBOL.chip 0.44 0.0656	DOUGLAS_BMI1_TARGETS_DN HUMAN_GENE_SYMBOL.chip -0.513 0.0661	module_379 HUMAN_GENE_SYMBOL.chip 0.438 0.0671	module_242 HUMAN_GENE_SYMBOL.chip 0.437 0.0678	NUYTTEN_NIPP1_TARGETS_UP HUMAN_GENE_SYMBOL.chip -0.538 0.0513	GALE_APL_WITH_FLT3_MUTATED_UP HG-U133A.chip -0.516 0.0638	OSMAN_BLADDER_CANCER_UP HG-U133_Plus_2.chip -0.506 0.0709	SHEN_SMARCA2_TARGETS_DN HG-U133A.chip 0.43 0.072	HATADA_METHYLATED_IN_LUNG_CANCER_DN SEQ_ACCESSION.chip 0.424 0.0763
140469	MYO3B	SEXUAL_REPRODUCTION HUMAN_GENE_SYMBOL.chip 0.591 0.0104	GAMETE_GENERATION HUMAN_GENE_SYMBOL.chip 0.58 0.0123	SYMPORTER_ACTIVITY HUMAN_GENE_SYMBOL.chip 0.543 0.0203	GCM_PRKCG HUMAN_GENE_SYMBOL.chip 0.531 0.0238	REACTOME_AMINE_COMPOUND_SLC_TRANSPORTERS EntrezGeneIds.chip 0.526 0.0254	TRANSMEMBRANE_TRANSPORTER_ACTIVITY HUMAN_GENE_SYMBOL.chip 0.524 0.0259	GNF2_HPN HUMAN_GENE_SYMBOL.chip 0.52 0.0274	ION_TRANSMEMBRANE_TRANSPORTER_ACTIVITY HUMAN_GENE_SYMBOL.chip 0.516 0.0287	SECONDARY_ACTIVE_TRANSMEMBRANE_TRANSPORTER_ACTIVITY HUMAN_GENE_SYMBOL.chip 0.506 0.0323	module_214 HUMAN_GENE_SYMBOL.chip 0.505 0.0324	NEGATIVE_REGULATION_OF_TRANSCRIPTION__DNA_DEPENDENT HUMAN_GENE_SYMBOL.chip -0.606 0.0233	NEGATIVE_REGULATION_OF_RNA_METABOLIC_PROCESS HUMAN_GENE_SYMBOL.chip -0.606 0.0233	BIOCARTA_NFAT_PATHWAY EntrezGeneIds.chip -0.604 0.024	NEGATIVE_REGULATION_OF_METABOLIC_PROCESS HUMAN_GENE_SYMBOL.chip -0.6 0.0251	NEGATIVE_REGULATION_OF_CELLULAR_METABOLIC_PROCESS HUMAN_GENE_SYMBOL.chip -0.598 0.0257
1404	HAPLN1	CAR_TNFRSF25 HUMAN_GENE_SYMBOL.chip 0.587 0.0112	DETECTION_OF_STIMULUS HUMAN_GENE_SYMBOL.chip 0.575 0.0132	module_7 HUMAN_GENE_SYMBOL.chip 0.564 0.0153	HORMONE_ACTIVITY HUMAN_GENE_SYMBOL.chip 0.557 0.0169	CAR_MLANA HUMAN_GENE_SYMBOL.chip 0.548 0.019	DEFENSE_RESPONSE_TO_BACTERIUM HUMAN_GENE_SYMBOL.chip 0.544 0.02	REACTOME_CLASS_B2_SECRETIN_FAMILY_RECEPTORS EntrezGeneIds.chip 0.544 0.0201	MORF_LCAT HUMAN_GENE_SYMBOL.chip 0.539 0.0214	GCM_HMGA2 HUMAN_GENE_SYMBOL.chip 0.538 0.0218	MORF_ETV3 HUMAN_GENE_SYMBOL.chip 0.536 0.0224	HATADA_METHYLATED_IN_LUNG_CANCER_DN SEQ_ACCESSION.chip 0.54 0.0213	FLOTHO_PEDIATRIC_ALL_THERAPY_RESPONSE_DN HG-U133A.chip 0.528 0.0248	MORF_RAB11A HUMAN_GENE_SYMBOL.chip -0.593 0.0273	MORF_XPC HUMAN_GENE_SYMBOL.chip -0.588 0.029	MORF_PPP2R5E HUMAN_GENE_SYMBOL.chip -0.588 0.0291
140545	RNF32	PYEON_HPV_POSITIVE_TUMORS_UP HG-U133_Plus_2.chip 0.191 0.4023	KEGG_HOMOLOGOUS_RECOMBINATION EntrezGeneIds.chip 0.182 0.4226	SU_TESTIS HG_U95A.chip 0.176 0.4361	REACTOME_ACTIVATION_OF_ATR_IN_RESPONSE_TO_REPLICATION_STRESS EntrezGeneIds.chip 0.155 0.4828	CREIGHTON_ENDOCRINE_THERAPY_RESISTANCE_2 HG-U133_Plus_2.chip 0.155 0.4839	REACTOME_ACTIVATION_OF_THE_PRE_REPLICATIVE_COMPLEX EntrezGeneIds.chip 0.154 0.4863	SLEBOS_HEAD_AND_NECK_CANCER_WITH_HPV_UP HG-U133_Plus_2.chip 0.153 0.4866	REACTOME_E2F_MEDIATED_REGULATION_OF_DNA_REPLICATION EntrezGeneIds.chip 0.153 0.4872	chr7q34 HUMAN_GENE_SYMBOL.chip 0.152 0.4894	REACTOME_G2_M_CHECKPOINTS EntrezGeneIds.chip 0.151 0.4914	WEBER_METHYLATED_HCP_IN_SPERM_DN HUMAN_GENE_SYMBOL.chip 0.186 0.4143	V$LXR_Q3 HUMAN_GENE_SYMBOL.chip -0.247 0.4404	V$SREBP1_02 HUMAN_GENE_SYMBOL.chip -0.246 0.4425	module_419 HUMAN_GENE_SYMBOL.chip -0.229 0.4821	MAPKKK_CASCADE_GO_0000165 HUMAN_GENE_SYMBOL.chip -0.225 0.4904
140564	APOBEC3D	REACTOME_OLFACTORY_SIGNALING_PATHWAY EntrezGeneIds.chip 0.748 6e-04	NEUROTRANSMITTER_RECEPTOR_ACTIVITY HUMAN_GENE_SYMBOL.chip 0.733 8e-04	DETECTION_OF_EXTERNAL_STIMULUS HUMAN_GENE_SYMBOL.chip 0.732 9e-04	KEGG_OLFACTORY_TRANSDUCTION EntrezGeneIds.chip 0.729 9e-04	NEUROTRANSMITTER_BINDING HUMAN_GENE_SYMBOL.chip 0.727 0.001	METAL_ION_TRANSMEMBRANE_TRANSPORTER_ACTIVITY HUMAN_GENE_SYMBOL.chip 0.72 0.0011	module_379 HUMAN_GENE_SYMBOL.chip 0.719 0.0011	module_181 HUMAN_GENE_SYMBOL.chip 0.718 0.0012	module_242 HUMAN_GENE_SYMBOL.chip 0.714 0.0012	module_41 HUMAN_GENE_SYMBOL.chip 0.712 0.0013	SHEN_SMARCA2_TARGETS_DN HG-U133A.chip 0.749 6e-04	WEBER_METHYLATED_HCP_IN_FIBROBLAST_DN HUMAN_GENE_SYMBOL.chip 0.651 0.004	WEBER_METHYLATED_HCP_IN_SPERM_DN HUMAN_GENE_SYMBOL.chip 0.648 0.0042	MORF_RAB11A HUMAN_GENE_SYMBOL.chip -0.694 0.0067	module_243 HUMAN_GENE_SYMBOL.chip -0.691 0.007
140576	S100A16	ENK_UV_RESPONSE_EPIDERMIS_UP HG-U133A.chip 0.549 0.0189	GNF2_CDH3 HUMAN_GENE_SYMBOL.chip 0.534 0.0229	GNF2_SERPINB5 HUMAN_GENE_SYMBOL.chip 0.533 0.0231	LI_LUNG_CANCER EntrezGeneIds.chip 0.521 0.0269	MURAKAMI_UV_RESPONSE_6HR_UP SEQ_ACCESSION.chip 0.512 0.0298	WU_CELL_MIGRATION HG-U133A.chip 0.505 0.0325	HUPER_BREAST_BASAL_VS_LUMINAL_UP HG-U133A.chip 0.502 0.0339	module_357 HUMAN_GENE_SYMBOL.chip 0.499 0.0349	DELYS_THYROID_CANCER_UP HUMAN_GENE_SYMBOL.chip 0.498 0.0353	AMIT_EGF_RESPONSE_480_HELA HG-U133A.chip 0.493 0.0375	CROMER_METASTASIS_DN SEQ_ACCESSION.chip 0.58 0.0123	RICKMAN_METASTASIS_DN HG-U133_Plus_2.chip 0.574 0.0134	RICKMAN_TUMOR_DIFFERENTIATED_WELL_VS_POORLY_DN HG-U133_Plus_2.chip 0.555 0.0175	RICKMAN_TUMOR_DIFFERENTIATED_WELL_VS_MODERATELY_DN HG-U133_Plus_2.chip 0.506 0.0321	JAEGER_METASTASIS_DN HG-U133A.chip 0.494 0.037
140578	CHODL	module_214 HUMAN_GENE_SYMBOL.chip 0.475 0.0459	MORF_RAB3A HUMAN_GENE_SYMBOL.chip 0.473 0.047	GNF2_TM4SF2 HUMAN_GENE_SYMBOL.chip 0.472 0.047	V$NKX25_01 HUMAN_GENE_SYMBOL.chip 0.469 0.0488	SYSTEM_PROCESS HUMAN_GENE_SYMBOL.chip 0.467 0.05	GNF2_TTN HUMAN_GENE_SYMBOL.chip 0.457 0.0554	REN_ALVEOLAR_RHABDOMYOSARCOMA_UP HG-U133A.chip 0.434 0.0697	V$CHX10_01 HUMAN_GENE_SYMBOL.chip 0.433 0.0701	MORF_WNT1 HUMAN_GENE_SYMBOL.chip 0.433 0.0704	RICKMAN_HEAD_AND_NECK_CANCER_A HG-U133_Plus_2.chip 0.432 0.0711	HATADA_METHYLATED_IN_LUNG_CANCER_DN SEQ_ACCESSION.chip 0.509 0.0313	KORKOLA_EMBRYONIC_CARCINOMA_VS_SEMINOMA_DN HG-U133_Plus_2.chip 0.463 0.0519	GOLGI_MEMBRANE HUMAN_GENE_SYMBOL.chip -0.498 0.0761	GOLGI_APPARATUS_PART HUMAN_GENE_SYMBOL.chip -0.498 0.0762	NAKAYAMA_SOFT_TISSUE_TUMORS_PCA1_DN HG-U133A.chip 0.405 0.0909
140597	TCEAL2	chrxq22 HUMAN_GENE_SYMBOL.chip 0.683 0.0023	PROTEIN_DNA_COMPLEX_ASSEMBLY HUMAN_GENE_SYMBOL.chip 0.479 0.0435	RICKMAN_METASTASIS_UP HG-U133_Plus_2.chip 0.474 0.0461	AATGGAG,MIR-136 HUMAN_GENE_SYMBOL.chip 0.472 0.0471	AAGCAAT,MIR-137 HUMAN_GENE_SYMBOL.chip 0.466 0.0505	VANHARANTA_UTERINE_FIBROID_WITH_7Q_DELETION_UP HG-U133A.chip 0.444 0.0632	GCM_SMO HUMAN_GENE_SYMBOL.chip 0.44 0.0654	GCM_ZNF198 HUMAN_GENE_SYMBOL.chip 0.435 0.069	GCM_MAP1B HUMAN_GENE_SYMBOL.chip 0.433 0.0705	ACAWNRNSRCGG_UNKNOWN HUMAN_GENE_SYMBOL.chip 0.432 0.0707	SCHEIDEREIT_IKK_INTERACTING_PROTEINS HUMAN_GENE_SYMBOL.chip -0.583 0.0308	FAELT_B_CLL_WITH_VH_REARRANGEMENTS_DN HG_U95Av2.chip 0.497 0.0356	LIPID_TRANSPORTER_ACTIVITY HUMAN_GENE_SYMBOL.chip -0.544 0.0479	chr2p12 HUMAN_GENE_SYMBOL.chip -0.532 0.0542	SIG_PIP3_SIGNALING_IN_B_LYMPHOCYTES HUMAN_GENE_SYMBOL.chip -0.511 0.0671
140606	SELM	COWLING_MYCN_TARGETS SEQ_ACCESSION.chip 0.602 0.0089	BONOME_OVARIAN_CANCER_SURVIVAL_SUBOPTIMAL_DEBULKING HG-U133A.chip 0.588 0.011	LIEN_BREAST_CARCINOMA_METAPLASTIC SEQ_ACCESSION.chip 0.588 0.011	KAAB_HEART_ATRIUM_VS_VENTRICLE_UP HG_U95Av2.chip 0.585 0.0115	REACTOME_SMOOTH_MUSCLE_CONTRACTION EntrezGeneIds.chip 0.581 0.0121	LINDGREN_BLADDER_CANCER_HIGH_RECURRENCE HUMAN_GENE_SYMBOL.chip 0.581 0.0121	PETRETTO_CARDIAC_HYPERTROPHY HG-U133A.chip 0.57 0.0143	module_47 HUMAN_GENE_SYMBOL.chip 0.564 0.0154	V$HTF_01 HUMAN_GENE_SYMBOL.chip 0.561 0.016	module_1 HUMAN_GENE_SYMBOL.chip 0.56 0.0163	BROWNE_HCMV_INFECTION_48HR_DN HG_U95A.chip 0.64 0.0049	ZHU_CMV_24_HR_DN SEQ_ACCESSION.chip 0.59 0.0106	ZHU_CMV_ALL_DN SEQ_ACCESSION.chip 0.583 0.0117	WILCOX_PRESPONSE_TO_ROGESTERONE_DN HG-U133A.chip 0.579 0.0126	WONG_ENDMETRIUM_CANCER_DN SEQ_ACCESSION.chip 0.572 0.0137
140609	NEK7	HOEBEKE_LYMPHOID_STEM_CELL_UP HG-U133A.chip 0.584 0.0116	FAELT_B_CLL_WITH_VH_REARRANGEMENTS_UP HG_U95Av2.chip 0.583 0.0118	CASORELLI_APL_SECONDARY_VS_DE_NOVO_UP HG-U133A.chip 0.573 0.0136	module_237 HUMAN_GENE_SYMBOL.chip 0.57 0.0142	HADDAD_B_LYMPHOCYTE_PROGENITOR HG-U133A.chip 0.569 0.0144	RUIZ_TNC_TARGETS_UP HG-U133A.chip 0.561 0.0159	REACTOME_SIGNALING_BY_BMP EntrezGeneIds.chip 0.561 0.0161	GNF2_DDX5 HUMAN_GENE_SYMBOL.chip 0.555 0.0173	CROMER_METASTASIS_UP SEQ_ACCESSION.chip 0.554 0.0177	ROSS_ACUTE_MYELOID_LEUKEMIA_CBF HG-U133A.chip 0.553 0.0178	KOYAMA_SEMA3B_TARGETS_DN SEQ_ACCESSION.chip 0.593 0.0102	CHUNG_BLISTER_CYTOTOXICITY_DN HG-U133_Plus_2.chip 0.58 0.0123	WAMUNYOKOLI_OVARIAN_CANCER_LMP_DN HG-U133_Plus_2.chip 0.569 0.0143	DACOSTA_UV_RESPONSE_VIA_ERCC3_XPCS_DN SEQ_ACCESSION.chip 0.564 0.0154	LU_AGING_BRAIN_DN HG_U95Av2.chip 0.56 0.0162
140612	ZFP28	V$OLF1_01 HUMAN_GENE_SYMBOL.chip 0.586 0.0112	REACTOME_REGULATION_OF_INSULIN_SECRETION_BY_GLUCAGON_LIKE_PEPTIDE_1 EntrezGeneIds.chip 0.58 0.0123	GNF2_RTN1 HUMAN_GENE_SYMBOL.chip 0.577 0.0129	REACTOME_CAM_PATHWAY EntrezGeneIds.chip 0.561 0.0161	PATTERN_SPECIFICATION_PROCESS HUMAN_GENE_SYMBOL.chip 0.56 0.0163	V$OCT1_04 HUMAN_GENE_SYMBOL.chip 0.559 0.0165	V$OCT1_02 HUMAN_GENE_SYMBOL.chip 0.545 0.0198	CAGNYGKNAAA_UNKNOWN HUMAN_GENE_SYMBOL.chip 0.545 0.0199	chrxq21 HUMAN_GENE_SYMBOL.chip 0.543 0.0204	MORF_ERCC4 HUMAN_GENE_SYMBOL.chip 0.543 0.0205	GRADE_COLON_AND_RECTAL_CANCER_DN HUMAN_GENE_SYMBOL.chip 0.53 0.0239	RESPONSE_TO_CHEMICAL_STIMULUS HUMAN_GENE_SYMBOL.chip -0.603 0.0243	ENK_UV_RESPONSE_EPIDERMIS_UP HG-U133A.chip -0.599 0.0253	KEGG_FRUCTOSE_AND_MANNOSE_METABOLISM EntrezGeneIds.chip -0.592 0.0276	SABATES_COLORECTAL_ADENOMA_UP HG-U133_Plus_2.chip -0.59 0.0283
140625	ACTRT2	NEUROTRANSMITTER_BINDING HUMAN_GENE_SYMBOL.chip 0.752 6e-04	NEUROTRANSMITTER_RECEPTOR_ACTIVITY HUMAN_GENE_SYMBOL.chip 0.751 6e-04	module_379 HUMAN_GENE_SYMBOL.chip 0.739 7e-04	module_242 HUMAN_GENE_SYMBOL.chip 0.739 7e-04	module_181 HUMAN_GENE_SYMBOL.chip 0.721 0.0011	NEUROPEPTIDE_BINDING HUMAN_GENE_SYMBOL.chip 0.718 0.0012	NEUROPEPTIDE_RECEPTOR_ACTIVITY HUMAN_GENE_SYMBOL.chip 0.717 0.0012	DETECTION_OF_EXTERNAL_STIMULUS HUMAN_GENE_SYMBOL.chip 0.717 0.0012	CATION_CHANNEL_ACTIVITY HUMAN_GENE_SYMBOL.chip 0.716 0.0012	SUBSTRATE_SPECIFIC_CHANNEL_ACTIVITY HUMAN_GENE_SYMBOL.chip 0.713 0.0013	SHEN_SMARCA2_TARGETS_DN HG-U133A.chip 0.757 5e-04	WEBER_METHYLATED_HCP_IN_FIBROBLAST_DN HUMAN_GENE_SYMBOL.chip 0.663 0.0033	WEBER_METHYLATED_HCP_IN_SPERM_DN HUMAN_GENE_SYMBOL.chip 0.644 0.0045	BENPORATH_SOX2_TARGETS EntrezGeneIds.chip -0.704 0.0056	BROWNE_HCMV_INFECTION_16HR_UP HG_U95A.chip -0.694 0.0067
140628	GATA5	VOLTAGE_GATED_POTASSIUM_CHANNEL_ACTIVITY HUMAN_GENE_SYMBOL.chip 0.672 0.0028	VOLTAGE_GATED_POTASSIUM_CHANNEL_COMPLEX HUMAN_GENE_SYMBOL.chip 0.663 0.0033	POTASSIUM_CHANNEL_ACTIVITY HUMAN_GENE_SYMBOL.chip 0.651 0.0041	CATION_TRANSMEMBRANE_TRANSPORTER_ACTIVITY HUMAN_GENE_SYMBOL.chip 0.639 0.0049	VOLTAGE_GATED_CHANNEL_ACTIVITY HUMAN_GENE_SYMBOL.chip 0.626 0.0061	ION_TRANSMEMBRANE_TRANSPORTER_ACTIVITY HUMAN_GENE_SYMBOL.chip 0.621 0.0066	SUBSTRATE_SPECIFIC_CHANNEL_ACTIVITY HUMAN_GENE_SYMBOL.chip 0.619 0.0069	CATION_CHANNEL_ACTIVITY HUMAN_GENE_SYMBOL.chip 0.618 0.007	ION_CHANNEL_ACTIVITY HUMAN_GENE_SYMBOL.chip 0.616 0.0071	GATED_CHANNEL_ACTIVITY HUMAN_GENE_SYMBOL.chip 0.616 0.0071	LAU_APOPTOSIS_CDKN2A_UP HG-U133A.chip -0.65 0.0129	JIANG_HYPOXIA_NORMAL SEQ_ACCESSION.chip -0.643 0.0143	BUYTAERT_PHOTODYNAMIC_THERAPY_STRESS_UP HG-U133A.chip -0.642 0.0145	GENTILE_UV_RESPONSE_CLUSTER_D9 SEQ_ACCESSION.chip -0.64 0.0149	module_136 HUMAN_GENE_SYMBOL.chip -0.639 0.0152
140679	SLC32A1	NEUROTRANSMITTER_RECEPTOR_ACTIVITY HUMAN_GENE_SYMBOL.chip 0.69 0.002	VOLTAGE_GATED_CATION_CHANNEL_ACTIVITY HUMAN_GENE_SYMBOL.chip 0.688 0.0021	NEUROTRANSMITTER_BINDING HUMAN_GENE_SYMBOL.chip 0.687 0.0021	NEUROPEPTIDE_BINDING HUMAN_GENE_SYMBOL.chip 0.686 0.0022	NEUROPEPTIDE_RECEPTOR_ACTIVITY HUMAN_GENE_SYMBOL.chip 0.684 0.0022	VOLTAGE_GATED_CHANNEL_ACTIVITY HUMAN_GENE_SYMBOL.chip 0.676 0.0026	CAR_WBSCR22 HUMAN_GENE_SYMBOL.chip 0.66 0.0034	CAR_MYST2 HUMAN_GENE_SYMBOL.chip 0.659 0.0035	CATION_CHANNEL_ACTIVITY HUMAN_GENE_SYMBOL.chip 0.652 0.004	CAR_MLANA HUMAN_GENE_SYMBOL.chip 0.651 0.004	SHEN_SMARCA2_TARGETS_DN HG-U133A.chip 0.646 0.0044	DITTMER_PTHLH_TARGETS_UP HG-U133A.chip -0.655 0.012	WELCSH_BRCA1_TARGETS_1_UP SEQ_ACCESSION.chip -0.654 0.0122	WEBER_METHYLATED_HCP_IN_FIBROBLAST_DN HUMAN_GENE_SYMBOL.chip 0.574 0.0134	module_243 HUMAN_GENE_SYMBOL.chip -0.642 0.0145
140680	C20orf96	MORF_FDXR HUMAN_GENE_SYMBOL.chip 0.528 0.0247	GCM_PRKCG HUMAN_GENE_SYMBOL.chip 0.527 0.0249	MORF_PRKACA HUMAN_GENE_SYMBOL.chip 0.527 0.0249	GCM_BNIP1 HUMAN_GENE_SYMBOL.chip 0.523 0.0263	GCM_RING1 HUMAN_GENE_SYMBOL.chip 0.521 0.0268	ION_TRANSMEMBRANE_TRANSPORTER_ACTIVITY HUMAN_GENE_SYMBOL.chip 0.514 0.0293	CATION_TRANSMEMBRANE_TRANSPORTER_ACTIVITY HUMAN_GENE_SYMBOL.chip 0.511 0.0305	SENSORY_PERCEPTION HUMAN_GENE_SYMBOL.chip 0.51 0.0307	MORF_PDPK1 HUMAN_GENE_SYMBOL.chip 0.505 0.0324	MORF_RAGE HUMAN_GENE_SYMBOL.chip 0.505 0.0328	DEBIASI_APOPTOSIS_BY_REOVIRUS_INFECTION_UP SEQ_ACCESSION.chip -0.566 0.0379	KRIGE_RESPONSE_TO_TOSEDOSTAT_24HR_UP HG-U133_Plus_2.chip -0.562 0.0393	LIU_VMYB_TARGETS_UP HG-U133A.chip -0.56 0.0405	AACTGGA,MIR-145 HUMAN_GENE_SYMBOL.chip -0.548 0.0459	BUYTAERT_PHOTODYNAMIC_THERAPY_STRESS_UP HG-U133A.chip -0.547 0.0465
140683	C20orf70	module_181 HUMAN_GENE_SYMBOL.chip 0.725 0.001	CAR_MYST2 HUMAN_GENE_SYMBOL.chip 0.724 0.001	module_104 HUMAN_GENE_SYMBOL.chip 0.715 0.0012	module_379 HUMAN_GENE_SYMBOL.chip 0.711 0.0013	module_242 HUMAN_GENE_SYMBOL.chip 0.711 0.0013	CATION_CHANNEL_ACTIVITY HUMAN_GENE_SYMBOL.chip 0.708 0.0014	VOLTAGE_GATED_POTASSIUM_CHANNEL_COMPLEX HUMAN_GENE_SYMBOL.chip 0.705 0.0015	VOLTAGE_GATED_POTASSIUM_CHANNEL_ACTIVITY HUMAN_GENE_SYMBOL.chip 0.704 0.0015	ION_CHANNEL_ACTIVITY HUMAN_GENE_SYMBOL.chip 0.703 0.0016	VOLTAGE_GATED_CHANNEL_ACTIVITY HUMAN_GENE_SYMBOL.chip 0.702 0.0016	SHEN_SMARCA2_TARGETS_DN HG-U133A.chip 0.732 9e-04	FLECHNER_PBL_KIDNEY_TRANSPLANT_OK_VS_DONOR_UP HG_U95Av2.chip -0.695 0.0066	WEBER_METHYLATED_HCP_IN_FIBROBLAST_DN HUMAN_GENE_SYMBOL.chip 0.619 0.0069	WELCSH_BRCA1_TARGETS_1_UP SEQ_ACCESSION.chip -0.684 0.0079	TOOKER_GEMCITABINE_RESISTANCE_UP HG-U133A.chip -0.683 0.0079
140685	ZBTB46	CALCIUM_CHANNEL_ACTIVITY HUMAN_GENE_SYMBOL.chip 0.6 0.0091	MORF_PAX7 HUMAN_GENE_SYMBOL.chip 0.535 0.0225	IGARASHI_ATF4_TARGETS_DN HG-U133_Plus_2.chip -0.603 0.0243	VOLTAGE_GATED_CATION_CHANNEL_ACTIVITY HUMAN_GENE_SYMBOL.chip 0.521 0.0269	GENERATION_OF_A_SIGNAL_INVOLVED_IN_CELL_CELL_SIGNALING HUMAN_GENE_SYMBOL.chip 0.518 0.0279	GGGGCCC,MIR-296 HUMAN_GENE_SYMBOL.chip 0.514 0.0294	NEUROPEPTIDE_BINDING HUMAN_GENE_SYMBOL.chip 0.509 0.031	GCM_ERCC4 HUMAN_GENE_SYMBOL.chip 0.507 0.0319	BRAIN_DEVELOPMENT HUMAN_GENE_SYMBOL.chip 0.502 0.0339	NEUROPEPTIDE_RECEPTOR_ACTIVITY HUMAN_GENE_SYMBOL.chip 0.501 0.0341	FARMER_BREAST_CANCER_APOCRINE_VS_BASAL HG-U133A.chip -0.65 0.013	FARMER_BREAST_CANCER_BASAL_VS_LULMINAL HG-U133A.chip -0.628 0.0175	OUELLET_CULTURED_OVARIAN_CANCER_INVASIVE_VS_LMP_UP Hu6800.chip -0.609 0.0226	WAMUNYOKOLI_OVARIAN_CANCER_GRADES_1_2_UP HG-U133_Plus_2.chip -0.605 0.0236	BROWNE_HCMV_INFECTION_48HR_UP HG_U95A.chip -0.602 0.0246
140686	WFDC3	MOREAUX_MULTIPLE_MYELOMA_BY_TACI_UP HG-U133A.chip 0.526 0.0254	AMINE_RECEPTOR_ACTIVITY HUMAN_GENE_SYMBOL.chip 0.474 0.0461	RHODOPSIN_LIKE_RECEPTOR_ACTIVITY HUMAN_GENE_SYMBOL.chip 0.466 0.0505	REACTOME_CYTOCHROME_P450_ARRANGED_BY_SUBSTRATE_TYPE EntrezGeneIds.chip 0.46 0.0539	REACTOME_AMINE_LIGAND_BINDING_RECEPTORS EntrezGeneIds.chip 0.457 0.0554	NEUROTRANSMITTER_BINDING HUMAN_GENE_SYMBOL.chip 0.456 0.0561	PEPTIDE_RECEPTOR_ACTIVITY HUMAN_GENE_SYMBOL.chip 0.455 0.0563	VOLTAGE_GATED_CHANNEL_ACTIVITY HUMAN_GENE_SYMBOL.chip 0.45 0.0591	NEUROPEPTIDE_BINDING HUMAN_GENE_SYMBOL.chip 0.443 0.0634	SUBSTRATE_SPECIFIC_CHANNEL_ACTIVITY HUMAN_GENE_SYMBOL.chip 0.443 0.0636	SHEN_SMARCA2_TARGETS_DN HG-U133A.chip 0.447 0.0614	TTTTGAG,MIR-373 HUMAN_GENE_SYMBOL.chip -0.512 0.0665	ATCATGA,MIR-433 HUMAN_GENE_SYMBOL.chip -0.509 0.0686	BIOPOLYMER_MODIFICATION HUMAN_GENE_SYMBOL.chip -0.482 0.0882	V$SREBP1_01 HUMAN_GENE_SYMBOL.chip -0.478 0.0911
140687	GCNT7	module_104 HUMAN_GENE_SYMBOL.chip 0.674 0.0027	module_181 HUMAN_GENE_SYMBOL.chip 0.664 0.0032	module_379 HUMAN_GENE_SYMBOL.chip 0.662 0.0033	module_41 HUMAN_GENE_SYMBOL.chip 0.657 0.0036	TRANSMISSION_OF_NERVE_IMPULSE HUMAN_GENE_SYMBOL.chip 0.654 0.0038	module_242 HUMAN_GENE_SYMBOL.chip 0.654 0.0038	NEUROLOGICAL_SYSTEM_PROCESS HUMAN_GENE_SYMBOL.chip 0.649 0.0042	SYNAPTIC_TRANSMISSION HUMAN_GENE_SYMBOL.chip 0.641 0.0048	POTASSIUM_ION_TRANSPORT HUMAN_GENE_SYMBOL.chip 0.636 0.0052	V$NRSF_01 HUMAN_GENE_SYMBOL.chip 0.63 0.0057	SHEN_SMARCA2_TARGETS_DN HG-U133A.chip 0.691 0.002	HATADA_METHYLATED_IN_LUNG_CANCER_DN SEQ_ACCESSION.chip 0.607 0.0082	MORF_RAB11A HUMAN_GENE_SYMBOL.chip -0.649 0.0131	MORF_BECN1 HUMAN_GENE_SYMBOL.chip -0.645 0.0139	BROWNE_HCMV_INFECTION_16HR_UP HG_U95A.chip -0.634 0.0162
140688	C20orf112	NIKOLSKY_BREAST_CANCER_20Q12_Q13_AMPLICON EntrezGeneIds.chip 0.485 0.041	chr20q13 HUMAN_GENE_SYMBOL.chip 0.428 0.0737	chr20q11 HUMAN_GENE_SYMBOL.chip 0.398 0.0967	EXCRETION HUMAN_GENE_SYMBOL.chip 0.372 0.1211	REACTOME_TIGHT_JUNCTION_INTERACTIONS EntrezGeneIds.chip 0.346 0.1487	TIGHT_JUNCTION HUMAN_GENE_SYMBOL.chip 0.339 0.1568	LUCAS_HNF4A_TARGETS_UP HUMAN_GENE_SYMBOL.chip 0.337 0.1592	REACTOME_CELL_CELL_ADHESION_SYSTEMS EntrezGeneIds.chip 0.334 0.1629	APICAL_JUNCTION_COMPLEX HUMAN_GENE_SYMBOL.chip 0.326 0.1736	APICOLATERAL_PLASMA_MEMBRANE HUMAN_GENE_SYMBOL.chip 0.326 0.1736	WATANABE_COLON_CANCER_MSI_VS_MSS_DN HG-U133_Plus_2.chip 0.405 0.0909	RODRIGUES_NTN1_TARGETS_DN HG-U133_Plus_2.chip 0.368 0.1251	PARENT_MTOR_SIGNALING_DN HG-U133_Plus_2.chip 0.349 0.146	LAIHO_COLORECTAL_CANCER_SERRATED_DN HG-U133A.chip 0.331 0.1663	REACTOME_G_BETA_GAMMA_SIGNALLING_THROUGH_PI3KGAMMA EntrezGeneIds.chip -0.378 0.2016
140689	CBLN4	V$MEIS1BHOXA9_01 HUMAN_GENE_SYMBOL.chip 0.594 0.01	G_PROTEIN_SIGNALING__COUPLED_TO_IP3_SECOND_MESSENGER__PHOSPHOLIPASE_C_ACTIVATING HUMAN_GENE_SYMBOL.chip 0.575 0.0133	G_PROTEIN_SIGNALING__ADENYLATE_CYCLASE_ACTIVATING_PATHWAY HUMAN_GENE_SYMBOL.chip 0.565 0.0153	REGULATION_OF_CELL_DIFFERENTIATION HUMAN_GENE_SYMBOL.chip 0.563 0.0156	REACTOME_NUCLEAR_RECEPTOR_TRANSCRIPTION_PATHWAY EntrezGeneIds.chip 0.529 0.0244	REACTOME_REGULATION_OF_BETA_CELL_DEVELOPMENT EntrezGeneIds.chip 0.526 0.0252	PHOSPHOINOSITIDE_MEDIATED_SIGNALING HUMAN_GENE_SYMBOL.chip 0.524 0.0259	V$HFH3_01 HUMAN_GENE_SYMBOL.chip 0.523 0.0262	NEGATIVE_REGULATION_OF_CELL_DIFFERENTIATION HUMAN_GENE_SYMBOL.chip 0.522 0.0265	V$HNF3B_01 HUMAN_GENE_SYMBOL.chip 0.522 0.0266	WONG_ENDMETRIUM_CANCER_DN SEQ_ACCESSION.chip 0.501 0.0341	V$NFY_Q6 HUMAN_GENE_SYMBOL.chip -0.568 0.037	MOTOR_ACTIVITY HUMAN_GENE_SYMBOL.chip -0.564 0.0385	module_303 HUMAN_GENE_SYMBOL.chip -0.562 0.0394	CHARAFE_BREAST_CANCER_LUMINAL_VS_MESENCHYMAL_UP HG-U133_Plus_2.chip -0.549 0.0454
140690	CTCFL	MORF_WNT1 HUMAN_GENE_SYMBOL.chip 0.482 0.0422	module_316 HUMAN_GENE_SYMBOL.chip 0.466 0.0504	MORF_MAP3K14 HUMAN_GENE_SYMBOL.chip 0.457 0.0555	PEPTIDE_RECEPTOR_ACTIVITY HUMAN_GENE_SYMBOL.chip 0.436 0.0683	G_PROTEIN_COUPLED_RECEPTOR_ACTIVITY HUMAN_GENE_SYMBOL.chip 0.413 0.0844	GCM_TEC HUMAN_GENE_SYMBOL.chip 0.411 0.0862	RHODOPSIN_LIKE_RECEPTOR_ACTIVITY HUMAN_GENE_SYMBOL.chip 0.409 0.0882	SYSTEM_PROCESS HUMAN_GENE_SYMBOL.chip 0.406 0.0905	GCM_PTPRU HUMAN_GENE_SYMBOL.chip 0.405 0.0912	AGUIRRE_PANCREATIC_CANCER_COPY_NUMBER_DN HG-U133A.chip -0.478 0.0914	GOLGI_APPARATUS HUMAN_GENE_SYMBOL.chip -0.552 0.0441	MORF_BECN1 HUMAN_GENE_SYMBOL.chip -0.476 0.0928	SHEN_SMARCA2_TARGETS_DN HG-U133A.chip 0.402 0.0937	GOLGI_APPARATUS_PART HUMAN_GENE_SYMBOL.chip -0.469 0.0987	GOLGI_MEMBRANE HUMAN_GENE_SYMBOL.chip -0.463 0.1047
140691	TRIM69	GCM_TEC HUMAN_GENE_SYMBOL.chip 0.657 0.0036	CAR_MLANA HUMAN_GENE_SYMBOL.chip 0.633 0.0055	DETECTION_OF_STIMULUS HUMAN_GENE_SYMBOL.chip 0.629 0.0058	DETECTION_OF_EXTERNAL_STIMULUS HUMAN_GENE_SYMBOL.chip 0.623 0.0064	CAR_MYST2 HUMAN_GENE_SYMBOL.chip 0.62 0.0068	KEGG_OLFACTORY_TRANSDUCTION EntrezGeneIds.chip 0.618 0.0069	GCM_ERCC4 HUMAN_GENE_SYMBOL.chip 0.615 0.0073	GCM_SUPT4H1 HUMAN_GENE_SYMBOL.chip 0.611 0.0077	REACTOME_OLFACTORY_SIGNALING_PATHWAY EntrezGeneIds.chip 0.602 0.0089	GCM_SMARCD1 HUMAN_GENE_SYMBOL.chip 0.599 0.0093	GGCNRNWCTTYS_UNKNOWN HUMAN_GENE_SYMBOL.chip -0.635 0.0159	SHEN_SMARCA2_TARGETS_DN HG-U133A.chip 0.558 0.0166	module_114 HUMAN_GENE_SYMBOL.chip -0.624 0.0185	HSIAO_HOUSEKEEPING_GENES Hu6800.chip -0.619 0.0197	WEBER_METHYLATED_HCP_IN_FIBROBLAST_DN HUMAN_GENE_SYMBOL.chip 0.545 0.0199
140699	C20orf132	AMINE_RECEPTOR_ACTIVITY HUMAN_GENE_SYMBOL.chip 0.703 0.0015	REACTOME_AMINE_LIGAND_BINDING_RECEPTORS EntrezGeneIds.chip 0.693 0.0019	RHODOPSIN_LIKE_RECEPTOR_ACTIVITY HUMAN_GENE_SYMBOL.chip 0.687 0.0021	G_PROTEIN_COUPLED_RECEPTOR_ACTIVITY HUMAN_GENE_SYMBOL.chip 0.677 0.0025	KEGG_NEUROACTIVE_LIGAND_RECEPTOR_INTERACTION EntrezGeneIds.chip 0.654 0.0038	PEPTIDE_RECEPTOR_ACTIVITY HUMAN_GENE_SYMBOL.chip 0.645 0.0045	NEUROTRANSMITTER_BINDING HUMAN_GENE_SYMBOL.chip 0.63 0.0057	FEEDING_BEHAVIOR HUMAN_GENE_SYMBOL.chip 0.626 0.0061	MORF_IL9 HUMAN_GENE_SYMBOL.chip 0.62 0.0067	GATED_CHANNEL_ACTIVITY HUMAN_GENE_SYMBOL.chip 0.62 0.0067	BENPORATH_SOX2_TARGETS EntrezGeneIds.chip -0.673 0.0092	MOHANKUMAR_TLX1_TARGETS_UP SEQ_ACCESSION.chip -0.672 0.0093	BROWNE_HCMV_INFECTION_14HR_UP HG_U95A.chip -0.667 0.0101	CELLULAR_LOCALIZATION HUMAN_GENE_SYMBOL.chip -0.659 0.0114	SHEN_SMARCA2_TARGETS_DN HG-U133A.chip 0.574 0.0134
1406	CRX	CAR_MLANA HUMAN_GENE_SYMBOL.chip 0.825 1e-04	CATION_CHANNEL_ACTIVITY HUMAN_GENE_SYMBOL.chip 0.824 1e-04	NEUROPEPTIDE_RECEPTOR_ACTIVITY HUMAN_GENE_SYMBOL.chip 0.823 1e-04	module_41 HUMAN_GENE_SYMBOL.chip 0.822 1e-04	ION_CHANNEL_ACTIVITY HUMAN_GENE_SYMBOL.chip 0.82 1e-04	NEUROPEPTIDE_BINDING HUMAN_GENE_SYMBOL.chip 0.819 1e-04	DETECTION_OF_EXTERNAL_STIMULUS HUMAN_GENE_SYMBOL.chip 0.818 1e-04	GCM_PTPRU HUMAN_GENE_SYMBOL.chip 0.817 1e-04	VOLTAGE_GATED_CATION_CHANNEL_ACTIVITY HUMAN_GENE_SYMBOL.chip 0.815 1e-04	METAL_ION_TRANSMEMBRANE_TRANSPORTER_ACTIVITY HUMAN_GENE_SYMBOL.chip 0.815 1e-04	MORF_RAB11A HUMAN_GENE_SYMBOL.chip -0.809 8e-04	WEBER_METHYLATED_HCP_IN_FIBROBLAST_DN HUMAN_GENE_SYMBOL.chip 0.732 9e-04	MORF_PPP2R5E HUMAN_GENE_SYMBOL.chip -0.795 0.0011	module_36 HUMAN_GENE_SYMBOL.chip -0.789 0.0012	module_243 HUMAN_GENE_SYMBOL.chip -0.782 0.0014
140700	SAMD10	NEUROTRANSMITTER_RECEPTOR_ACTIVITY HUMAN_GENE_SYMBOL.chip 0.693 0.0019	VOLTAGE_GATED_CHANNEL_ACTIVITY HUMAN_GENE_SYMBOL.chip 0.692 0.0019	VOLTAGE_GATED_POTASSIUM_CHANNEL_ACTIVITY HUMAN_GENE_SYMBOL.chip 0.689 0.002	VOLTAGE_GATED_POTASSIUM_CHANNEL_COMPLEX HUMAN_GENE_SYMBOL.chip 0.684 0.0022	module_379 HUMAN_GENE_SYMBOL.chip 0.681 0.0023	module_242 HUMAN_GENE_SYMBOL.chip 0.68 0.0024	NEUROTRANSMITTER_BINDING HUMAN_GENE_SYMBOL.chip 0.679 0.0024	module_181 HUMAN_GENE_SYMBOL.chip 0.675 0.0026	SUBSTRATE_SPECIFIC_CHANNEL_ACTIVITY HUMAN_GENE_SYMBOL.chip 0.674 0.0027	ION_CHANNEL_ACTIVITY HUMAN_GENE_SYMBOL.chip 0.669 0.0029	SHEN_SMARCA2_TARGETS_DN HG-U133A.chip 0.695 0.0018	LIU_VMYB_TARGETS_UP HG-U133A.chip -0.703 0.0058	BENPORATH_OCT4_TARGETS EntrezGeneIds.chip -0.693 0.0068	HAMAI_APOPTOSIS_VIA_TRAIL_UP HUMAN_GENE_SYMBOL.chip -0.692 0.0068	NUYTTEN_NIPP1_TARGETS_UP HUMAN_GENE_SYMBOL.chip -0.674 0.0091
140701	ABHD16B	NEUROTRANSMITTER_RECEPTOR_ACTIVITY HUMAN_GENE_SYMBOL.chip 0.653 0.0039	NEUROTRANSMITTER_BINDING HUMAN_GENE_SYMBOL.chip 0.641 0.0048	NEUROPEPTIDE_BINDING HUMAN_GENE_SYMBOL.chip 0.641 0.0048	NEUROPEPTIDE_RECEPTOR_ACTIVITY HUMAN_GENE_SYMBOL.chip 0.64 0.0048	VOLTAGE_GATED_CATION_CHANNEL_ACTIVITY HUMAN_GENE_SYMBOL.chip 0.634 0.0054	VOLTAGE_GATED_CHANNEL_ACTIVITY HUMAN_GENE_SYMBOL.chip 0.634 0.0054	module_242 HUMAN_GENE_SYMBOL.chip 0.625 0.0062	module_379 HUMAN_GENE_SYMBOL.chip 0.619 0.0068	CAR_WBSCR22 HUMAN_GENE_SYMBOL.chip 0.612 0.0076	CATION_CHANNEL_ACTIVITY HUMAN_GENE_SYMBOL.chip 0.611 0.0077	SHEN_SMARCA2_TARGETS_DN HG-U133A.chip 0.603 0.0087	WEBER_METHYLATED_HCP_IN_FIBROBLAST_DN HUMAN_GENE_SYMBOL.chip 0.568 0.0145	TACTTGA,MIR-26A,MIR-26B HUMAN_GENE_SYMBOL.chip -0.637 0.0155	TCCAGAT,MIR-516-5P HUMAN_GENE_SYMBOL.chip -0.635 0.0159	WEI_MIR34A_TARGETS EntrezGeneIds.chip -0.604 0.0239
140706	C20orf160	module_146 HUMAN_GENE_SYMBOL.chip 0.731 9e-04	TRANSMEMBRANE_RECEPTOR_ACTIVITY HUMAN_GENE_SYMBOL.chip 0.691 0.0019	RECEPTOR_ACTIVITY HUMAN_GENE_SYMBOL.chip 0.682 0.0023	CELL_SURFACE_RECEPTOR_LINKED_SIGNAL_TRANSDUCTION_GO_0007166 HUMAN_GENE_SYMBOL.chip 0.661 0.0033	V$PAX_Q6 HUMAN_GENE_SYMBOL.chip 0.66 0.0034	HATADA_METHYLATED_IN_LUNG_CANCER_UP SEQ_ACCESSION.chip 0.649 0.0042	module_288 HUMAN_GENE_SYMBOL.chip 0.646 0.0044	module_27 HUMAN_GENE_SYMBOL.chip 0.646 0.0044	REACTOME_DOWNSTREAM_EVENTS_IN_GPCR_SIGNALING EntrezGeneIds.chip 0.638 0.005	SMID_BREAST_CANCER_NORMAL_LIKE_UP HG-U133A.chip 0.638 0.005	BERTUCCI_INVASIVE_CARCINOMA_DUCTAL_VS_LOBULAR_DN SEQ_ACCESSION.chip 0.645 0.0045	SABATES_COLORECTAL_ADENOMA_DN HG-U133_Plus_2.chip 0.644 0.0046	CAIRO_HEPATOBLASTOMA_CLASSES_DN HG-U133A.chip 0.6 0.0092	NAKAYAMA_SOFT_TISSUE_TUMORS_PCA2_DN HG-U133A.chip 0.589 0.0108	WINTER_HYPOXIA_DN HG-U133_Plus_2.chip 0.589 0.0108
140710	KIAA0889	CAGCAGG,MIR-370 HUMAN_GENE_SYMBOL.chip 0.596 0.0097	V$AP2_Q6_01 HUMAN_GENE_SYMBOL.chip 0.552 0.0182	V$MZF1_02 HUMAN_GENE_SYMBOL.chip 0.515 0.0289	SAKAI_TUMOR_INFILTRATING_MONOCYTES_UP SEQ_ACCESSION.chip 0.512 0.0301	YAMASHITA_LIVER_CANCER_STEM_CELL_DN HUMAN_GENE_SYMBOL.chip -0.566 0.0376	NIKOLSKY_MUTATED_AND_AMPLIFIED_IN_BREAST_CANCER EntrezGeneIds.chip 0.492 0.0377	AGCTCCT,MIR-28 HUMAN_GENE_SYMBOL.chip 0.491 0.0384	AGTTCTC,MIR-146A,MIR-146B HUMAN_GENE_SYMBOL.chip 0.489 0.0391	V$AHR_Q5 HUMAN_GENE_SYMBOL.chip 0.476 0.0451	GNF2_RTN1 HUMAN_GENE_SYMBOL.chip 0.476 0.0453	KEGG_PPAR_SIGNALING_PATHWAY EntrezGeneIds.chip -0.518 0.0625	HSIAO_LIVER_SPECIFIC_GENES Hu6800.chip -0.508 0.069	CARBOXYLESTERASE_ACTIVITY HUMAN_GENE_SYMBOL.chip -0.505 0.0715	SABATES_COLORECTAL_ADENOMA_UP HG-U133_Plus_2.chip -0.503 0.0726	AMINO_ACID_TRANSMEMBRANE_TRANSPORTER_ACTIVITY HUMAN_GENE_SYMBOL.chip -0.502 0.0731
140711	C20orf118	REACTOME_CYTOCHROME_P450_ARRANGED_BY_SUBSTRATE_TYPE EntrezGeneIds.chip 0.441 0.065	ASTON_MAJOR_DEPRESSIVE_DISORDER_DN HG_U95Av2.chip -0.475 0.0944	KIM_MYCN_AMPLIFICATION_TARGETS_DN HUMAN_GENE_SYMBOL.chip -0.46 0.1067	ZHAN_MULTIPLE_MYELOMA_CD1_VS_CD2_DN HG-U133_Plus_2.chip -0.449 0.1176	NIKOLSKY_BREAST_CANCER_16Q24_AMPLICON EntrezGeneIds.chip 0.373 0.1205	REACTOME_NEUROTRANSMITTER_RELEASE_CYCLE EntrezGeneIds.chip 0.364 0.1294	SU_PANCREAS HG_U95A.chip 0.361 0.1327	MORF_MYST2 HUMAN_GENE_SYMBOL.chip 0.343 0.1523	REACTOME_STEROID_METABOLISM EntrezGeneIds.chip 0.337 0.1593	chr20q13 HUMAN_GENE_SYMBOL.chip 0.335 0.1622	LIU_VMYB_TARGETS_UP HG-U133A.chip -0.441 0.1252	chr6p24 HUMAN_GENE_SYMBOL.chip -0.431 0.1356	CTAGGAA,MIR-384 HUMAN_GENE_SYMBOL.chip -0.429 0.1387	GGCAGTG,MIR-324-3P HUMAN_GENE_SYMBOL.chip -0.418 0.1502	ZHAN_MULTIPLE_MYELOMA_MF_UP HG-U133_Plus_2.chip -0.417 0.1515
140730	RIMS4	VOLTAGE_GATED_CHANNEL_ACTIVITY HUMAN_GENE_SYMBOL.chip 0.771 4e-04	VOLTAGE_GATED_CATION_CHANNEL_ACTIVITY HUMAN_GENE_SYMBOL.chip 0.768 4e-04	CALCIUM_CHANNEL_ACTIVITY HUMAN_GENE_SYMBOL.chip 0.765 4e-04	CATION_CHANNEL_ACTIVITY HUMAN_GENE_SYMBOL.chip 0.726 0.001	NEUROPEPTIDE_BINDING HUMAN_GENE_SYMBOL.chip 0.72 0.0011	VOLTAGE_GATED_POTASSIUM_CHANNEL_COMPLEX HUMAN_GENE_SYMBOL.chip 0.72 0.0011	METAL_ION_TRANSMEMBRANE_TRANSPORTER_ACTIVITY HUMAN_GENE_SYMBOL.chip 0.719 0.0011	NEUROPEPTIDE_RECEPTOR_ACTIVITY HUMAN_GENE_SYMBOL.chip 0.718 0.0012	GATED_CHANNEL_ACTIVITY HUMAN_GENE_SYMBOL.chip 0.717 0.0012	NEUROTRANSMITTER_RECEPTOR_ACTIVITY HUMAN_GENE_SYMBOL.chip 0.717 0.0012	SHEN_SMARCA2_TARGETS_DN HG-U133A.chip 0.667 0.0031	DITTMER_PTHLH_TARGETS_UP HG-U133A.chip -0.699 0.0062	WEBER_METHYLATED_HCP_IN_FIBROBLAST_DN HUMAN_GENE_SYMBOL.chip 0.609 0.008	WELCSH_BRCA1_TARGETS_1_UP SEQ_ACCESSION.chip -0.678 0.0086	PROTEIN_LOCALIZATION HUMAN_GENE_SYMBOL.chip -0.667 0.0101
140731	ANKRD60	module_379 HUMAN_GENE_SYMBOL.chip 0.794 2e-04	module_104 HUMAN_GENE_SYMBOL.chip 0.787 3e-04	module_242 HUMAN_GENE_SYMBOL.chip 0.783 3e-04	module_181 HUMAN_GENE_SYMBOL.chip 0.78 3e-04	NEUROTRANSMITTER_BINDING HUMAN_GENE_SYMBOL.chip 0.767 4e-04	module_41 HUMAN_GENE_SYMBOL.chip 0.761 5e-04	NEUROTRANSMITTER_RECEPTOR_ACTIVITY HUMAN_GENE_SYMBOL.chip 0.759 5e-04	POTASSIUM_ION_TRANSPORT HUMAN_GENE_SYMBOL.chip 0.755 5e-04	KEGG_NEUROACTIVE_LIGAND_RECEPTOR_INTERACTION EntrezGeneIds.chip 0.753 5e-04	NEUROPEPTIDE_RECEPTOR_ACTIVITY HUMAN_GENE_SYMBOL.chip 0.75 6e-04	SHEN_SMARCA2_TARGETS_DN HG-U133A.chip 0.81 1e-04	HATADA_METHYLATED_IN_LUNG_CANCER_DN SEQ_ACCESSION.chip 0.696 0.0018	YAGI_AML_SURVIVAL HG_U95Av2.chip -0.746 0.0028	MORF_RAB11A HUMAN_GENE_SYMBOL.chip -0.745 0.0028	SHEN_SMARCA2_TARGETS_UP HG-U133A.chip -0.745 0.0028
140732	SUN5	REACTOME_AMINE_LIGAND_BINDING_RECEPTORS EntrezGeneIds.chip 0.673 0.0027	AMINE_RECEPTOR_ACTIVITY HUMAN_GENE_SYMBOL.chip 0.669 0.0029	KEGG_NEUROACTIVE_LIGAND_RECEPTOR_INTERACTION EntrezGeneIds.chip 0.649 0.0042	NEUROTRANSMITTER_BINDING HUMAN_GENE_SYMBOL.chip 0.647 0.0043	PEPTIDE_RECEPTOR_ACTIVITY HUMAN_GENE_SYMBOL.chip 0.642 0.0047	MORF_MAP3K14 HUMAN_GENE_SYMBOL.chip 0.636 0.0052	RHODOPSIN_LIKE_RECEPTOR_ACTIVITY HUMAN_GENE_SYMBOL.chip 0.634 0.0054	MORF_WNT1 HUMAN_GENE_SYMBOL.chip 0.618 0.007	REACTOME_G_ALPHA_S_SIGNALLING_EVENTS EntrezGeneIds.chip 0.614 0.0074	NEUROTRANSMITTER_RECEPTOR_ACTIVITY HUMAN_GENE_SYMBOL.chip 0.609 0.008	SHEN_SMARCA2_TARGETS_DN HG-U133A.chip 0.604 0.0086	WEBER_METHYLATED_HCP_IN_FIBROBLAST_DN HUMAN_GENE_SYMBOL.chip 0.558 0.0168	WEBER_METHYLATED_HCP_IN_SPERM_DN HUMAN_GENE_SYMBOL.chip 0.541 0.0209	BENPORATH_SOX2_TARGETS EntrezGeneIds.chip -0.607 0.0231	V$CREB_Q3 HUMAN_GENE_SYMBOL.chip -0.605 0.0236
140733	MACROD2	module_455 HUMAN_GENE_SYMBOL.chip 0.291 0.222	RICKMAN_HEAD_AND_NECK_CANCER_A HG-U133_Plus_2.chip 0.287 0.2278	chr20q12 HUMAN_GENE_SYMBOL.chip 0.275 0.2468	RICKMAN_TUMOR_DIFFERENTIATED_WELL_VS_MODERATELY_UP HG-U133_Plus_2.chip 0.262 0.2681	module_342 HUMAN_GENE_SYMBOL.chip 0.25 0.2872	chr3p22 HUMAN_GENE_SYMBOL.chip 0.249 0.2901	module_180 HUMAN_GENE_SYMBOL.chip 0.248 0.292	module_298 HUMAN_GENE_SYMBOL.chip 0.234 0.3164	KIM_RESPONSE_TO_TSA_AND_DECITABINE_UP HG-U133A.chip 0.229 0.3267	module_26 HUMAN_GENE_SYMBOL.chip 0.229 0.3268	CHEMNITZ_RESPONSE_TO_PROSTAGLANDIN_E2_DN HG-U133_Plus_2.chip 0.331 0.1664	SENGUPTA_NASOPHARYNGEAL_CARCINOMA_DN HG-U133_Plus_2.chip 0.303 0.2037	POOLA_INVASIVE_BREAST_CANCER_DN HG-U133A.chip 0.263 0.2654	SCHUETZ_BREAST_CANCER_DUCTAL_INVASIVE_DN HG-U133_Plus_2.chip 0.256 0.277	WATANABE_COLON_CANCER_MSI_VS_MSS_DN HG-U133_Plus_2.chip 0.243 0.301
140735	DYNLL2	REACTOME_METABOLISM_OF_CARBOHYDRATES EntrezGeneIds.chip 0.555 0.0174	COENZYME_METABOLIC_PROCESS HUMAN_GENE_SYMBOL.chip 0.553 0.0178	REACTOME_METABOLISM_OF_AMINO_ACIDS EntrezGeneIds.chip 0.552 0.0182	COFACTOR_METABOLIC_PROCESS HUMAN_GENE_SYMBOL.chip 0.545 0.0199	REACTOME_METABOLISM_OF_VITAMINS_AND_COFACTORS EntrezGeneIds.chip 0.543 0.0204	KEGG_PENTOSE_PHOSPHATE_PATHWAY EntrezGeneIds.chip 0.539 0.0215	ORGANELLAR_RIBOSOME HUMAN_GENE_SYMBOL.chip 0.538 0.0217	MITOCHONDRIAL_RIBOSOME HUMAN_GENE_SYMBOL.chip 0.538 0.0217	MOOTHA_PGC HUMAN_GENE_SYMBOL.chip 0.535 0.0226	HETEROCYCLE_METABOLIC_PROCESS HUMAN_GENE_SYMBOL.chip 0.532 0.0235	ACEVEDO_NORMAL_TISSUE_ADJACENT_TO_LIVER_TUMOR_DN EntrezGeneIds.chip 0.559 0.0164	WELCSH_BRCA1_TARGETS_1_DN SEQ_ACCESSION.chip 0.475 0.0458	PENG_RAPAMYCIN_RESPONSE_DN SEQ_ACCESSION.chip 0.471 0.0476	ACEVEDO_LIVER_CANCER_DN EntrezGeneIds.chip 0.47 0.0482	ZHANG_RESPONSE_TO_CANTHARIDIN_DN SEQ_ACCESSION.chip 0.465 0.0507
140738	TMEM37	KEGG_PPAR_SIGNALING_PATHWAY EntrezGeneIds.chip 0.653 0.0039	HSIAO_LIVER_SPECIFIC_GENES Hu6800.chip 0.634 0.0054	KEGG_GLYCEROLIPID_METABOLISM EntrezGeneIds.chip 0.623 0.0064	REACTOME_METABOLISM_OF_LIPIDS_AND_LIPOPROTEINS EntrezGeneIds.chip 0.606 0.0084	LIPID_METABOLIC_PROCESS HUMAN_GENE_SYMBOL.chip 0.605 0.0084	HOSHIDA_LIVER_CANCER_SUBCLASS_S3 EntrezGeneIds.chip 0.603 0.0087	CELLULAR_LIPID_METABOLIC_PROCESS HUMAN_GENE_SYMBOL.chip 0.601 0.009	KEGG_TRYPTOPHAN_METABOLISM EntrezGeneIds.chip 0.597 0.0095	module_24 HUMAN_GENE_SYMBOL.chip 0.562 0.0159	CARBOXYLESTERASE_ACTIVITY HUMAN_GENE_SYMBOL.chip 0.561 0.0161	YAMASHITA_LIVER_CANCER_STEM_CELL_DN HUMAN_GENE_SYMBOL.chip 0.664 0.0032	CAIRO_HEPATOBLASTOMA_DN HG-U133A.chip 0.632 0.0056	WOO_LIVER_CANCER_RECURRENCE_DN HG-U133A_2.chip 0.613 0.0075	ACEVEDO_LIVER_TUMOR_VS_NORMAL_ADJACENT_TISSUE_DN EntrezGeneIds.chip 0.594 0.01	ACEVEDO_LIVER_CANCER_DN EntrezGeneIds.chip 0.59 0.0107
140739	UBE2F	MOOTHA_PGC HUMAN_GENE_SYMBOL.chip 0.714 0.0012	CHUNG_BLISTER_CYTOTOXICITY_UP HG-U133_Plus_2.chip 0.708 0.0014	MORF_ATOX1 HUMAN_GENE_SYMBOL.chip 0.706 0.0015	module_91 HUMAN_GENE_SYMBOL.chip 0.703 0.0016	module_28 HUMAN_GENE_SYMBOL.chip 0.697 0.0017	module_273 HUMAN_GENE_SYMBOL.chip 0.691 0.0019	REACTOME_CYCLIN_E_ASSOCIATED_EVENTS_DURING_G1_S_TRANSITION_ EntrezGeneIds.chip 0.689 0.002	module_363 HUMAN_GENE_SYMBOL.chip 0.688 0.002	MORF_MBD4 HUMAN_GENE_SYMBOL.chip 0.688 0.0021	MORF_PPP2R4 HUMAN_GENE_SYMBOL.chip 0.688 0.0021	SAKAI_TUMOR_INFILTRATING_MONOCYTES_DN SEQ_ACCESSION.chip 0.696 0.0018	NUYTTEN_NIPP1_TARGETS_DN HUMAN_GENE_SYMBOL.chip 0.66 0.0034	DITTMER_PTHLH_TARGETS_DN HG-U133A.chip 0.658 0.0035	ZHOU_INFLAMMATORY_RESPONSE_LIVE_DN HG-U133_Plus_2.chip 0.654 0.0038	ZHOU_INFLAMMATORY_RESPONSE_LPS_DN HG-U133_Plus_2.chip 0.654 0.0038
140766	ADAMTS14	CAR_TNFRSF25 HUMAN_GENE_SYMBOL.chip 0.689 0.002	GCM_CDH5 HUMAN_GENE_SYMBOL.chip 0.686 0.0022	DETECTION_OF_EXTERNAL_STIMULUS HUMAN_GENE_SYMBOL.chip 0.682 0.0023	CAR_MYST2 HUMAN_GENE_SYMBOL.chip 0.68 0.0024	GGGGCCC,MIR-296 HUMAN_GENE_SYMBOL.chip 0.678 0.0025	CAR_MLANA HUMAN_GENE_SYMBOL.chip 0.676 0.0026	GCM_LTK HUMAN_GENE_SYMBOL.chip 0.674 0.0027	SENGUPTA_EBNA1_ANTICORRELATED HG-U133_Plus_2.chip 0.672 0.0028	RHODOPSIN_LIKE_RECEPTOR_ACTIVITY HUMAN_GENE_SYMBOL.chip 0.664 0.0032	REACTOME_OLFACTORY_SIGNALING_PATHWAY EntrezGeneIds.chip 0.664 0.0032	MORF_PPP2R5E HUMAN_GENE_SYMBOL.chip -0.72 0.0043	MORF_RAB11A HUMAN_GENE_SYMBOL.chip -0.716 0.0047	SHEN_SMARCA2_TARGETS_DN HG-U133A.chip 0.635 0.0053	module_36 HUMAN_GENE_SYMBOL.chip -0.702 0.0058	MORF_MBD4 HUMAN_GENE_SYMBOL.chip -0.689 0.0072
140767	NRSN1	REACTOME_OLFACTORY_SIGNALING_PATHWAY EntrezGeneIds.chip 0.777 3e-04	KEGG_OLFACTORY_TRANSDUCTION EntrezGeneIds.chip 0.756 5e-04	MORF_ERCC4 HUMAN_GENE_SYMBOL.chip 0.733 9e-04	MORF_BCL2L11 HUMAN_GENE_SYMBOL.chip 0.732 9e-04	MORF_ARL3 HUMAN_GENE_SYMBOL.chip 0.731 9e-04	MORF_NOS2A HUMAN_GENE_SYMBOL.chip 0.731 9e-04	MORF_PAX7 HUMAN_GENE_SYMBOL.chip 0.729 9e-04	MORF_TNFRSF6 HUMAN_GENE_SYMBOL.chip 0.727 0.001	MORF_CDH4 HUMAN_GENE_SYMBOL.chip 0.727 0.001	GCM_ERCC4 HUMAN_GENE_SYMBOL.chip 0.725 0.001	WEBER_METHYLATED_HCP_IN_FIBROBLAST_DN HUMAN_GENE_SYMBOL.chip 0.673 0.0027	SHEN_SMARCA2_TARGETS_DN HG-U133A.chip 0.67 0.0029	WEBER_METHYLATED_HCP_IN_SPERM_DN HUMAN_GENE_SYMBOL.chip 0.635 0.0052	JIANG_VHL_TARGETS SEQ_ACCESSION.chip -0.701 0.006	MORF_RAB5A HUMAN_GENE_SYMBOL.chip -0.691 0.007
140771	SMCR5	CALCIUM_CHANNEL_ACTIVITY HUMAN_GENE_SYMBOL.chip 0.551 0.0183	VOLTAGE_GATED_CATION_CHANNEL_ACTIVITY HUMAN_GENE_SYMBOL.chip 0.513 0.0296	VOLTAGE_GATED_CHANNEL_ACTIVITY HUMAN_GENE_SYMBOL.chip 0.512 0.03	AMINE_RECEPTOR_ACTIVITY HUMAN_GENE_SYMBOL.chip 0.505 0.0327	RHODOPSIN_LIKE_RECEPTOR_ACTIVITY HUMAN_GENE_SYMBOL.chip 0.495 0.0365	G_PROTEIN_SIGNALING__ADENYLATE_CYCLASE_ACTIVATING_PATHWAY HUMAN_GENE_SYMBOL.chip 0.493 0.0372	GENERATION_OF_A_SIGNAL_INVOLVED_IN_CELL_CELL_SIGNALING HUMAN_GENE_SYMBOL.chip 0.479 0.0438	REACTOME_AMINE_LIGAND_BINDING_RECEPTORS EntrezGeneIds.chip 0.475 0.0456	VOLTAGE_GATED_POTASSIUM_CHANNEL_COMPLEX HUMAN_GENE_SYMBOL.chip 0.474 0.0463	NEUROTRANSMITTER_BINDING HUMAN_GENE_SYMBOL.chip 0.467 0.0496	BROWNE_HCMV_INFECTION_48HR_UP HG_U95A.chip -0.551 0.0444	CUI_GLUCOSE_DEPRIVATION HUMAN_GENE_SYMBOL.chip -0.526 0.0577	SASAKI_ADULT_T_CELL_LEUKEMIA SEQ_ACCESSION.chip -0.525 0.0587	FARMER_BREAST_CANCER_APOCRINE_VS_BASAL HG-U133A.chip -0.516 0.0639	LIU_CMYB_TARGETS_UP HG-U133A.chip -0.515 0.0648
140775	SMCR8	chr17p11 HUMAN_GENE_SYMBOL.chip 0.495 0.0365	CAR_MLANA HUMAN_GENE_SYMBOL.chip 0.418 0.0806	MORF_BCL2L11 HUMAN_GENE_SYMBOL.chip 0.417 0.0814	GCM_ERCC4 HUMAN_GENE_SYMBOL.chip 0.411 0.0861	REACTOME_OLFACTORY_SIGNALING_PATHWAY EntrezGeneIds.chip 0.41 0.0874	KEGG_OLFACTORY_TRANSDUCTION EntrezGeneIds.chip 0.404 0.0919	CAR_TNFRSF25 HUMAN_GENE_SYMBOL.chip 0.397 0.0975	MORF_NOS2A HUMAN_GENE_SYMBOL.chip 0.397 0.0982	PROVENZANI_METASTASIS_DN HG-U133A.chip -0.47 0.0986	GCM_DDX11 HUMAN_GENE_SYMBOL.chip 0.395 0.0997	SABATES_COLORECTAL_ADENOMA_UP HG-U133_Plus_2.chip -0.483 0.0872	XU_HGF_SIGNALING_NOT_VIA_AKT1_6HR SEQ_ACCESSION.chip -0.48 0.0901	AMIT_EGF_RESPONSE_480_HELA HG-U133A.chip -0.479 0.0904	TONKS_TARGETS_OF_RUNX1_RUNX1T1_FUSION_MONOCYTE_UP HG-U133A.chip -0.474 0.0948	AMIT_EGF_RESPONSE_120_MCF10A HG-U133A.chip -0.467 0.1006
1407	CRY1	DAZARD_RESPONSE_TO_UV_SCC_UP SEQ_ACCESSION.chip 0.53 0.0241	ATGTTAA,MIR-302C HUMAN_GENE_SYMBOL.chip 0.53 0.0242	TGAGATT,MIR-216 HUMAN_GENE_SYMBOL.chip 0.522 0.0267	TURASHVILI_BREAST_NORMAL_DUCTAL_VS_LOBULAR_UP HG-U133_Plus_2.chip 0.521 0.0269	MORF_RAB11A HUMAN_GENE_SYMBOL.chip 0.52 0.0273	ACACTGG,MIR-199A,MIR-199B HUMAN_GENE_SYMBOL.chip 0.517 0.0281	MORF_PPP2R5E HUMAN_GENE_SYMBOL.chip 0.512 0.0299	CCGNMNNTNACG_UNKNOWN HUMAN_GENE_SYMBOL.chip 0.504 0.033	module_256 HUMAN_GENE_SYMBOL.chip 0.504 0.0331	ACTGTAG,MIR-139 HUMAN_GENE_SYMBOL.chip 0.503 0.0335	PUIFFE_INVASION_INHIBITED_BY_ASCITES_DN HG-U133A.chip 0.553 0.0178	TIEN_INTESTINE_PROBIOTICS_6HR_DN HG-U133A.chip 0.542 0.0207	MORF_ETV3 HUMAN_GENE_SYMBOL.chip -0.59 0.0284	MORF_BCL2 HUMAN_GENE_SYMBOL.chip -0.582 0.0314	SCHLOSSER_SERUM_RESPONSE_DN HG_U95Av2.chip 0.505 0.0325
140801	RPL10L	REACTOME_REGULATION_OF_GENE_EXPRESSION_IN_BETA_CELLS EntrezGeneIds.chip 0.752 6e-04	REACTOME_REGULATION_OF_BETA_CELL_DEVELOPMENT EntrezGeneIds.chip 0.752 6e-04	KEGG_RIBOSOME EntrezGeneIds.chip 0.744 7e-04	REACTOME_VIRAL_MRNA_TRANSLATION EntrezGeneIds.chip 0.743 7e-04	REACTOME_PEPTIDE_CHAIN_ELONGATION EntrezGeneIds.chip 0.741 7e-04	GNF2_TPT1 HUMAN_GENE_SYMBOL.chip 0.736 8e-04	REACTOME_FORMATION_OF_A_POOL_OF_FREE_40S_SUBUNITS EntrezGeneIds.chip 0.73 9e-04	REACTOME_GTP_HYDROLYSIS_AND_JOINING_OF_THE_60S_RIBOSOMAL_SUBUNIT EntrezGeneIds.chip 0.714 0.0012	REACTOME_INFLUENZA_VIRAL_RNA_TRANSCRIPTION_AND_REPLICATION EntrezGeneIds.chip 0.704 0.0015	MORF_TPT1 HUMAN_GENE_SYMBOL.chip 0.702 0.0016	OSMAN_BLADDER_CANCER_DN HG-U133_Plus_2.chip 0.494 0.0371	MULLIGHAN_NPM1_MUTATED_SIGNATURE_2_DN HG-U133A.chip 0.437 0.0678	SHIPP_DLBCL_CURED_VS_FATAL_DN Hu6800.chip 0.436 0.068	JISON_SICKLE_CELL_DISEASE_DN HG_U95Av2.chip 0.428 0.0739	NUTT_GBM_VS_AO_GLIOMA_DN HG_U95Av2.chip 0.424 0.0764
140803	TRPM6	ION_TRANSMEMBRANE_TRANSPORTER_ACTIVITY HUMAN_GENE_SYMBOL.chip 0.683 0.0023	CATION_TRANSMEMBRANE_TRANSPORTER_ACTIVITY HUMAN_GENE_SYMBOL.chip 0.664 0.0032	SUBSTRATE_SPECIFIC_TRANSMEMBRANE_TRANSPORTER_ACTIVITY HUMAN_GENE_SYMBOL.chip 0.664 0.0032	TRANSMEMBRANE_TRANSPORTER_ACTIVITY HUMAN_GENE_SYMBOL.chip 0.649 0.0042	ANION_TRANSMEMBRANE_TRANSPORTER_ACTIVITY HUMAN_GENE_SYMBOL.chip 0.636 0.0052	SUBSTRATE_SPECIFIC_TRANSPORTER_ACTIVITY HUMAN_GENE_SYMBOL.chip 0.63 0.0058	REACTOME_INORGANIC_CATION_ANION_SLC_TRANSPORTERS EntrezGeneIds.chip 0.62 0.0067	SYMPORTER_ACTIVITY HUMAN_GENE_SYMBOL.chip 0.619 0.0068	ION_TRANSPORT HUMAN_GENE_SYMBOL.chip 0.614 0.0073	SECONDARY_ACTIVE_TRANSMEMBRANE_TRANSPORTER_ACTIVITY HUMAN_GENE_SYMBOL.chip 0.602 0.0088	HAHTOLA_MYCOSIS_FUNGOIDES_SKIN_UP HG-U133A.chip -0.612 0.0216	module_37 HUMAN_GENE_SYMBOL.chip -0.601 0.0247	ROME_INSULIN_TARGETS_IN_MUSCLE_DN SEQ_ACCESSION.chip 0.523 0.0262	PROTEIN_SERINE_THREONINE_PHOSPHATASE_ACTIVITY HUMAN_GENE_SYMBOL.chip -0.589 0.0287	GENTILE_UV_RESPONSE_CLUSTER_D7 SEQ_ACCESSION.chip -0.585 0.03
140807	KRT72	NEUROTRANSMITTER_BINDING HUMAN_GENE_SYMBOL.chip 0.683 0.0023	NEUROPEPTIDE_BINDING HUMAN_GENE_SYMBOL.chip 0.677 0.0025	NEUROPEPTIDE_RECEPTOR_ACTIVITY HUMAN_GENE_SYMBOL.chip 0.676 0.0026	NEUROTRANSMITTER_RECEPTOR_ACTIVITY HUMAN_GENE_SYMBOL.chip 0.675 0.0026	RHODOPSIN_LIKE_RECEPTOR_ACTIVITY HUMAN_GENE_SYMBOL.chip 0.653 0.0039	PEPTIDE_RECEPTOR_ACTIVITY HUMAN_GENE_SYMBOL.chip 0.651 0.0041	VOLTAGE_GATED_CHANNEL_ACTIVITY HUMAN_GENE_SYMBOL.chip 0.65 0.0041	POTASSIUM_ION_TRANSPORT HUMAN_GENE_SYMBOL.chip 0.649 0.0041	VOLTAGE_GATED_CATION_CHANNEL_ACTIVITY HUMAN_GENE_SYMBOL.chip 0.649 0.0041	VOLTAGE_GATED_POTASSIUM_CHANNEL_COMPLEX HUMAN_GENE_SYMBOL.chip 0.642 0.0047	SHEN_SMARCA2_TARGETS_DN HG-U133A.chip 0.655 0.0038	BENPORATH_SOX2_TARGETS EntrezGeneIds.chip -0.668 0.0099	BROWNE_HCMV_INFECTION_16HR_UP HG_U95A.chip -0.663 0.0108	WELCSH_BRCA1_TARGETS_1_UP SEQ_ACCESSION.chip -0.653 0.0125	V$SREBP1_01 HUMAN_GENE_SYMBOL.chip -0.652 0.0126
140809	SRXN1	NUCLEOBASE__NUCLEOSIDE__NUCLEOTIDE_AND_NUCLEIC_ACID_TRANSPORT HUMAN_GENE_SYMBOL.chip 0.45 0.0595	VECCHI_GASTRIC_CANCER_EARLY_DN HG-U133_Plus_2.chip -0.522 0.0602	ELVIDGE_HIF1A_AND_HIF2A_TARGETS_UP HG-U133A.chip 0.447 0.0609	REACTOME_ASSOCIATION_OF_TRIC_CCT_WITH_TARGET_PROTEINS_DURING_BIOSYNTHESIS EntrezGeneIds.chip 0.437 0.0678	SABATES_COLORECTAL_ADENOMA_DN HG-U133_Plus_2.chip -0.505 0.0713	REACTOME_STEROID_METABOLISM EntrezGeneIds.chip 0.429 0.0732	REACTOME_RNA_POLYMERASE_III_TRANSCRIPTION_INITIATION_FROM_TYPE_3_PROMOTER EntrezGeneIds.chip 0.427 0.0742	WINNEPENNINCKX_MELANOMA_METASTASIS_DN EntrezGeneIds.chip -0.495 0.0781	REACTOME_RNA_POLYMERASE_III_TRANSCRIPTION_INITIATION EntrezGeneIds.chip 0.418 0.081	REACTOME_ABORTIVE_ELONGATION_OF_HIV1_TRANSCRIPT_IN_THE_ABSENCE_OF_TAT EntrezGeneIds.chip 0.416 0.0827	V$PAX4_02 HUMAN_GENE_SYMBOL.chip -0.569 0.0365	V$S8_01 HUMAN_GENE_SYMBOL.chip -0.519 0.0619	V$CHX10_01 HUMAN_GENE_SYMBOL.chip -0.507 0.0695	V$STAT5A_02 HUMAN_GENE_SYMBOL.chip -0.506 0.0704	V$HP1SITEFACTOR_Q6 HUMAN_GENE_SYMBOL.chip -0.495 0.078
140823	ROMO1	MORF_PPP2R4 HUMAN_GENE_SYMBOL.chip 0.719 0.0011	MORF_ATOX1 HUMAN_GENE_SYMBOL.chip 0.717 0.0012	MORF_PSMC1 HUMAN_GENE_SYMBOL.chip 0.712 0.0013	REACTOME_FORMATION_OF_THE_EARLY_ELONGATION_COMPLEX EntrezGeneIds.chip 0.709 0.0014	TAKAO_RESPONSE_TO_UVB_RADIATION_UP SEQ_ACCESSION.chip 0.703 0.0016	MORF_AP2M1 HUMAN_GENE_SYMBOL.chip 0.702 0.0016	REACTOME_DUAL_INCISION_REACTION_IN_TC_NER EntrezGeneIds.chip 0.698 0.0017	MORF_PPP1CA HUMAN_GENE_SYMBOL.chip 0.697 0.0017	REACTOME_RNA_POL_II_CTD_PHOSPHORYLATION_AND_INTERACTION_WITH_CE EntrezGeneIds.chip 0.697 0.0018	MORF_PPP6C HUMAN_GENE_SYMBOL.chip 0.696 0.0018	GRADE_METASTASIS_DN SEQ_ACCESSION.chip 0.682 0.0023	ACEVEDO_NORMAL_TISSUE_ADJACENT_TO_LIVER_TUMOR_DN EntrezGeneIds.chip 0.658 0.0035	PENG_LEUCINE_DEPRIVATION_DN SEQ_ACCESSION.chip 0.639 0.0049	CHIANG_LIVER_CANCER_SUBCLASS_UNANNOTATED_DN HUMAN_GENE_SYMBOL.chip 0.636 0.0052	WELCSH_BRCA1_TARGETS_1_DN SEQ_ACCESSION.chip 0.634 0.0053
140825	NEURL2	SU_LIVER HG_U95A.chip 0.342 0.1534	GNF2_HPX HUMAN_GENE_SYMBOL.chip 0.321 0.18	GNF2_GSTM1 HUMAN_GENE_SYMBOL.chip 0.318 0.1837	chr20q13 HUMAN_GENE_SYMBOL.chip 0.315 0.1868	GNF2_TST HUMAN_GENE_SYMBOL.chip 0.315 0.1869	GNF2_LCAT HUMAN_GENE_SYMBOL.chip 0.315 0.1875	GNF2_HPN HUMAN_GENE_SYMBOL.chip 0.306 0.1997	MORF_WNT1 HUMAN_GENE_SYMBOL.chip 0.305 0.2008	MORF_LMO1 HUMAN_GENE_SYMBOL.chip 0.297 0.2131	MORF_MT4 HUMAN_GENE_SYMBOL.chip 0.283 0.2332	BIOCARTA_FAS_PATHWAY EntrezGeneIds.chip -0.368 0.2156	GTPASE_BINDING HUMAN_GENE_SYMBOL.chip -0.359 0.2302	POSITIVE_REGULATION_OF_I_KAPPAB_KINASE_NF_KAPPAB_CASCADE HUMAN_GENE_SYMBOL.chip -0.349 0.2455	GRABARCZYK_BCL11B_TARGETS_UP HG-U133_Plus_2.chip -0.345 0.2509	OSMAN_BLADDER_CANCER_UP HG-U133_Plus_2.chip -0.345 0.2509
140828	NCRNA00261	KEGG_MATURITY_ONSET_DIABETES_OF_THE_YOUNG EntrezGeneIds.chip 0.535 0.0225	KEGG_LINOLEIC_ACID_METABOLISM EntrezGeneIds.chip 0.461 0.0531	DIGESTION HUMAN_GENE_SYMBOL.chip 0.448 0.0607	SU_PANCREAS HG_U95A.chip 0.433 0.07	REACTOME_CYTOCHROME_P450_ARRANGED_BY_SUBSTRATE_TYPE EntrezGeneIds.chip 0.376 0.1176	KEGG_NITROGEN_METABOLISM EntrezGeneIds.chip 0.374 0.1192	SU_LIVER HG_U95A.chip 0.373 0.1203	MORF_PDCD1 HUMAN_GENE_SYMBOL.chip 0.365 0.1284	MORF_EPHA7 HUMAN_GENE_SYMBOL.chip 0.363 0.1307	MORF_IL9 HUMAN_GENE_SYMBOL.chip 0.355 0.1385	DOUGLAS_BMI1_TARGETS_UP HUMAN_GENE_SYMBOL.chip -0.443 0.1234	TCANNTGAY_V$SREBP1_01 HUMAN_GENE_SYMBOL.chip -0.437 0.1297	module_72 HUMAN_GENE_SYMBOL.chip -0.437 0.1298	BENPORATH_OCT4_TARGETS EntrezGeneIds.chip -0.432 0.1347	NEGATIVE_REGULATION_OF_CELLULAR_COMPONENT_ORGANIZATION_AND_BIOGENESIS HUMAN_GENE_SYMBOL.chip -0.406 0.1653
140831	ZSWIM3	GATED_CHANNEL_ACTIVITY HUMAN_GENE_SYMBOL.chip 0.444 0.0632	ION_CHANNEL_ACTIVITY HUMAN_GENE_SYMBOL.chip 0.441 0.0652	VOLTAGE_GATED_CHANNEL_ACTIVITY HUMAN_GENE_SYMBOL.chip 0.439 0.0662	SUBSTRATE_SPECIFIC_CHANNEL_ACTIVITY HUMAN_GENE_SYMBOL.chip 0.436 0.0684	CALCIUM_CHANNEL_ACTIVITY HUMAN_GENE_SYMBOL.chip 0.425 0.0756	VOLTAGE_GATED_POTASSIUM_CHANNEL_COMPLEX HUMAN_GENE_SYMBOL.chip 0.424 0.0768	POTASSIUM_CHANNEL_ACTIVITY HUMAN_GENE_SYMBOL.chip 0.422 0.0777	CATION_CHANNEL_ACTIVITY HUMAN_GENE_SYMBOL.chip 0.422 0.0782	NEUROTRANSMITTER_RECEPTOR_ACTIVITY HUMAN_GENE_SYMBOL.chip 0.421 0.0784	MORF_CNTN1 HUMAN_GENE_SYMBOL.chip 0.417 0.0813	LIU_VMYB_TARGETS_UP HG-U133A.chip -0.514 0.0651	FLECHNER_BIOPSY_KIDNEY_TRANSPLANT_OK_VS_DONOR_UP HG_U95Av2.chip -0.489 0.0827	WELCSH_BRCA1_TARGETS_1_UP SEQ_ACCESSION.chip -0.483 0.0878	OKUMURA_INFLAMMATORY_RESPONSE_LPS HG-U133A.chip -0.477 0.0923	SHEN_SMARCA2_TARGETS_DN HG-U133A.chip 0.398 0.0965
140832	WFDC10A	VOLTAGE_GATED_CHANNEL_ACTIVITY HUMAN_GENE_SYMBOL.chip 0.517 0.0282	VOLTAGE_GATED_CATION_CHANNEL_ACTIVITY HUMAN_GENE_SYMBOL.chip 0.511 0.0304	VOLTAGE_GATED_POTASSIUM_CHANNEL_COMPLEX HUMAN_GENE_SYMBOL.chip 0.509 0.0312	CALCIUM_CHANNEL_ACTIVITY HUMAN_GENE_SYMBOL.chip 0.505 0.0326	MORF_PAX7 HUMAN_GENE_SYMBOL.chip 0.503 0.0334	MORF_TNFRSF25 HUMAN_GENE_SYMBOL.chip 0.498 0.0354	CAR_WBSCR22 HUMAN_GENE_SYMBOL.chip 0.488 0.0397	MORF_NOS2A HUMAN_GENE_SYMBOL.chip 0.484 0.0416	GATED_CHANNEL_ACTIVITY HUMAN_GENE_SYMBOL.chip 0.479 0.044	GCM_ERCC4 HUMAN_GENE_SYMBOL.chip 0.478 0.0441	WEBER_METHYLATED_HCP_IN_FIBROBLAST_DN HUMAN_GENE_SYMBOL.chip 0.468 0.0495	SHEN_SMARCA2_TARGETS_DN HG-U133A.chip 0.46 0.0536	PHOSPHORIC_MONOESTER_HYDROLASE_ACTIVITY HUMAN_GENE_SYMBOL.chip -0.52 0.0614	YAGI_AML_WITH_11Q23_REARRANGED HG_U95Av2.chip -0.518 0.0629	ST_ERK1_ERK2_MAPK_PATHWAY HUMAN_GENE_SYMBOL.chip -0.516 0.0637
140836	BANF2	NEUROTRANSMITTER_RECEPTOR_ACTIVITY HUMAN_GENE_SYMBOL.chip 0.712 0.0013	NEUROTRANSMITTER_BINDING HUMAN_GENE_SYMBOL.chip 0.711 0.0013	NEUROPEPTIDE_BINDING HUMAN_GENE_SYMBOL.chip 0.692 0.0019	NEUROPEPTIDE_RECEPTOR_ACTIVITY HUMAN_GENE_SYMBOL.chip 0.691 0.002	REACTOME_OLFACTORY_SIGNALING_PATHWAY EntrezGeneIds.chip 0.69 0.002	DETECTION_OF_EXTERNAL_STIMULUS HUMAN_GENE_SYMBOL.chip 0.683 0.0022	module_242 HUMAN_GENE_SYMBOL.chip 0.675 0.0026	module_379 HUMAN_GENE_SYMBOL.chip 0.674 0.0027	KEGG_NEUROACTIVE_LIGAND_RECEPTOR_INTERACTION EntrezGeneIds.chip 0.664 0.0032	KEGG_OLFACTORY_TRANSDUCTION EntrezGeneIds.chip 0.661 0.0034	SHEN_SMARCA2_TARGETS_DN HG-U133A.chip 0.673 0.0027	WEBER_METHYLATED_HCP_IN_SPERM_DN HUMAN_GENE_SYMBOL.chip 0.633 0.0055	WEBER_METHYLATED_HCP_IN_FIBROBLAST_DN HUMAN_GENE_SYMBOL.chip 0.62 0.0067	module_36 HUMAN_GENE_SYMBOL.chip -0.658 0.0116	BENPORATH_SOX2_TARGETS EntrezGeneIds.chip -0.653 0.0123
140838	NANP	GNF2_PA2G4 HUMAN_GENE_SYMBOL.chip 0.653 0.0039	GNF2_RAN HUMAN_GENE_SYMBOL.chip 0.643 0.0046	WEI_MYCN_TARGETS_WITH_E_BOX EntrezGeneIds.chip 0.643 0.0046	MORF_MSH2 HUMAN_GENE_SYMBOL.chip 0.642 0.0047	MORF_RFC4 HUMAN_GENE_SYMBOL.chip 0.64 0.0049	MORF_UNG HUMAN_GENE_SYMBOL.chip 0.639 0.005	MORF_PPP1CC HUMAN_GENE_SYMBOL.chip 0.638 0.005	MORF_PRKDC HUMAN_GENE_SYMBOL.chip 0.635 0.0053	MORF_RPA1 HUMAN_GENE_SYMBOL.chip 0.634 0.0054	MORF_HDAC2 HUMAN_GENE_SYMBOL.chip 0.631 0.0056	ZHANG_RESPONSE_TO_CANTHARIDIN_DN SEQ_ACCESSION.chip 0.62 0.0067	MOREAUX_B_LYMPHOCYTE_MATURATION_BY_TACI_DN HG-U133A.chip 0.612 0.0076	MOREAUX_MULTIPLE_MYELOMA_BY_TACI_DN HG-U133A.chip 0.604 0.0086	MANALO_HYPOXIA_DN HG-U133A.chip 0.602 0.0088	SCHLOSSER_MYC_TARGETS_AND_SERUM_RESPONSE_DN HG_U95Av2.chip 0.589 0.0108
140850	DEFB127	REACTOME_AMINE_LIGAND_BINDING_RECEPTORS EntrezGeneIds.chip 0.513 0.0295	RHODOPSIN_LIKE_RECEPTOR_ACTIVITY HUMAN_GENE_SYMBOL.chip 0.508 0.0316	KEGG_NEUROACTIVE_LIGAND_RECEPTOR_INTERACTION EntrezGeneIds.chip 0.507 0.0317	REACTOME_OLFACTORY_SIGNALING_PATHWAY EntrezGeneIds.chip 0.5 0.0345	PEPTIDE_RECEPTOR_ACTIVITY HUMAN_GENE_SYMBOL.chip 0.496 0.0362	AMINE_RECEPTOR_ACTIVITY HUMAN_GENE_SYMBOL.chip 0.492 0.038	MORF_WNT1 HUMAN_GENE_SYMBOL.chip 0.491 0.0383	NEUROTRANSMITTER_BINDING HUMAN_GENE_SYMBOL.chip 0.484 0.0413	KONDO_PROSTATE_CANCER_WITH_H3K27ME3 SEQ_ACCESSION.chip 0.482 0.0425	MORF_MAP3K14 HUMAN_GENE_SYMBOL.chip 0.48 0.0433	SHEN_SMARCA2_TARGETS_DN HG-U133A.chip 0.496 0.0363	WEBER_METHYLATED_HCP_IN_SPERM_DN HUMAN_GENE_SYMBOL.chip 0.462 0.0522	WEBER_METHYLATED_HCP_IN_FIBROBLAST_DN HUMAN_GENE_SYMBOL.chip 0.46 0.0537	V$NRF2_01 HUMAN_GENE_SYMBOL.chip -0.533 0.0538	V$CETS1P54_01 HUMAN_GENE_SYMBOL.chip -0.532 0.0543
140856	C20orf79	AMINE_RECEPTOR_ACTIVITY HUMAN_GENE_SYMBOL.chip 0.577 0.0129	REACTOME_AMINE_LIGAND_BINDING_RECEPTORS EntrezGeneIds.chip 0.561 0.016	PEPTIDE_RECEPTOR_ACTIVITY HUMAN_GENE_SYMBOL.chip 0.56 0.0164	MORF_MAP3K14 HUMAN_GENE_SYMBOL.chip 0.548 0.0191	G_PROTEIN_SIGNALING__COUPLED_TO_IP3_SECOND_MESSENGER__PHOSPHOLIPASE_C_ACTIVATING HUMAN_GENE_SYMBOL.chip 0.548 0.0191	RHODOPSIN_LIKE_RECEPTOR_ACTIVITY HUMAN_GENE_SYMBOL.chip 0.538 0.0219	PHOSPHOINOSITIDE_MEDIATED_SIGNALING HUMAN_GENE_SYMBOL.chip 0.527 0.025	KEGG_NEUROACTIVE_LIGAND_RECEPTOR_INTERACTION EntrezGeneIds.chip 0.515 0.0288	REACTOME_G_ALPHA_S_SIGNALLING_EVENTS EntrezGeneIds.chip 0.513 0.0298	REACTOME_G_ALPHA_Q_SIGNALLING_EVENTS EntrezGeneIds.chip 0.509 0.0311	SMALL_PROTEIN_CONJUGATING_ENZYME_ACTIVITY HUMAN_GENE_SYMBOL.chip -0.523 0.0594	V$CREB_Q3 HUMAN_GENE_SYMBOL.chip -0.518 0.0629	LUI_THYROID_CANCER_PAX8_PPARG_UP HG_U95Av2.chip -0.516 0.0638	BOYAULT_LIVER_CANCER_SUBCLASS_G1_UP HG-U133A.chip -0.515 0.0644	UBIQUITIN_PROTEIN_LIGASE_ACTIVITY HUMAN_GENE_SYMBOL.chip -0.514 0.065
140862	ISM1	module_55 HUMAN_GENE_SYMBOL.chip 0.567 0.0148	module_88 HUMAN_GENE_SYMBOL.chip 0.562 0.0157	module_24 HUMAN_GENE_SYMBOL.chip 0.559 0.0166	module_138 HUMAN_GENE_SYMBOL.chip 0.554 0.0175	V$PR_Q2 HUMAN_GENE_SYMBOL.chip 0.537 0.0221	EXTRACELLULAR_SPACE HUMAN_GENE_SYMBOL.chip 0.524 0.0259	module_33 HUMAN_GENE_SYMBOL.chip 0.511 0.0305	module_418 HUMAN_GENE_SYMBOL.chip 0.508 0.0316	module_324 HUMAN_GENE_SYMBOL.chip 0.507 0.0317	ENZYME_INHIBITOR_ACTIVITY HUMAN_GENE_SYMBOL.chip 0.504 0.033	MISHRA_CARCINOMA_ASSOCIATED_FIBROBLAST_DN HUMAN_GENE_SYMBOL.chip 0.504 0.0331	TURASHVILI_BREAST_DUCTAL_CARCINOMA_VS_DUCTAL_NORMAL_DN HG-U133_Plus_2.chip 0.494 0.0371	GAUSSMANN_MLL_AF4_FUSION_TARGETS_F_DN HUMAN_GENE_SYMBOL.chip 0.484 0.0416	GU_PDEF_TARGETS_DN HUMAN_GENE_SYMBOL.chip 0.48 0.0435	HUANG_FOXA2_TARGETS_DN HG-U133A.chip 0.477 0.0448
140870	WFDC6	NEUROTRANSMITTER_BINDING HUMAN_GENE_SYMBOL.chip 0.689 0.002	NEUROTRANSMITTER_RECEPTOR_ACTIVITY HUMAN_GENE_SYMBOL.chip 0.683 0.0023	KEGG_NEUROACTIVE_LIGAND_RECEPTOR_INTERACTION EntrezGeneIds.chip 0.675 0.0026	module_379 HUMAN_GENE_SYMBOL.chip 0.674 0.0027	module_242 HUMAN_GENE_SYMBOL.chip 0.668 0.003	REACTOME_OLFACTORY_SIGNALING_PATHWAY EntrezGeneIds.chip 0.667 0.003	NEUROPEPTIDE_RECEPTOR_ACTIVITY HUMAN_GENE_SYMBOL.chip 0.665 0.0032	NEUROPEPTIDE_BINDING HUMAN_GENE_SYMBOL.chip 0.664 0.0032	module_104 HUMAN_GENE_SYMBOL.chip 0.659 0.0035	module_41 HUMAN_GENE_SYMBOL.chip 0.657 0.0036	SHEN_SMARCA2_TARGETS_DN HG-U133A.chip 0.707 0.0015	HATADA_METHYLATED_IN_LUNG_CANCER_DN SEQ_ACCESSION.chip 0.601 0.009	WEBER_METHYLATED_HCP_IN_FIBROBLAST_DN HUMAN_GENE_SYMBOL.chip 0.6 0.0092	WEBER_METHYLATED_HCP_IN_SPERM_DN HUMAN_GENE_SYMBOL.chip 0.598 0.0095	BENPORATH_SOX2_TARGETS EntrezGeneIds.chip -0.655 0.0121
140873	C20orf173	PEPTIDE_RECEPTOR_ACTIVITY HUMAN_GENE_SYMBOL.chip 0.574 0.0134	MORF_WNT1 HUMAN_GENE_SYMBOL.chip 0.568 0.0145	MORF_MAP3K14 HUMAN_GENE_SYMBOL.chip 0.557 0.0169	RHODOPSIN_LIKE_RECEPTOR_ACTIVITY HUMAN_GENE_SYMBOL.chip 0.542 0.0207	AMINE_RECEPTOR_ACTIVITY HUMAN_GENE_SYMBOL.chip 0.54 0.0213	NEUROTRANSMITTER_BINDING HUMAN_GENE_SYMBOL.chip 0.525 0.0255	REACTOME_AMINE_LIGAND_BINDING_RECEPTORS EntrezGeneIds.chip 0.523 0.0263	MOREAUX_MULTIPLE_MYELOMA_BY_TACI_UP HG-U133A.chip 0.522 0.0267	PEPTIDE_BINDING HUMAN_GENE_SYMBOL.chip 0.51 0.0306	module_316 HUMAN_GENE_SYMBOL.chip 0.508 0.0313	SHEN_SMARCA2_TARGETS_DN HG-U133A.chip 0.547 0.0193	SMALL_CONJUGATING_PROTEIN_LIGASE_ACTIVITY HUMAN_GENE_SYMBOL.chip -0.539 0.0506	UBIQUITIN_PROTEIN_LIGASE_ACTIVITY HUMAN_GENE_SYMBOL.chip -0.538 0.0513	SMALL_PROTEIN_CONJUGATING_ENZYME_ACTIVITY HUMAN_GENE_SYMBOL.chip -0.532 0.0543	YAGI_AML_WITH_T_9_11_TRANSLOCATION HG_U95Av2.chip -0.531 0.0549
140875	NCRNA00028	module_181 HUMAN_GENE_SYMBOL.chip 0.773 3e-04	module_242 HUMAN_GENE_SYMBOL.chip 0.771 4e-04	module_379 HUMAN_GENE_SYMBOL.chip 0.771 4e-04	module_104 HUMAN_GENE_SYMBOL.chip 0.755 5e-04	CAR_MYST2 HUMAN_GENE_SYMBOL.chip 0.753 5e-04	VOLTAGE_GATED_CHANNEL_ACTIVITY HUMAN_GENE_SYMBOL.chip 0.753 6e-04	VOLTAGE_GATED_CATION_CHANNEL_ACTIVITY HUMAN_GENE_SYMBOL.chip 0.751 6e-04	CATION_CHANNEL_ACTIVITY HUMAN_GENE_SYMBOL.chip 0.75 6e-04	NEUROTRANSMITTER_RECEPTOR_ACTIVITY HUMAN_GENE_SYMBOL.chip 0.749 6e-04	ION_CHANNEL_ACTIVITY HUMAN_GENE_SYMBOL.chip 0.746 6e-04	SHEN_SMARCA2_TARGETS_DN HG-U133A.chip 0.784 3e-04	module_243 HUMAN_GENE_SYMBOL.chip -0.736 0.0033	WEBER_METHYLATED_HCP_IN_FIBROBLAST_DN HUMAN_GENE_SYMBOL.chip 0.659 0.0035	BROWNE_HCMV_INFECTION_16HR_UP HG_U95A.chip -0.717 0.0046	MORF_BECN1 HUMAN_GENE_SYMBOL.chip -0.713 0.0049
140876	FAM65C	CAR_MYST2 HUMAN_GENE_SYMBOL.chip 0.546 0.0195	GCM_ERCC4 HUMAN_GENE_SYMBOL.chip 0.542 0.0207	GCM_PTPRU HUMAN_GENE_SYMBOL.chip 0.52 0.0274	G_PROTEIN_COUPLED_RECEPTOR_ACTIVITY HUMAN_GENE_SYMBOL.chip 0.502 0.0337	V$AP4_Q6 HUMAN_GENE_SYMBOL.chip 0.496 0.036	KEGG_OLFACTORY_TRANSDUCTION EntrezGeneIds.chip 0.496 0.0364	XU_GH1_EXOGENOUS_TARGETS_UP SEQ_ACCESSION.chip 0.495 0.0367	GCM_CDH5 HUMAN_GENE_SYMBOL.chip 0.493 0.0374	CHIANG_LIVER_CANCER_SUBCLASS_UNANNOTATED_DN HUMAN_GENE_SYMBOL.chip -0.566 0.0375	DETECTION_OF_STIMULUS HUMAN_GENE_SYMBOL.chip 0.491 0.0382	SESTO_RESPONSE_TO_UV_C0 Hu6800.chip -0.605 0.0237	TAKAO_RESPONSE_TO_UVB_RADIATION_UP SEQ_ACCESSION.chip -0.573 0.0348	SASSON_RESPONSE_TO_FORSKOLIN_UP SEQ_ACCESSION.chip -0.571 0.0356	LUI_THYROID_CANCER_CLUSTER_3 HG_U95Av2.chip -0.571 0.0357	LUI_TARGETS_OF_PAX8_PPARG_FUSION HG_U95Av2.chip -0.57 0.036
140880	CST11	NEUROTRANSMITTER_BINDING HUMAN_GENE_SYMBOL.chip 0.798 2e-04	NEUROTRANSMITTER_RECEPTOR_ACTIVITY HUMAN_GENE_SYMBOL.chip 0.792 2e-04	NEUROPEPTIDE_BINDING HUMAN_GENE_SYMBOL.chip 0.775 3e-04	NEUROPEPTIDE_RECEPTOR_ACTIVITY HUMAN_GENE_SYMBOL.chip 0.772 4e-04	REACTOME_OLFACTORY_SIGNALING_PATHWAY EntrezGeneIds.chip 0.77 4e-04	RHODOPSIN_LIKE_RECEPTOR_ACTIVITY HUMAN_GENE_SYMBOL.chip 0.769 4e-04	KEGG_NEUROACTIVE_LIGAND_RECEPTOR_INTERACTION EntrezGeneIds.chip 0.754 5e-04	DETECTION_OF_EXTERNAL_STIMULUS HUMAN_GENE_SYMBOL.chip 0.751 6e-04	KEGG_OLFACTORY_TRANSDUCTION EntrezGeneIds.chip 0.75 6e-04	REACTOME_AMINE_LIGAND_BINDING_RECEPTORS EntrezGeneIds.chip 0.744 7e-04	SHEN_SMARCA2_TARGETS_DN HG-U133A.chip 0.74 7e-04	WEBER_METHYLATED_HCP_IN_FIBROBLAST_DN HUMAN_GENE_SYMBOL.chip 0.68 0.0024	WEBER_METHYLATED_HCP_IN_SPERM_DN HUMAN_GENE_SYMBOL.chip 0.666 0.0031	INTRACELLULAR_TRANSPORT HUMAN_GENE_SYMBOL.chip -0.738 0.0032	V$NRF2_01 HUMAN_GENE_SYMBOL.chip -0.732 0.0035
140881	DEFB129	NEUROTRANSMITTER_BINDING HUMAN_GENE_SYMBOL.chip 0.564 0.0153	REACTOME_AMINE_LIGAND_BINDING_RECEPTORS EntrezGeneIds.chip 0.563 0.0156	NEUROPEPTIDE_BINDING HUMAN_GENE_SYMBOL.chip 0.556 0.0171	HEMATOPOIETIN_INTERFERON_CLASS__D200_DOMAIN__CYTOKINE_RECEPTOR_BINDING HUMAN_GENE_SYMBOL.chip 0.555 0.0174	RHODOPSIN_LIKE_RECEPTOR_ACTIVITY HUMAN_GENE_SYMBOL.chip 0.555 0.0175	NEUROPEPTIDE_RECEPTOR_ACTIVITY HUMAN_GENE_SYMBOL.chip 0.554 0.0176	AMINE_RECEPTOR_ACTIVITY HUMAN_GENE_SYMBOL.chip 0.553 0.0179	G_PROTEIN_COUPLED_RECEPTOR_ACTIVITY HUMAN_GENE_SYMBOL.chip 0.551 0.0184	CYCLIC_NUCLEOTIDE_MEDIATED_SIGNALING HUMAN_GENE_SYMBOL.chip 0.548 0.0192	G_PROTEIN_SIGNALING__COUPLED_TO_CYCLIC_NUCLEOTIDE_SECOND_MESSENGER HUMAN_GENE_SYMBOL.chip 0.546 0.0196	SHEN_SMARCA2_TARGETS_DN HG-U133A.chip 0.481 0.0426	BENPORATH_SOX2_TARGETS EntrezGeneIds.chip -0.534 0.0535	DITTMER_PTHLH_TARGETS_UP HG-U133A.chip -0.529 0.0563	MOHANKUMAR_TLX1_TARGETS_UP SEQ_ACCESSION.chip -0.524 0.059	V$CREB_Q3 HUMAN_GENE_SYMBOL.chip -0.517 0.0631
140883	ZNF280B	MORF_BCL2L11 HUMAN_GENE_SYMBOL.chip 0.443 0.0635	module_67 HUMAN_GENE_SYMBOL.chip 0.422 0.0782	REACTOME_OLFACTORY_SIGNALING_PATHWAY EntrezGeneIds.chip 0.414 0.0837	MORF_IL16 HUMAN_GENE_SYMBOL.chip 0.414 0.0842	MORF_TNFRSF6 HUMAN_GENE_SYMBOL.chip 0.413 0.0845	MORF_PPP2R5B HUMAN_GENE_SYMBOL.chip 0.409 0.0877	MORF_ATF2 HUMAN_GENE_SYMBOL.chip 0.409 0.0878	MORF_NOS2A HUMAN_GENE_SYMBOL.chip 0.409 0.088	MORF_MLLT10 HUMAN_GENE_SYMBOL.chip 0.403 0.0925	MORF_PTPRB HUMAN_GENE_SYMBOL.chip 0.402 0.0935	AMIT_EGF_RESPONSE_480_HELA HG-U133A.chip -0.484 0.0866	WEBER_METHYLATED_HCP_IN_SPERM_DN HUMAN_GENE_SYMBOL.chip 0.393 0.1017	HAN_SATB1_TARGETS_UP SEQ_ACCESSION.chip -0.465 0.1029	IDENTICAL_PROTEIN_BINDING HUMAN_GENE_SYMBOL.chip -0.462 0.1049	WU_CELL_MIGRATION HG-U133A.chip -0.454 0.1124
140885	SIRPA	SMIRNOV_CIRCULATING_ENDOTHELIOCYTES_IN_CANCER_UP HG-U133A.chip 0.78 3e-04	GNF2_PECAM1 HUMAN_GENE_SYMBOL.chip 0.773 3e-04	TONKS_TARGETS_OF_RUNX1_RUNX1T1_FUSION_ERYTHROCYTE_UP HG-U133A.chip 0.765 4e-04	GNF2_CARD15 HUMAN_GENE_SYMBOL.chip 0.761 5e-04	VERHAAK_AML_WITH_NPM1_MUTATED_UP HG-U133A.chip 0.757 5e-04	GNF2_CD14 HUMAN_GENE_SYMBOL.chip 0.756 5e-04	GNF2_HCK HUMAN_GENE_SYMBOL.chip 0.752 6e-04	MYELOID_CELL_DIFFERENTIATION HUMAN_GENE_SYMBOL.chip 0.75 6e-04	GNF2_S100A4 HUMAN_GENE_SYMBOL.chip 0.748 6e-04	V$ETS2_B HUMAN_GENE_SYMBOL.chip 0.746 6e-04	TAKEDA_TARGETS_OF_NUP98_HOXA9_FUSION_3D_DN HG-U133_Plus_2.chip 0.756 5e-04	TAKEDA_TARGETS_OF_NUP98_HOXA9_FUSION_8D_DN HG-U133_Plus_2.chip 0.749 6e-04	CHEN_LVAD_SUPPORT_OF_FAILING_HEART_DN HG-U133A.chip 0.745 7e-04	PARK_APL_PATHOGENESIS_DN SEQ_ACCESSION.chip 0.741 7e-04	RUTELLA_RESPONSE_TO_CSF2RB_AND_IL4_DN HG-U133A.chip 0.736 8e-04
140886	PABPC5	chrxq21 HUMAN_GENE_SYMBOL.chip 0.524 0.026	V$IPF1_Q4 HUMAN_GENE_SYMBOL.chip 0.518 0.0279	BONOME_OVARIAN_CANCER_SURVIVAL_SUBOPTIMAL_DEBULKING HG-U133A.chip 0.486 0.0405	V$STAT5A_04 HUMAN_GENE_SYMBOL.chip 0.486 0.0406	chr4q22 HUMAN_GENE_SYMBOL.chip 0.48 0.0433	MOLENAAR_TARGETS_OF_CCND1_AND_CDK4_UP HG-U133_Plus_2.chip 0.469 0.0487	V$PAX3_B HUMAN_GENE_SYMBOL.chip 0.464 0.0513	V$OCT1_04 HUMAN_GENE_SYMBOL.chip 0.46 0.0537	GCATTTG,MIR-105 HUMAN_GENE_SYMBOL.chip 0.457 0.055	CTTTGCA,MIR-527 HUMAN_GENE_SYMBOL.chip 0.455 0.0564	WONG_ENDMETRIUM_CANCER_DN SEQ_ACCESSION.chip 0.511 0.0303	WAMUNYOKOLI_OVARIAN_CANCER_LMP_DN HG-U133_Plus_2.chip 0.452 0.0584	GRADE_COLON_AND_RECTAL_CANCER_DN HUMAN_GENE_SYMBOL.chip 0.444 0.0633	SOTIRIOU_BREAST_CANCER_GRADE_1_VS_3_DN HG-U133A.chip 0.431 0.0719	PENG_RAPAMYCIN_RESPONSE_UP SEQ_ACCESSION.chip -0.463 0.1044
140890	SREK1	GCM_SUFU HUMAN_GENE_SYMBOL.chip 0.589 0.0108	GCM_MLL HUMAN_GENE_SYMBOL.chip 0.582 0.012	GCM_RBM8A HUMAN_GENE_SYMBOL.chip 0.57 0.0141	GCM_CSNK1A1 HUMAN_GENE_SYMBOL.chip 0.548 0.019	chr5q14 HUMAN_GENE_SYMBOL.chip 0.548 0.019	KCCGNSWTTT_UNKNOWN HUMAN_GENE_SYMBOL.chip 0.545 0.0198	ATGTTTC,MIR-494 HUMAN_GENE_SYMBOL.chip 0.536 0.0224	GCM_MAX HUMAN_GENE_SYMBOL.chip 0.519 0.0275	MORF_ATRX HUMAN_GENE_SYMBOL.chip 0.51 0.0306	ATAGGAA,MIR-202 HUMAN_GENE_SYMBOL.chip 0.505 0.0325	JISON_SICKLE_CELL_DISEASE_DN HG_U95Av2.chip 0.501 0.0342	SOTIRIOU_BREAST_CANCER_GRADE_1_VS_3_DN HG-U133A.chip 0.482 0.0425	NAGASHIMA_NRG1_SIGNALING_DN HG-U133A.chip 0.461 0.0533	BACOLOD_RESISTANCE_TO_ALKYLATING_AGENTS_DN SEQ_ACCESSION.chip 0.438 0.067	HAHTOLA_MYCOSIS_FUNGOIDES_CD4_DN HG-U133A.chip 0.435 0.0691
140893	C20orf151	VOLTAGE_GATED_POTASSIUM_CHANNEL_ACTIVITY HUMAN_GENE_SYMBOL.chip 0.656 0.0037	CATION_TRANSMEMBRANE_TRANSPORTER_ACTIVITY HUMAN_GENE_SYMBOL.chip 0.641 0.0048	ION_TRANSMEMBRANE_TRANSPORTER_ACTIVITY HUMAN_GENE_SYMBOL.chip 0.637 0.0051	SUBSTRATE_SPECIFIC_CHANNEL_ACTIVITY HUMAN_GENE_SYMBOL.chip 0.621 0.0066	POTASSIUM_CHANNEL_ACTIVITY HUMAN_GENE_SYMBOL.chip 0.618 0.0069	module_181 HUMAN_GENE_SYMBOL.chip 0.618 0.007	VOLTAGE_GATED_POTASSIUM_CHANNEL_COMPLEX HUMAN_GENE_SYMBOL.chip 0.612 0.0076	module_104 HUMAN_GENE_SYMBOL.chip 0.612 0.0077	NEUROLOGICAL_SYSTEM_PROCESS HUMAN_GENE_SYMBOL.chip 0.61 0.0079	ION_CHANNEL_ACTIVITY HUMAN_GENE_SYMBOL.chip 0.609 0.008	SHEN_SMARCA2_TARGETS_DN HG-U133A.chip 0.599 0.0093	BUYTAERT_PHOTODYNAMIC_THERAPY_STRESS_UP HG-U133A.chip -0.648 0.0133	DEBIASI_APOPTOSIS_BY_REOVIRUS_INFECTION_UP SEQ_ACCESSION.chip -0.648 0.0133	KRIGE_RESPONSE_TO_TOSEDOSTAT_24HR_UP HG-U133_Plus_2.chip -0.644 0.014	ROME_INSULIN_TARGETS_IN_MUSCLE_DN SEQ_ACCESSION.chip 0.565 0.0152
140894	C20orf152	NEUROPEPTIDE_BINDING HUMAN_GENE_SYMBOL.chip 0.779 3e-04	NEUROTRANSMITTER_BINDING HUMAN_GENE_SYMBOL.chip 0.778 3e-04	NEUROPEPTIDE_RECEPTOR_ACTIVITY HUMAN_GENE_SYMBOL.chip 0.778 3e-04	NEUROTRANSMITTER_RECEPTOR_ACTIVITY HUMAN_GENE_SYMBOL.chip 0.774 3e-04	REACTOME_OLFACTORY_SIGNALING_PATHWAY EntrezGeneIds.chip 0.77 4e-04	CAR_MLANA HUMAN_GENE_SYMBOL.chip 0.747 6e-04	VOLTAGE_GATED_CATION_CHANNEL_ACTIVITY HUMAN_GENE_SYMBOL.chip 0.742 7e-04	DETECTION_OF_EXTERNAL_STIMULUS HUMAN_GENE_SYMBOL.chip 0.742 7e-04	REACTOME_AMINE_LIGAND_BINDING_RECEPTORS EntrezGeneIds.chip 0.741 7e-04	module_242 HUMAN_GENE_SYMBOL.chip 0.741 7e-04	SHEN_SMARCA2_TARGETS_DN HG-U133A.chip 0.753 5e-04	WEBER_METHYLATED_HCP_IN_FIBROBLAST_DN HUMAN_GENE_SYMBOL.chip 0.714 0.0013	WEBER_METHYLATED_HCP_IN_SPERM_DN HUMAN_GENE_SYMBOL.chip 0.687 0.0021	MORF_UBE2A HUMAN_GENE_SYMBOL.chip -0.753 0.0024	V$NRF2_01 HUMAN_GENE_SYMBOL.chip -0.75 0.0025
1408	CRY2	GRAHAM_NORMAL_QUIESCENT_VS_NORMAL_DIVIDING_DN HG-U133A.chip -0.591 0.0279	CROONQUIST_IL6_DEPRIVATION_DN SEQ_ACCESSION.chip -0.59 0.0284	TANG_SENESCENCE_TP53_TARGETS_DN HUMAN_GENE_SYMBOL.chip -0.582 0.0314	MITSIADES_RESPONSE_TO_APLIDIN_DN HG-U133A.chip -0.58 0.0319	KOBAYASHI_EGFR_SIGNALING_24HR_DN HG-U133A.chip -0.578 0.0327	RUIZ_TNC_TARGETS_DN HG-U133A.chip -0.577 0.0332	CROONQUIST_NRAS_SIGNALING_DN SEQ_ACCESSION.chip -0.576 0.0337	SHEPARD_CRUSH_AND_BURN_MUTANT_DN HUMAN_GENE_SYMBOL.chip -0.566 0.0375	KOKKINAKIS_METHIONINE_DEPRIVATION_96HR_DN HG-U133_Plus_2.chip -0.566 0.0378	FURUKAWA_DUSP6_TARGETS_PCI35_DN SEQ_ACCESSION.chip -0.563 0.0389	CHIANG_LIVER_CANCER_SUBCLASS_PROLIFERATION_UP HUMAN_GENE_SYMBOL.chip -0.629 0.0172	LEE_EARLY_T_LYMPHOCYTE_UP HG-U133A.chip -0.603 0.0243	ROSTY_CERVICAL_CANCER_PROLIFERATION_CLUSTER HG-U133A.chip -0.601 0.0248	SOTIRIOU_BREAST_CANCER_GRADE_1_VS_3_DN HG-U133A.chip 0.527 0.0248	CHANG_CYCLING_GENES SEQ_ACCESSION.chip -0.599 0.0255
140901	STK35	KEGG_BASE_EXCISION_REPAIR EntrezGeneIds.chip 0.468 0.0493	SPIELMAN_LYMPHOBLAST_EUROPEAN_VS_ASIAN_UP HG-U133A.chip 0.463 0.0521	NUCLEOBASE__NUCLEOSIDE__NUCLEOTIDE_AND_NUCLEIC_ACID_TRANSPORT HUMAN_GENE_SYMBOL.chip 0.463 0.0521	REACTOME_RNA_POLYMERASE_III_TRANSCRIPTION_INITIATION_FROM_TYPE_3_PROMOTER EntrezGeneIds.chip 0.462 0.0523	CHAUHAN_RESPONSE_TO_METHOXYESTRADIOL_UP HG_U95A.chip 0.46 0.0536	TONG_INTERACT_WITH_PTTG1 SEQ_ACCESSION.chip 0.46 0.0538	REACTOME_ABORTIVE_ELONGATION_OF_HIV1_TRANSCRIPT_IN_THE_ABSENCE_OF_TAT EntrezGeneIds.chip 0.446 0.0617	ELVIDGE_HIF1A_AND_HIF2A_TARGETS_UP HG-U133A.chip 0.445 0.0623	SHEDDEN_LUNG_CANCER_GOOD_SURVIVAL_A5 HG-U133A.chip 0.441 0.0648	NUCLEAR_EXPORT HUMAN_GENE_SYMBOL.chip 0.44 0.0654	WELCSH_BRCA1_TARGETS_1_DN SEQ_ACCESSION.chip 0.449 0.06	PENG_LEUCINE_DEPRIVATION_DN SEQ_ACCESSION.chip 0.422 0.078	LAIHO_COLORECTAL_CANCER_SERRATED_DN HG-U133A.chip 0.421 0.0787	MANALO_HYPOXIA_DN HG-U133A.chip 0.42 0.0794	REACTOME_G_ALPHA_S_SIGNALLING_EVENTS EntrezGeneIds.chip -0.487 0.0845
140902	R3HDML	CATION_TRANSMEMBRANE_TRANSPORTER_ACTIVITY HUMAN_GENE_SYMBOL.chip 0.562 0.0158	GCM_TEC HUMAN_GENE_SYMBOL.chip 0.557 0.017	GCM_BNIP1 HUMAN_GENE_SYMBOL.chip 0.549 0.0189	VOLTAGE_GATED_POTASSIUM_CHANNEL_ACTIVITY HUMAN_GENE_SYMBOL.chip 0.544 0.0201	POTASSIUM_CHANNEL_ACTIVITY HUMAN_GENE_SYMBOL.chip 0.543 0.0204	VOLTAGE_GATED_POTASSIUM_CHANNEL_COMPLEX HUMAN_GENE_SYMBOL.chip 0.541 0.0211	SENSORY_PERCEPTION HUMAN_GENE_SYMBOL.chip 0.539 0.0215	ION_TRANSMEMBRANE_TRANSPORTER_ACTIVITY HUMAN_GENE_SYMBOL.chip 0.538 0.0217	SUBSTRATE_SPECIFIC_CHANNEL_ACTIVITY HUMAN_GENE_SYMBOL.chip 0.533 0.0232	GATED_CHANNEL_ACTIVITY HUMAN_GENE_SYMBOL.chip 0.532 0.0233	SHEN_SMARCA2_TARGETS_DN HG-U133A.chip 0.533 0.0231	BUYTAERT_PHOTODYNAMIC_THERAPY_STRESS_UP HG-U133A.chip -0.606 0.0233	ONKEN_UVEAL_MELANOMA_UP HG-U133A.chip -0.606 0.0235	KRIGE_RESPONSE_TO_TOSEDOSTAT_24HR_UP HG-U133_Plus_2.chip -0.598 0.0258	ACATTCC,MIR-1,MIR-206 HUMAN_GENE_SYMBOL.chip -0.587 0.0295
140947	C5orf20	CAR_MYST2 HUMAN_GENE_SYMBOL.chip 0.708 0.0014	CAR_TNFRSF25 HUMAN_GENE_SYMBOL.chip 0.706 0.0015	DETECTION_OF_STIMULUS HUMAN_GENE_SYMBOL.chip 0.705 0.0015	CAR_MLANA HUMAN_GENE_SYMBOL.chip 0.703 0.0016	DETECTION_OF_EXTERNAL_STIMULUS HUMAN_GENE_SYMBOL.chip 0.7 0.0016	KEGG_OLFACTORY_TRANSDUCTION EntrezGeneIds.chip 0.677 0.0026	module_41 HUMAN_GENE_SYMBOL.chip 0.674 0.0027	GCM_HMGA2 HUMAN_GENE_SYMBOL.chip 0.673 0.0027	REACTOME_OLFACTORY_SIGNALING_PATHWAY EntrezGeneIds.chip 0.668 0.003	GCM_LTK HUMAN_GENE_SYMBOL.chip 0.667 0.0031	SHEN_SMARCA2_TARGETS_DN HG-U133A.chip 0.645 0.0044	MORF_XPC HUMAN_GENE_SYMBOL.chip -0.703 0.0057	MORF_PPP2R5E HUMAN_GENE_SYMBOL.chip -0.692 0.0068	MORF_RAB11A HUMAN_GENE_SYMBOL.chip -0.691 0.007	TURASHVILI_BREAST_NORMAL_DUCTAL_VS_LOBULAR_UP HG-U133_Plus_2.chip -0.683 0.0079
1409	CRYAA	SUBSTRATE_SPECIFIC_TRANSMEMBRANE_TRANSPORTER_ACTIVITY HUMAN_GENE_SYMBOL.chip 0.67 0.0029	TRANSMEMBRANE_TRANSPORTER_ACTIVITY HUMAN_GENE_SYMBOL.chip 0.649 0.0041	SUBSTRATE_SPECIFIC_TRANSPORTER_ACTIVITY HUMAN_GENE_SYMBOL.chip 0.645 0.0045	SECONDARY_ACTIVE_TRANSMEMBRANE_TRANSPORTER_ACTIVITY HUMAN_GENE_SYMBOL.chip 0.633 0.0055	SYMPORTER_ACTIVITY HUMAN_GENE_SYMBOL.chip 0.618 0.007	ION_TRANSMEMBRANE_TRANSPORTER_ACTIVITY HUMAN_GENE_SYMBOL.chip 0.608 0.0081	CATION_TRANSMEMBRANE_TRANSPORTER_ACTIVITY HUMAN_GENE_SYMBOL.chip 0.603 0.0088	REACTOME_SLC_MEDIATED_TRANSMEMBRANE_TRANSPORT EntrezGeneIds.chip 0.602 0.0089	GCM_BNIP1 HUMAN_GENE_SYMBOL.chip 0.58 0.0122	REACTOME_INORGANIC_CATION_ANION_SLC_TRANSPORTERS EntrezGeneIds.chip 0.58 0.0123	ROME_INSULIN_TARGETS_IN_MUSCLE_DN SEQ_ACCESSION.chip 0.52 0.0271	HAHTOLA_MYCOSIS_FUNGOIDES_SKIN_UP HG-U133A.chip -0.587 0.0295	AACTGAC,MIR-223 HUMAN_GENE_SYMBOL.chip -0.58 0.0319	HADDAD_B_LYMPHOCYTE_PROGENITOR HG-U133A.chip -0.565 0.0382	AMUNDSON_POOR_SURVIVAL_AFTER_GAMMA_RADIATION_2G SEQ_ACCESSION.chip -0.563 0.0388
140	ADORA3	REACTOME_INTEGRIN_ALPHAIIBBETA3_SIGNALING EntrezGeneIds.chip 0.61 0.0079	REACTOME_PLATELET_AGGREGATION_PLUG_FORMATION EntrezGeneIds.chip 0.598 0.0094	RESPONSE_TO_OTHER_ORGANISM HUMAN_GENE_SYMBOL.chip 0.58 0.0122	module_361 HUMAN_GENE_SYMBOL.chip 0.569 0.0143	BIOCARTA_DC_PATHWAY EntrezGeneIds.chip 0.565 0.0151	KEGG_PRIMARY_IMMUNODEFICIENCY EntrezGeneIds.chip 0.557 0.0168	LEE_DIFFERENTIATING_T_LYMPHOCYTE HG-U133A.chip 0.557 0.0169	KEGG_INTESTINAL_IMMUNE_NETWORK_FOR_IGA_PRODUCTION EntrezGeneIds.chip 0.553 0.0179	GNF2_ATM HUMAN_GENE_SYMBOL.chip 0.553 0.0179	KLEIN_TARGETS_OF_BCR_ABL1_FUSION HUMAN_GENE_SYMBOL.chip 0.551 0.0184	ALONSO_METASTASIS_DN HUMAN_GENE_SYMBOL.chip 0.536 0.0224	WIKMAN_ASBESTOS_LUNG_CANCER_DN HG-U133A.chip 0.508 0.0314	BORCZUK_MALIGNANT_MESOTHELIOMA_DN HG_U95Av2.chip 0.507 0.0318	HOSHIDA_LIVER_CANCER_SUBCLASS_S2 EntrezGeneIds.chip -0.566 0.0378	WINTER_HYPOXIA_DN HG-U133_Plus_2.chip 0.476 0.045
1410	CRYAB	module_330 HUMAN_GENE_SYMBOL.chip 0.772 4e-04	module_12 HUMAN_GENE_SYMBOL.chip 0.72 0.0011	module_2 HUMAN_GENE_SYMBOL.chip 0.716 0.0012	TGGNNNNNNKCCAR_UNKNOWN HUMAN_GENE_SYMBOL.chip 0.693 0.0019	EBAUER_MYOGENIC_TARGETS_OF_PAX3_FOXO1_FUSION HG-U133A.chip 0.683 0.0023	module_512 HUMAN_GENE_SYMBOL.chip 0.681 0.0024	URS_ADIPOCYTE_DIFFERENTIATION_UP HUMAN_GENE_SYMBOL.chip 0.676 0.0026	RAAGNYNNCTTY_UNKNOWN HUMAN_GENE_SYMBOL.chip 0.675 0.0026	GAUSSMANN_MLL_AF4_FUSION_TARGETS_F_UP HUMAN_GENE_SYMBOL.chip 0.675 0.0027	module_129 HUMAN_GENE_SYMBOL.chip 0.67 0.0029	DACOSTA_ERCC3_ALLELE_XPCS_VS_TTD_DN SEQ_ACCESSION.chip 0.717 0.0012	IZADPANAH_STEM_CELL_ADIPOSE_VS_BONE_DN HG-U133_Plus_2.chip 0.71 0.0014	SENESE_HDAC2_TARGETS_DN HG-U133_Plus_2.chip 0.703 0.0016	LIU_PROSTATE_CANCER_DN HG-U133_Plus_2.chip 0.701 0.0016	BERTUCCI_INVASIVE_CARCINOMA_DUCTAL_VS_LOBULAR_DN SEQ_ACCESSION.chip 0.695 0.0018
1411	CRYBA1	PEPTIDE_BINDING HUMAN_GENE_SYMBOL.chip 0.43 0.0726	PEPTIDE_RECEPTOR_ACTIVITY HUMAN_GENE_SYMBOL.chip 0.429 0.0732	G_PROTEIN_SIGNALING__COUPLED_TO_IP3_SECOND_MESSENGER__PHOSPHOLIPASE_C_ACTIVATING HUMAN_GENE_SYMBOL.chip 0.424 0.0764	V$GATA_Q6 HUMAN_GENE_SYMBOL.chip 0.41 0.0872	AMINE_RECEPTOR_ACTIVITY HUMAN_GENE_SYMBOL.chip 0.402 0.0932	MORF_MAP3K14 HUMAN_GENE_SYMBOL.chip 0.402 0.0936	PHOSPHOINOSITIDE_MEDIATED_SIGNALING HUMAN_GENE_SYMBOL.chip 0.4 0.0949	SU_PANCREAS HG_U95A.chip 0.4 0.0955	MORF_WNT1 HUMAN_GENE_SYMBOL.chip 0.396 0.0986	FEEDING_BEHAVIOR HUMAN_GENE_SYMBOL.chip 0.394 0.1002	GCM_TINF2 HUMAN_GENE_SYMBOL.chip -0.44 0.1265	UBIQUITIN_PROTEIN_LIGASE_ACTIVITY HUMAN_GENE_SYMBOL.chip -0.438 0.1288	SMALL_CONJUGATING_PROTEIN_LIGASE_ACTIVITY HUMAN_GENE_SYMBOL.chip -0.435 0.1317	ATCATGA,MIR-433 HUMAN_GENE_SYMBOL.chip -0.428 0.1389	SMALL_PROTEIN_CONJUGATING_ENZYME_ACTIVITY HUMAN_GENE_SYMBOL.chip -0.423 0.1447
1412	CRYBA2	CALCIUM_CHANNEL_ACTIVITY HUMAN_GENE_SYMBOL.chip 0.492 0.0381	FEEDING_BEHAVIOR HUMAN_GENE_SYMBOL.chip 0.454 0.0573	VOLTAGE_GATED_CATION_CHANNEL_ACTIVITY HUMAN_GENE_SYMBOL.chip 0.442 0.0642	VOLTAGE_GATED_CHANNEL_ACTIVITY HUMAN_GENE_SYMBOL.chip 0.441 0.0649	NEUROPEPTIDE_BINDING HUMAN_GENE_SYMBOL.chip 0.434 0.0698	NEUROTRANSMITTER_BINDING HUMAN_GENE_SYMBOL.chip 0.433 0.0704	NEUROPEPTIDE_RECEPTOR_ACTIVITY HUMAN_GENE_SYMBOL.chip 0.43 0.0724	CATION_CHANNEL_ACTIVITY HUMAN_GENE_SYMBOL.chip 0.419 0.0804	REACTOME_TRANSMISSION_ACROSS_CHEMICAL_SYNAPSES EntrezGeneIds.chip 0.418 0.0807	ION_CHANNEL_ACTIVITY HUMAN_GENE_SYMBOL.chip 0.413 0.0844	BONOME_OVARIAN_CANCER_SURVIVAL_OPTIMAL_DEBULKING HG-U133A.chip -0.451 0.1156	BROWNE_HCMV_INFECTION_48HR_UP HG_U95A.chip -0.448 0.119	BROWNE_HCMV_INFECTION_14HR_UP HG_U95A.chip -0.444 0.1228	SHEN_SMARCA2_TARGETS_DN HG-U133A.chip 0.345 0.1502	BENPORATH_SOX2_TARGETS EntrezGeneIds.chip -0.413 0.1559
1413	CRYBA4	MOREAUX_MULTIPLE_MYELOMA_BY_TACI_UP HG-U133A.chip 0.473 0.0469	AMINE_RECEPTOR_ACTIVITY HUMAN_GENE_SYMBOL.chip 0.46 0.0536	PEPTIDE_RECEPTOR_ACTIVITY HUMAN_GENE_SYMBOL.chip 0.445 0.0625	NEUROTRANSMITTER_BINDING HUMAN_GENE_SYMBOL.chip 0.441 0.0652	PEPTIDE_BINDING HUMAN_GENE_SYMBOL.chip 0.44 0.0658	REACTOME_CYTOCHROME_P450_ARRANGED_BY_SUBSTRATE_TYPE EntrezGeneIds.chip 0.427 0.0747	REGULATION_OF_CYTOKINE_BIOSYNTHETIC_PROCESS HUMAN_GENE_SYMBOL.chip 0.426 0.075	RHODOPSIN_LIKE_RECEPTOR_ACTIVITY HUMAN_GENE_SYMBOL.chip 0.423 0.0773	NEUROPEPTIDE_BINDING HUMAN_GENE_SYMBOL.chip 0.422 0.0776	REACTOME_AMINE_LIGAND_BINDING_RECEPTORS EntrezGeneIds.chip 0.422 0.0778	ATCATGA,MIR-433 HUMAN_GENE_SYMBOL.chip -0.518 0.0628	TTTTGAG,MIR-373 HUMAN_GENE_SYMBOL.chip -0.507 0.0697	YAGI_AML_WITH_T_9_11_TRANSLOCATION HG_U95Av2.chip -0.479 0.0908	SHEN_SMARCA2_TARGETS_DN HG-U133A.chip 0.399 0.0962	GCAAGGA,MIR-502 HUMAN_GENE_SYMBOL.chip -0.462 0.1053
1414	CRYBB1	module_41 HUMAN_GENE_SYMBOL.chip 0.702 0.0016	module_104 HUMAN_GENE_SYMBOL.chip 0.701 0.0016	GCM_HMGA2 HUMAN_GENE_SYMBOL.chip 0.698 0.0017	TRANSMISSION_OF_NERVE_IMPULSE HUMAN_GENE_SYMBOL.chip 0.696 0.0018	module_181 HUMAN_GENE_SYMBOL.chip 0.689 0.002	KEGG_NEUROACTIVE_LIGAND_RECEPTOR_INTERACTION EntrezGeneIds.chip 0.686 0.0021	SYNAPTIC_TRANSMISSION HUMAN_GENE_SYMBOL.chip 0.684 0.0022	module_379 HUMAN_GENE_SYMBOL.chip 0.681 0.0023	CAR_TNFRSF25 HUMAN_GENE_SYMBOL.chip 0.679 0.0024	BENPORATH_PRC2_TARGETS EntrezGeneIds.chip 0.679 0.0024	SHEN_SMARCA2_TARGETS_DN HG-U133A.chip 0.732 9e-04	HATADA_METHYLATED_IN_LUNG_CANCER_DN SEQ_ACCESSION.chip 0.665 0.0032	MORF_RAB11A HUMAN_GENE_SYMBOL.chip -0.715 0.0047	MORF_REV3L HUMAN_GENE_SYMBOL.chip -0.694 0.0067	NOUZOVA_TRETINOIN_AND_H4_ACETYLATION SEQ_ACCESSION.chip -0.693 0.0068
1415	CRYBB2	VOLTAGE_GATED_CATION_CHANNEL_ACTIVITY HUMAN_GENE_SYMBOL.chip 0.713 0.0013	NEUROPEPTIDE_RECEPTOR_ACTIVITY HUMAN_GENE_SYMBOL.chip 0.712 0.0013	NEUROPEPTIDE_BINDING HUMAN_GENE_SYMBOL.chip 0.707 0.0014	NEUROTRANSMITTER_BINDING HUMAN_GENE_SYMBOL.chip 0.696 0.0018	VOLTAGE_GATED_CHANNEL_ACTIVITY HUMAN_GENE_SYMBOL.chip 0.688 0.0021	CATION_CHANNEL_ACTIVITY HUMAN_GENE_SYMBOL.chip 0.687 0.0021	METAL_ION_TRANSMEMBRANE_TRANSPORTER_ACTIVITY HUMAN_GENE_SYMBOL.chip 0.686 0.0021	RHODOPSIN_LIKE_RECEPTOR_ACTIVITY HUMAN_GENE_SYMBOL.chip 0.685 0.0022	REACTOME_AMINE_LIGAND_BINDING_RECEPTORS EntrezGeneIds.chip 0.681 0.0024	POTASSIUM_ION_TRANSPORT HUMAN_GENE_SYMBOL.chip 0.68 0.0024	SHEN_SMARCA2_TARGETS_DN HG-U133A.chip 0.677 0.0025	MORF_PPP2R5E HUMAN_GENE_SYMBOL.chip -0.666 0.0103	BROWNE_HCMV_INFECTION_16HR_UP HG_U95A.chip -0.665 0.0103	MORF_RAB11A HUMAN_GENE_SYMBOL.chip -0.663 0.0107	BONOME_OVARIAN_CANCER_SURVIVAL_OPTIMAL_DEBULKING HG-U133A.chip -0.661 0.011
1417	CRYBB3	module_379 HUMAN_GENE_SYMBOL.chip 0.652 0.0039	module_242 HUMAN_GENE_SYMBOL.chip 0.651 0.004	module_104 HUMAN_GENE_SYMBOL.chip 0.648 0.0042	MORF_WNT1 HUMAN_GENE_SYMBOL.chip 0.639 0.0049	module_181 HUMAN_GENE_SYMBOL.chip 0.637 0.0051	module_41 HUMAN_GENE_SYMBOL.chip 0.622 0.0065	VOLTAGE_GATED_POTASSIUM_CHANNEL_ACTIVITY HUMAN_GENE_SYMBOL.chip 0.615 0.0072	SUBSTRATE_SPECIFIC_CHANNEL_ACTIVITY HUMAN_GENE_SYMBOL.chip 0.613 0.0075	MONOVALENT_INORGANIC_CATION_TRANSPORT HUMAN_GENE_SYMBOL.chip 0.612 0.0076	NEUROLOGICAL_SYSTEM_PROCESS HUMAN_GENE_SYMBOL.chip 0.607 0.0083	SHEN_SMARCA2_TARGETS_DN HG-U133A.chip 0.693 0.0019	TGAGATT,MIR-216 HUMAN_GENE_SYMBOL.chip -0.676 0.0089	HATADA_METHYLATED_IN_LUNG_CANCER_DN SEQ_ACCESSION.chip 0.587 0.0112	ACACTAC,MIR-142-3P HUMAN_GENE_SYMBOL.chip -0.653 0.0124	SHEN_SMARCA2_TARGETS_UP HG-U133A.chip -0.652 0.0126
1418	CRYGA	KEGG_NEUROACTIVE_LIGAND_RECEPTOR_INTERACTION EntrezGeneIds.chip 0.686 0.0021	GCM_HMGA2 HUMAN_GENE_SYMBOL.chip 0.659 0.0035	PEPTIDE_RECEPTOR_ACTIVITY HUMAN_GENE_SYMBOL.chip 0.657 0.0036	module_379 HUMAN_GENE_SYMBOL.chip 0.657 0.0036	MORF_WNT1 HUMAN_GENE_SYMBOL.chip 0.657 0.0036	NEUROTRANSMITTER_BINDING HUMAN_GENE_SYMBOL.chip 0.653 0.0039	module_242 HUMAN_GENE_SYMBOL.chip 0.651 0.004	REACTOME_AMINE_LIGAND_BINDING_RECEPTORS EntrezGeneIds.chip 0.65 0.0041	module_41 HUMAN_GENE_SYMBOL.chip 0.646 0.0044	module_104 HUMAN_GENE_SYMBOL.chip 0.646 0.0044	SHEN_SMARCA2_TARGETS_DN HG-U133A.chip 0.708 0.0014	HATADA_METHYLATED_IN_LUNG_CANCER_DN SEQ_ACCESSION.chip 0.614 0.0074	MORF_REV3L HUMAN_GENE_SYMBOL.chip -0.677 0.0086	NOUZOVA_TRETINOIN_AND_H4_ACETYLATION SEQ_ACCESSION.chip -0.662 0.0108	SHEN_SMARCA2_TARGETS_UP HG-U133A.chip -0.651 0.0128
1419	CRYGB	CAR_MYST2 HUMAN_GENE_SYMBOL.chip 0.707 0.0015	CAR_TNFRSF25 HUMAN_GENE_SYMBOL.chip 0.706 0.0015	module_41 HUMAN_GENE_SYMBOL.chip 0.685 0.0022	REACTOME_OLFACTORY_SIGNALING_PATHWAY EntrezGeneIds.chip 0.681 0.0024	CATION_CHANNEL_ACTIVITY HUMAN_GENE_SYMBOL.chip 0.679 0.0024	module_181 HUMAN_GENE_SYMBOL.chip 0.679 0.0025	module_104 HUMAN_GENE_SYMBOL.chip 0.673 0.0027	NEUROTRANSMITTER_BINDING HUMAN_GENE_SYMBOL.chip 0.672 0.0028	CAR_MLANA HUMAN_GENE_SYMBOL.chip 0.671 0.0028	ION_CHANNEL_ACTIVITY HUMAN_GENE_SYMBOL.chip 0.671 0.0028	SHEN_SMARCA2_TARGETS_DN HG-U133A.chip 0.722 0.0011	MORF_PPP2R5E HUMAN_GENE_SYMBOL.chip -0.672 0.0093	MORF_RAB11A HUMAN_GENE_SYMBOL.chip -0.669 0.0098	WANG_LMO4_TARGETS_UP HG-U133_Plus_2.chip -0.664 0.0105	WEBER_METHYLATED_HCP_IN_FIBROBLAST_DN HUMAN_GENE_SYMBOL.chip 0.584 0.0116
141	ADPRH	module_146 HUMAN_GENE_SYMBOL.chip 0.708 0.0014	TRANSMEMBRANE_RECEPTOR_ACTIVITY HUMAN_GENE_SYMBOL.chip 0.679 0.0024	RECEPTOR_ACTIVITY HUMAN_GENE_SYMBOL.chip 0.678 0.0025	REACTOME_G_ALPHA_S_SIGNALLING_EVENTS EntrezGeneIds.chip 0.667 0.003	REACTOME_DOWNSTREAM_EVENTS_IN_GPCR_SIGNALING EntrezGeneIds.chip 0.664 0.0032	REACTOME_CLASS_A1_RHODOPSIN_LIKE_RECEPTORS EntrezGeneIds.chip 0.663 0.0032	REACTOME_GPCR_LIGAND_BINDING EntrezGeneIds.chip 0.662 0.0033	G_PROTEIN_COUPLED_RECEPTOR_PROTEIN_SIGNALING_PATHWAY HUMAN_GENE_SYMBOL.chip 0.653 0.0039	CELL_SURFACE_RECEPTOR_LINKED_SIGNAL_TRANSDUCTION_GO_0007166 HUMAN_GENE_SYMBOL.chip 0.649 0.0041	PHOSPHORIC_DIESTER_HYDROLASE_ACTIVITY HUMAN_GENE_SYMBOL.chip 0.639 0.0049	SABATES_COLORECTAL_ADENOMA_DN HG-U133_Plus_2.chip 0.6 0.0091	NUCLEOBASE__NUCLEOSIDE__NUCLEOTIDE_AND_NUCLEIC_ACID_TRANSPORT HUMAN_GENE_SYMBOL.chip -0.618 0.0199	XU_HGF_TARGETS_REPRESSED_BY_AKT1_DN SEQ_ACCESSION.chip 0.538 0.0216	BERTUCCI_INVASIVE_CARCINOMA_DUCTAL_VS_LOBULAR_DN SEQ_ACCESSION.chip 0.538 0.0217	module_331 HUMAN_GENE_SYMBOL.chip -0.609 0.0226
1420	CRYGC	module_41 HUMAN_GENE_SYMBOL.chip 0.747 6e-04	module_104 HUMAN_GENE_SYMBOL.chip 0.743 7e-04	module_181 HUMAN_GENE_SYMBOL.chip 0.741 7e-04	module_379 HUMAN_GENE_SYMBOL.chip 0.732 9e-04	module_242 HUMAN_GENE_SYMBOL.chip 0.73 9e-04	NEUROTRANSMITTER_BINDING HUMAN_GENE_SYMBOL.chip 0.716 0.0012	DETECTION_OF_EXTERNAL_STIMULUS HUMAN_GENE_SYMBOL.chip 0.715 0.0012	NEUROTRANSMITTER_RECEPTOR_ACTIVITY HUMAN_GENE_SYMBOL.chip 0.714 0.0012	CATION_CHANNEL_ACTIVITY HUMAN_GENE_SYMBOL.chip 0.713 0.0013	SUBSTRATE_SPECIFIC_CHANNEL_ACTIVITY HUMAN_GENE_SYMBOL.chip 0.711 0.0013	SHEN_SMARCA2_TARGETS_DN HG-U133A.chip 0.787 3e-04	BROWNE_HCMV_INFECTION_16HR_UP HG_U95A.chip -0.727 0.0038	MORF_BECN1 HUMAN_GENE_SYMBOL.chip -0.72 0.0043	HATADA_METHYLATED_IN_LUNG_CANCER_DN SEQ_ACCESSION.chip 0.646 0.0044	SHEN_SMARCA2_TARGETS_UP HG-U133A.chip -0.709 0.0053
1421	CRYGD	REACTOME_AMINE_LIGAND_BINDING_RECEPTORS EntrezGeneIds.chip 0.653 0.0039	NEUROPEPTIDE_BINDING HUMAN_GENE_SYMBOL.chip 0.644 0.0045	AMINE_RECEPTOR_ACTIVITY HUMAN_GENE_SYMBOL.chip 0.641 0.0048	NEUROPEPTIDE_RECEPTOR_ACTIVITY HUMAN_GENE_SYMBOL.chip 0.64 0.0048	ODONNELL_METASTASIS_UP HG-U133A.chip 0.639 0.005	VOLTAGE_GATED_CATION_CHANNEL_ACTIVITY HUMAN_GENE_SYMBOL.chip 0.638 0.005	MORF_PAX7 HUMAN_GENE_SYMBOL.chip 0.634 0.0053	NEUROTRANSMITTER_BINDING HUMAN_GENE_SYMBOL.chip 0.633 0.0055	CALCIUM_CHANNEL_ACTIVITY HUMAN_GENE_SYMBOL.chip 0.627 0.006	MORF_CDH4 HUMAN_GENE_SYMBOL.chip 0.619 0.0068	SHEN_SMARCA2_TARGETS_DN HG-U133A.chip 0.602 0.0088	BONOME_OVARIAN_CANCER_SURVIVAL_OPTIMAL_DEBULKING HG-U133A.chip -0.652 0.0126	DITTMER_PTHLH_TARGETS_UP HG-U133A.chip -0.647 0.0134	WEBER_METHYLATED_HCP_IN_FIBROBLAST_DN HUMAN_GENE_SYMBOL.chip 0.557 0.0169	FARMER_BREAST_CANCER_BASAL_VS_LULMINAL HG-U133A.chip -0.628 0.0175
142678	MIB2	MORF_CSNK1D HUMAN_GENE_SYMBOL.chip 0.498 0.0353	module_350 HUMAN_GENE_SYMBOL.chip 0.496 0.036	SCHLOSSER_SERUM_RESPONSE_AUGMENTED_BY_MYC HG_U95Av2.chip 0.494 0.037	MORF_PHB HUMAN_GENE_SYMBOL.chip 0.478 0.0441	chr1p36 HUMAN_GENE_SYMBOL.chip 0.476 0.045	SPIELMAN_LYMPHOBLAST_EUROPEAN_VS_ASIAN_UP HG-U133A.chip 0.474 0.0464	MORF_IKBKG HUMAN_GENE_SYMBOL.chip 0.439 0.0665	GCM_ING1 HUMAN_GENE_SYMBOL.chip 0.438 0.0669	MORF_TPR HUMAN_GENE_SYMBOL.chip 0.436 0.0681	chr1p35 HUMAN_GENE_SYMBOL.chip 0.436 0.0681	BARRIER_CANCER_RELAPSE_NORMAL_SAMPLE_DN HG-U133A.chip 0.492 0.0378	WELCSH_BRCA1_TARGETS_1_DN SEQ_ACCESSION.chip 0.424 0.0762	DEBIASI_APOPTOSIS_BY_REOVIRUS_INFECTION_DN SEQ_ACCESSION.chip 0.405 0.0909	ACEVEDO_NORMAL_TISSUE_ADJACENT_TO_LIVER_TUMOR_DN EntrezGeneIds.chip 0.397 0.0976	PENG_LEUCINE_DEPRIVATION_DN SEQ_ACCESSION.chip 0.369 0.1235
142679	DUSP19	MORF_FRK HUMAN_GENE_SYMBOL.chip 0.477 0.0447	MORF_EPHA7 HUMAN_GENE_SYMBOL.chip 0.464 0.0514	MORF_PDCD1 HUMAN_GENE_SYMBOL.chip 0.449 0.0598	module_274 HUMAN_GENE_SYMBOL.chip 0.443 0.0636	MORF_IL9 HUMAN_GENE_SYMBOL.chip 0.443 0.0638	MORF_LCAT HUMAN_GENE_SYMBOL.chip 0.441 0.0648	MORF_DCC HUMAN_GENE_SYMBOL.chip 0.438 0.0668	BENPORATH_PRC2_TARGETS EntrezGeneIds.chip 0.425 0.0759	MORF_WNT1 HUMAN_GENE_SYMBOL.chip 0.424 0.0767	SYNAPTIC_TRANSMISSION HUMAN_GENE_SYMBOL.chip 0.422 0.0782	WEBER_METHYLATED_HCP_IN_SPERM_DN HUMAN_GENE_SYMBOL.chip 0.43 0.0725	BENPORATH_MYC_TARGETS_WITH_EBOX EntrezGeneIds.chip -0.489 0.083	CELLULAR_MACROMOLECULE_CATABOLIC_PROCESS HUMAN_GENE_SYMBOL.chip -0.487 0.0841	BIOPOLYMER_CATABOLIC_PROCESS HUMAN_GENE_SYMBOL.chip -0.475 0.0936	TRANSFERASE_ACTIVITY__TRANSFERRING_PHOSPHORUS_CONTAINING_GROUPS HUMAN_GENE_SYMBOL.chip -0.473 0.0956
142680	SLC34A3	CATION_TRANSMEMBRANE_TRANSPORTER_ACTIVITY HUMAN_GENE_SYMBOL.chip 0.81 1e-04	GCM_PRKCG HUMAN_GENE_SYMBOL.chip 0.796 2e-04	ION_TRANSMEMBRANE_TRANSPORTER_ACTIVITY HUMAN_GENE_SYMBOL.chip 0.787 3e-04	SENSORY_PERCEPTION HUMAN_GENE_SYMBOL.chip 0.781 3e-04	VOLTAGE_GATED_POTASSIUM_CHANNEL_ACTIVITY HUMAN_GENE_SYMBOL.chip 0.749 6e-04	GCM_BNIP1 HUMAN_GENE_SYMBOL.chip 0.743 7e-04	TRANSMEMBRANE_TRANSPORTER_ACTIVITY HUMAN_GENE_SYMBOL.chip 0.708 0.0014	KEGG_TASTE_TRANSDUCTION EntrezGeneIds.chip 0.707 0.0014	SUBSTRATE_SPECIFIC_TRANSMEMBRANE_TRANSPORTER_ACTIVITY HUMAN_GENE_SYMBOL.chip 0.705 0.0015	NEUROLOGICAL_SYSTEM_PROCESS HUMAN_GENE_SYMBOL.chip 0.702 0.0016	GENTILE_UV_RESPONSE_CLUSTER_D7 SEQ_ACCESSION.chip -0.748 0.0026	JIANG_HYPOXIA_NORMAL SEQ_ACCESSION.chip -0.743 0.0029	BUYTAERT_PHOTODYNAMIC_THERAPY_STRESS_UP HG-U133A.chip -0.743 0.0029	module_136 HUMAN_GENE_SYMBOL.chip -0.737 0.0032	module_37 HUMAN_GENE_SYMBOL.chip -0.737 0.0032
142684	RAB40A	NEGATIVE_REGULATION_OF_CELL_DIFFERENTIATION HUMAN_GENE_SYMBOL.chip 0.432 0.0712	V$HNF3B_01 HUMAN_GENE_SYMBOL.chip 0.382 0.1114	G_PROTEIN_SIGNALING__ADENYLATE_CYCLASE_ACTIVATING_PATHWAY HUMAN_GENE_SYMBOL.chip 0.375 0.1178	chrxp11 HUMAN_GENE_SYMBOL.chip 0.352 0.1416	REACTOME_CYTOCHROME_P450_ARRANGED_BY_SUBSTRATE_TYPE EntrezGeneIds.chip 0.335 0.162	CHIANG_LIVER_CANCER_SUBCLASS_UNANNOTATED_UP HUMAN_GENE_SYMBOL.chip 0.334 0.1633	CYCLIC_NUCLEOTIDE_MEDIATED_SIGNALING HUMAN_GENE_SYMBOL.chip 0.329 0.1699	CAMP_MEDIATED_SIGNALING HUMAN_GENE_SYMBOL.chip 0.328 0.1701	G_PROTEIN_SIGNALING__COUPLED_TO_CAMP_NUCLEOTIDE_SECOND_MESSENGER HUMAN_GENE_SYMBOL.chip 0.319 0.1828	SECOND_MESSENGER_MEDIATED_SIGNALING HUMAN_GENE_SYMBOL.chip 0.318 0.1839	V$NFY_Q6 HUMAN_GENE_SYMBOL.chip -0.455 0.1115	BENPORATH_ES_1 EntrezGeneIds.chip -0.402 0.1704	GTGGTGA,MIR-197 HUMAN_GENE_SYMBOL.chip -0.385 0.1925	module_438 HUMAN_GENE_SYMBOL.chip -0.383 0.1946	KINETOCHORE HUMAN_GENE_SYMBOL.chip -0.381 0.1969
142685	ASB15	RHODOPSIN_LIKE_RECEPTOR_ACTIVITY HUMAN_GENE_SYMBOL.chip 0.743 7e-04	NEUROTRANSMITTER_BINDING HUMAN_GENE_SYMBOL.chip 0.737 8e-04	REACTOME_AMINE_LIGAND_BINDING_RECEPTORS EntrezGeneIds.chip 0.729 9e-04	PEPTIDE_RECEPTOR_ACTIVITY HUMAN_GENE_SYMBOL.chip 0.719 0.0011	AMINE_RECEPTOR_ACTIVITY HUMAN_GENE_SYMBOL.chip 0.716 0.0012	VOLTAGE_GATED_CATION_CHANNEL_ACTIVITY HUMAN_GENE_SYMBOL.chip 0.711 0.0013	NEUROTRANSMITTER_RECEPTOR_ACTIVITY HUMAN_GENE_SYMBOL.chip 0.711 0.0013	NEUROPEPTIDE_BINDING HUMAN_GENE_SYMBOL.chip 0.711 0.0013	NEUROPEPTIDE_RECEPTOR_ACTIVITY HUMAN_GENE_SYMBOL.chip 0.705 0.0015	CATION_CHANNEL_ACTIVITY HUMAN_GENE_SYMBOL.chip 0.701 0.0016	SHEN_SMARCA2_TARGETS_DN HG-U133A.chip 0.688 0.0021	CELLULAR_LOCALIZATION HUMAN_GENE_SYMBOL.chip -0.728 0.0038	MACROMOLECULE_LOCALIZATION HUMAN_GENE_SYMBOL.chip -0.726 0.0039	WEBER_METHYLATED_HCP_IN_FIBROBLAST_DN HUMAN_GENE_SYMBOL.chip 0.645 0.0044	PROTEIN_LOCALIZATION HUMAN_GENE_SYMBOL.chip -0.718 0.0045
142686	ASB14	KEGG_OLFACTORY_TRANSDUCTION EntrezGeneIds.chip 0.814 1e-04	DETECTION_OF_STIMULUS HUMAN_GENE_SYMBOL.chip 0.809 2e-04	MORF_BCL2L11 HUMAN_GENE_SYMBOL.chip 0.799 2e-04	MORF_ARL3 HUMAN_GENE_SYMBOL.chip 0.797 2e-04	DETECTION_OF_EXTERNAL_STIMULUS HUMAN_GENE_SYMBOL.chip 0.791 2e-04	GCM_ERCC4 HUMAN_GENE_SYMBOL.chip 0.788 2e-04	CAR_MLANA HUMAN_GENE_SYMBOL.chip 0.783 3e-04	GCM_TEC HUMAN_GENE_SYMBOL.chip 0.782 3e-04	module_242 HUMAN_GENE_SYMBOL.chip 0.779 3e-04	V$NRSF_01 HUMAN_GENE_SYMBOL.chip 0.777 3e-04	WEBER_METHYLATED_HCP_IN_SPERM_DN HUMAN_GENE_SYMBOL.chip 0.77 4e-04	SHEN_SMARCA2_TARGETS_DN HG-U133A.chip 0.766 4e-04	WEBER_METHYLATED_HCP_IN_FIBROBLAST_DN HUMAN_GENE_SYMBOL.chip 0.764 4e-04	FLECHNER_PBL_KIDNEY_TRANSPLANT_OK_VS_DONOR_UP HG_U95Av2.chip -0.784 0.0013	SMITH_TERT_TARGETS_UP SEQ_ACCESSION.chip -0.777 0.0015
142689	ASB12	VOLTAGE_GATED_CHANNEL_ACTIVITY HUMAN_GENE_SYMBOL.chip 0.721 0.0011	VOLTAGE_GATED_POTASSIUM_CHANNEL_COMPLEX HUMAN_GENE_SYMBOL.chip 0.713 0.0013	VOLTAGE_GATED_CATION_CHANNEL_ACTIVITY HUMAN_GENE_SYMBOL.chip 0.706 0.0015	VOLTAGE_GATED_POTASSIUM_CHANNEL_ACTIVITY HUMAN_GENE_SYMBOL.chip 0.704 0.0015	SUBSTRATE_SPECIFIC_CHANNEL_ACTIVITY HUMAN_GENE_SYMBOL.chip 0.692 0.0019	module_181 HUMAN_GENE_SYMBOL.chip 0.692 0.0019	module_41 HUMAN_GENE_SYMBOL.chip 0.69 0.002	ION_CHANNEL_ACTIVITY HUMAN_GENE_SYMBOL.chip 0.69 0.002	CATION_CHANNEL_ACTIVITY HUMAN_GENE_SYMBOL.chip 0.686 0.0021	module_104 HUMAN_GENE_SYMBOL.chip 0.682 0.0023	SHEN_SMARCA2_TARGETS_DN HG-U133A.chip 0.706 0.0015	WELCSH_BRCA1_TARGETS_1_UP SEQ_ACCESSION.chip -0.694 0.0067	ALONSO_METASTASIS_UP HUMAN_GENE_SYMBOL.chip -0.672 0.0094	MORF_BECN1 HUMAN_GENE_SYMBOL.chip -0.669 0.0098	BIOCARTA_MTOR_PATHWAY EntrezGeneIds.chip -0.662 0.0109
1427	CRYGS	CAR_TNFRSF25 HUMAN_GENE_SYMBOL.chip 0.564 0.0155	DETECTION_OF_STIMULUS HUMAN_GENE_SYMBOL.chip 0.557 0.0169	module_13 HUMAN_GENE_SYMBOL.chip 0.548 0.019	CAR_MYST2 HUMAN_GENE_SYMBOL.chip 0.543 0.0205	GCM_SMARCD1 HUMAN_GENE_SYMBOL.chip 0.535 0.0227	GCM_HMGA2 HUMAN_GENE_SYMBOL.chip 0.531 0.0239	module_7 HUMAN_GENE_SYMBOL.chip 0.528 0.0247	module_41 HUMAN_GENE_SYMBOL.chip 0.524 0.0259	MORF_RBM8A HUMAN_GENE_SYMBOL.chip 0.524 0.0261	module_104 HUMAN_GENE_SYMBOL.chip 0.521 0.0269	SASSON_RESPONSE_TO_FORSKOLIN_UP SEQ_ACCESSION.chip -0.581 0.0318	SASSON_RESPONSE_TO_GONADOTROPHINS_UP SEQ_ACCESSION.chip -0.577 0.0333	LINDGREN_BLADDER_CANCER_CLUSTER_1_UP EntrezGeneIds.chip -0.574 0.0344	TURASHVILI_BREAST_NORMAL_DUCTAL_VS_LOBULAR_UP HG-U133_Plus_2.chip -0.573 0.0346	SMITH_TERT_TARGETS_UP SEQ_ACCESSION.chip -0.571 0.0354
1428	CRYM	DOANE_BREAST_CANCER_CLASSES_UP HG-U133A.chip 0.544 0.0202	LEE_LIVER_CANCER_SURVIVAL_UP HUMAN_GENE_SYMBOL.chip 0.542 0.0206	YEGNASUBRAMANIAN_PROSTATE_CANCER HG-U133A.chip 0.533 0.0232	DOANE_RESPONSE_TO_ANDROGEN_UP HG-U133A.chip 0.531 0.0237	ANION_TRANSMEMBRANE_TRANSPORTER_ACTIVITY HUMAN_GENE_SYMBOL.chip 0.516 0.0285	LIU_PROSTATE_CANCER_UP HG-U133_Plus_2.chip 0.516 0.0286	KEGG_BUTANOATE_METABOLISM EntrezGeneIds.chip 0.512 0.03	SMID_BREAST_CANCER_LUMINAL_B_UP HG-U133A.chip 0.507 0.0317	YANG_BREAST_CANCER_ESR1_LASER_UP SEQ_ACCESSION.chip 0.504 0.033	SMID_BREAST_CANCER_RELAPSE_IN_BONE_UP HG-U133A.chip 0.498 0.0354	SMID_BREAST_CANCER_RELAPSE_IN_BRAIN_DN HG-U133A.chip 0.512 0.0301	VECCHI_GASTRIC_CANCER_ADVANCED_VS_EARLY_DN HG-U133_Plus_2.chip 0.5 0.0346	LIEN_BREAST_CARCINOMA_METAPLASTIC_VS_DUCTAL_DN SEQ_ACCESSION.chip 0.494 0.0372	REGULATION_OF_CELL_GROWTH HUMAN_GENE_SYMBOL.chip -0.537 0.0518	CHIANG_LIVER_CANCER_SUBCLASS_PROLIFERATION_DN HUMAN_GENE_SYMBOL.chip 0.447 0.0615
142910	LIPJ	REACTOME_OLFACTORY_SIGNALING_PATHWAY EntrezGeneIds.chip 0.733 8e-04	KEGG_NEUROACTIVE_LIGAND_RECEPTOR_INTERACTION EntrezGeneIds.chip 0.718 0.0011	NEUROTRANSMITTER_BINDING HUMAN_GENE_SYMBOL.chip 0.696 0.0018	MORF_PDCD1 HUMAN_GENE_SYMBOL.chip 0.696 0.0018	KEGG_OLFACTORY_TRANSDUCTION EntrezGeneIds.chip 0.694 0.0018	NEUROPEPTIDE_BINDING HUMAN_GENE_SYMBOL.chip 0.688 0.002	NEUROPEPTIDE_RECEPTOR_ACTIVITY HUMAN_GENE_SYMBOL.chip 0.688 0.0021	DETECTION_OF_STIMULUS HUMAN_GENE_SYMBOL.chip 0.686 0.0022	SYNAPTIC_TRANSMISSION HUMAN_GENE_SYMBOL.chip 0.685 0.0022	NEUROTRANSMITTER_RECEPTOR_ACTIVITY HUMAN_GENE_SYMBOL.chip 0.685 0.0022	WEBER_METHYLATED_HCP_IN_SPERM_DN HUMAN_GENE_SYMBOL.chip 0.674 0.0027	WEBER_METHYLATED_HCP_IN_FIBROBLAST_DN HUMAN_GENE_SYMBOL.chip 0.654 0.0038	SHEN_SMARCA2_TARGETS_DN HG-U133A.chip 0.646 0.0044	MORF_PPP2R5E HUMAN_GENE_SYMBOL.chip -0.694 0.0067	MORF_RAB1A HUMAN_GENE_SYMBOL.chip -0.679 0.0085
142940	TRUB1	ACTAYRNNNCCCR_UNKNOWN HUMAN_GENE_SYMBOL.chip 0.564 0.0154	GCM_DENR HUMAN_GENE_SYMBOL.chip 0.54 0.0212	V$ELK1_02 HUMAN_GENE_SYMBOL.chip 0.537 0.022	module_331 HUMAN_GENE_SYMBOL.chip 0.533 0.0232	MORF_PPP5C HUMAN_GENE_SYMBOL.chip 0.532 0.0234	V$NRF1_Q6 HUMAN_GENE_SYMBOL.chip 0.522 0.0264	MORF_RAP1A HUMAN_GENE_SYMBOL.chip 0.521 0.0269	ENVELOPE HUMAN_GENE_SYMBOL.chip 0.517 0.0282	ORGANELLE_ENVELOPE HUMAN_GENE_SYMBOL.chip 0.517 0.0282	LIGASE_ACTIVITY__FORMING_CARBON_NITROGEN_BONDS HUMAN_GENE_SYMBOL.chip 0.516 0.0287	MAYBURD_RESPONSE_TO_L663536_DN HG-U133_Plus_2.chip 0.54 0.0213	LIU_SOX4_TARGETS_DN HG-U133_Plus_2.chip 0.525 0.0255	GAZDA_DIAMOND_BLACKFAN_ANEMIA_PROGENITOR_DN HG-U133A.chip 0.518 0.0278	LASTOWSKA_NEUROBLASTOMA_COPY_NUMBER_DN HG-U133_Plus_2.chip 0.505 0.0324	ELVIDGE_HYPOXIA_DN HG-U133A.chip 0.482 0.0424
1429	CRYZ	module_363 HUMAN_GENE_SYMBOL.chip 0.592 0.0104	CELLULAR_CATABOLIC_PROCESS HUMAN_GENE_SYMBOL.chip 0.59 0.0107	CATABOLIC_PROCESS HUMAN_GENE_SYMBOL.chip 0.584 0.0117	FARMER_BREAST_CANCER_APOCRINE VS LUMINAL HG-U133A.chip 0.572 0.0139	module_93 HUMAN_GENE_SYMBOL.chip 0.56 0.0162	BONOME_OVARIAN_CANCER_SURVIVAL_OPTIMAL_DEBULKING HG-U133A.chip 0.552 0.0181	HETEROCYCLE_METABOLIC_PROCESS HUMAN_GENE_SYMBOL.chip 0.552 0.0182	module_212 HUMAN_GENE_SYMBOL.chip 0.552 0.0182	COFACTOR_METABOLIC_PROCESS HUMAN_GENE_SYMBOL.chip 0.548 0.019	WATANABE_RECTAL_CANCER_RADIOTHERAPY_RESPONSIVE_UP HG_U95Av2.chip 0.543 0.0204	FLECHNER_BIOPSY_KIDNEY_TRANSPLANT_REJECTED_VS_OK_DN HG_U95Av2.chip 0.62 0.0068	KAAB_HEART_ATRIUM_VS_VENTRICLE_DN HG_U95Av2.chip 0.535 0.0226	ACEVEDO_NORMAL_TISSUE_ADJACENT_TO_LIVER_TUMOR_DN EntrezGeneIds.chip 0.531 0.0237	ZHOU_INFLAMMATORY_RESPONSE_LIVE_DN HG-U133_Plus_2.chip 0.531 0.0239	ZHOU_INFLAMMATORY_RESPONSE_LPS_DN HG-U133_Plus_2.chip 0.531 0.0239
142	PARP1	KINETOCHORE HUMAN_GENE_SYMBOL.chip 0.608 0.0082	module_451 HUMAN_GENE_SYMBOL.chip 0.606 0.0084	SU_TESTIS HG_U95A.chip 0.606 0.0084	RICKMAN_TUMOR_DIFFERENTIATED_WELL_VS_POORLY_UP HG-U133_Plus_2.chip 0.595 0.0099	CHROMOSOME_SEGREGATION HUMAN_GENE_SYMBOL.chip 0.589 0.0109	MICROTUBULE HUMAN_GENE_SYMBOL.chip 0.587 0.0111	CHROMOSOME_ORGANIZATION_AND_BIOGENESIS HUMAN_GENE_SYMBOL.chip 0.584 0.0116	CHROMOSOME__PERICENTRIC_REGION HUMAN_GENE_SYMBOL.chip 0.583 0.0117	ZHAN_MULTIPLE_MYELOMA_PR_UP HG-U133_Plus_2.chip 0.581 0.0121	GNF2_RFC4 HUMAN_GENE_SYMBOL.chip 0.577 0.0129	GARGALOVIC_RESPONSE_TO_OXIDIZED_PHOSPHOLIPIDS_TURQUOISE_DN HG-U133_Plus_2.chip 0.58 0.0124	LI_WILMS_TUMOR_VS_FETAL_KIDNEY_1_DN HG_U95A.chip 0.562 0.0159	CROONQUIST_IL6_DEPRIVATION_DN SEQ_ACCESSION.chip 0.555 0.0175	MITSIADES_RESPONSE_TO_APLIDIN_DN HG-U133A.chip 0.552 0.0182	G_PROTEIN_SIGNALING__COUPLED_TO_IP3_SECOND_MESSENGER__PHOSPHOLIPASE_C_ACTIVATING HUMAN_GENE_SYMBOL.chip -0.624 0.0184
143098	MPP7	CHARAFE_BREAST_CANCER_LUMINAL_VS_MESENCHYMAL_UP HG-U133_Plus_2.chip 0.574 0.0133	module_180 HUMAN_GENE_SYMBOL.chip 0.571 0.0139	module_139 HUMAN_GENE_SYMBOL.chip 0.566 0.015	CHARAFE_BREAST_CANCER_BASAL_VS_MESENCHYMAL_UP HG-U133_Plus_2.chip 0.538 0.0217	AIGNER_ZEB1_TARGETS HUMAN_GENE_SYMBOL.chip 0.532 0.0233	WAMUNYOKOLI_OVARIAN_CANCER_GRADES_1_2_UP HG-U133_Plus_2.chip 0.522 0.0266	LIU_PROSTATE_CANCER_UP HG-U133_Plus_2.chip 0.521 0.027	WAMUNYOKOLI_OVARIAN_CANCER_LMP_UP HG-U133_Plus_2.chip 0.515 0.0288	VANTVEER_BREAST_CANCER_ESR1_UP SEQ_ACCESSION.chip 0.509 0.0311	module_307 HUMAN_GENE_SYMBOL.chip 0.508 0.0314	COLDREN_GEFITINIB_RESISTANCE_DN HG-U133_Plus_2.chip 0.605 0.0084	SCHUETZ_BREAST_CANCER_DUCTAL_INVASIVE_DN HG-U133_Plus_2.chip 0.594 0.0101	LIEN_BREAST_CARCINOMA_METAPLASTIC_VS_DUCTAL_DN SEQ_ACCESSION.chip 0.54 0.0211	AIYAR_COBRA1_TARGETS_DN HG-U133A.chip 0.518 0.028	SMID_BREAST_CANCER_RELAPSE_IN_BRAIN_DN HG-U133A.chip 0.508 0.0316
143187	VTI1A	KORKOLA_CORRELATED_WITH_POU5F1 HG-U133_Plus_2.chip 0.421 0.0785	module_511 HUMAN_GENE_SYMBOL.chip 0.358 0.1356	GNF2_TAL1 HUMAN_GENE_SYMBOL.chip 0.355 0.1393	HYDROLASE_ACTIVITY__ACTING_ON_CARBON_NITROGEN__BUT_NOT_PEPTIDE__BONDS HUMAN_GENE_SYMBOL.chip 0.342 0.1536	GNF2_SPTA1 HUMAN_GENE_SYMBOL.chip 0.342 0.1539	GNF2_MAP2K3 HUMAN_GENE_SYMBOL.chip 0.336 0.161	GNF2_ANK1 HUMAN_GENE_SYMBOL.chip 0.322 0.1779	GNF2_SPTB HUMAN_GENE_SYMBOL.chip 0.322 0.1779	SOTIRIOU_BREAST_CANCER_GRADE_1_VS_3_DN HG-U133A.chip -0.392 0.1827	REACTOME_AMINO_ACID_AND_OLIGOPEPTIDE_SLC_TRANSPORTERS EntrezGeneIds.chip 0.317 0.1842	AGGAGTG,MIR-483 HUMAN_GENE_SYMBOL.chip -0.422 0.1457	GNF2_DDX5 HUMAN_GENE_SYMBOL.chip -0.405 0.1665	YGCANTGCR_UNKNOWN HUMAN_GENE_SYMBOL.chip -0.404 0.1668	TTGGGAG,MIR-150 HUMAN_GENE_SYMBOL.chip -0.404 0.1674	GGTGTGT,MIR-329 HUMAN_GENE_SYMBOL.chip -0.403 0.1684
143188	LOC143188	module_104 HUMAN_GENE_SYMBOL.chip 0.732 9e-04	module_41 HUMAN_GENE_SYMBOL.chip 0.729 9e-04	module_181 HUMAN_GENE_SYMBOL.chip 0.727 0.001	NEUROLOGICAL_SYSTEM_PROCESS HUMAN_GENE_SYMBOL.chip 0.725 0.001	POTASSIUM_ION_TRANSPORT HUMAN_GENE_SYMBOL.chip 0.722 0.0011	POTASSIUM_CHANNEL_ACTIVITY HUMAN_GENE_SYMBOL.chip 0.718 0.0012	SUBSTRATE_SPECIFIC_CHANNEL_ACTIVITY HUMAN_GENE_SYMBOL.chip 0.716 0.0012	ION_CHANNEL_ACTIVITY HUMAN_GENE_SYMBOL.chip 0.71 0.0013	CATION_CHANNEL_ACTIVITY HUMAN_GENE_SYMBOL.chip 0.709 0.0014	VOLTAGE_GATED_POTASSIUM_CHANNEL_COMPLEX HUMAN_GENE_SYMBOL.chip 0.706 0.0015	SHEN_SMARCA2_TARGETS_DN HG-U133A.chip 0.763 4e-04	MORF_BECN1 HUMAN_GENE_SYMBOL.chip -0.729 0.0037	SHEN_SMARCA2_TARGETS_UP HG-U133A.chip -0.719 0.0044	ENDOMEMBRANE_SYSTEM HUMAN_GENE_SYMBOL.chip -0.698 0.0062	BROWNE_HCMV_INFECTION_16HR_UP HG_U95A.chip -0.695 0.0065
1431	CS	MORF_USP5 HUMAN_GENE_SYMBOL.chip 0.553 0.0179	MORF_PHB HUMAN_GENE_SYMBOL.chip 0.544 0.02	SCHLOSSER_MYC_AND_SERUM_RESPONSE_SYNERGY HG_U95Av2.chip 0.535 0.0225	GCM_BCL2L1 HUMAN_GENE_SYMBOL.chip 0.524 0.026	SCHLOSSER_SERUM_RESPONSE_AUGMENTED_BY_MYC HG_U95Av2.chip 0.521 0.0271	V$SF1_Q6 HUMAN_GENE_SYMBOL.chip 0.514 0.0291	MORF_RPA2 HUMAN_GENE_SYMBOL.chip 0.512 0.03	TGACCTTG_V$SF1_Q6 HUMAN_GENE_SYMBOL.chip 0.506 0.0322	V$MYCMAX_01 HUMAN_GENE_SYMBOL.chip 0.5 0.0344	ORGANELLE_INNER_MEMBRANE HUMAN_GENE_SYMBOL.chip 0.498 0.0352	POMEROY_MEDULLOBLASTOMA_PROGNOSIS_DN SEQ_ACCESSION.chip 0.473 0.0467	PRAMOONJAGO_SOX4_TARGETS_DN HG-U133A.chip 0.456 0.0559	KAYO_CALORIE_RESTRICTION_MUSCLE_DN SEQ_ACCESSION.chip 0.451 0.0587	ZHANG_RESPONSE_TO_CANTHARIDIN_DN SEQ_ACCESSION.chip 0.447 0.0611	PENG_RAPAMYCIN_RESPONSE_DN SEQ_ACCESSION.chip 0.438 0.067
143241	DYDC1	PHOSPHOINOSITIDE_MEDIATED_SIGNALING HUMAN_GENE_SYMBOL.chip 0.35 0.1444	G_PROTEIN_SIGNALING__COUPLED_TO_IP3_SECOND_MESSENGER__PHOSPHOLIPASE_C_ACTIVATING HUMAN_GENE_SYMBOL.chip 0.349 0.1456	SU_PANCREAS HG_U95A.chip 0.327 0.1713	PEPTIDE_BINDING HUMAN_GENE_SYMBOL.chip 0.321 0.1798	PEPTIDE_RECEPTOR_ACTIVITY HUMAN_GENE_SYMBOL.chip 0.315 0.1876	LIPASE_ACTIVITY HUMAN_GENE_SYMBOL.chip 0.315 0.1877	chrxp21 HUMAN_GENE_SYMBOL.chip 0.31 0.1943	MORF_MAP3K14 HUMAN_GENE_SYMBOL.chip 0.307 0.1986	MORF_IL9 HUMAN_GENE_SYMBOL.chip 0.303 0.2043	AMINE_RECEPTOR_ACTIVITY HUMAN_GENE_SYMBOL.chip 0.302 0.2052	RAMASWAMY_METASTASIS_UP HG_U95A.chip -0.377 0.2034	GCM_DENR HUMAN_GENE_SYMBOL.chip -0.376 0.2049	GCM_GSPT1 HUMAN_GENE_SYMBOL.chip -0.364 0.2217	GCCATNTTG_V$YY1_Q6 HUMAN_GENE_SYMBOL.chip -0.363 0.2234	GCM_MLL HUMAN_GENE_SYMBOL.chip -0.36 0.2276
143279	HECTD2	FRASOR_RESPONSE_TO_ESTRADIOL_UP SEQ_ACCESSION.chip 0.579 0.0125	GGTGTGT,MIR-329 HUMAN_GENE_SYMBOL.chip 0.572 0.0137	chr10p11 HUMAN_GENE_SYMBOL.chip 0.569 0.0143	TTGGGAG,MIR-150 HUMAN_GENE_SYMBOL.chip 0.567 0.0147	GCM_MAP1B HUMAN_GENE_SYMBOL.chip 0.565 0.0151	ATGTTTC,MIR-494 HUMAN_GENE_SYMBOL.chip 0.55 0.0186	TGCAAAC,MIR-452 HUMAN_GENE_SYMBOL.chip 0.538 0.0219	TGCACTT,MIR-519C,MIR-519B,MIR-519A HUMAN_GENE_SYMBOL.chip 0.537 0.022	ATGTAGC,MIR-221,MIR-222 HUMAN_GENE_SYMBOL.chip 0.536 0.0223	V$OCT1_04 HUMAN_GENE_SYMBOL.chip 0.535 0.0227	SENESE_HDAC1_TARGETS_DN HG-U133_Plus_2.chip 0.576 0.013	WAMUNYOKOLI_OVARIAN_CANCER_LMP_DN HG-U133_Plus_2.chip 0.551 0.0184	SOTIRIOU_BREAST_CANCER_GRADE_1_VS_3_DN HG-U133A.chip 0.547 0.0194	DAIRKEE_TERT_TARGETS_DN SEQ_ACCESSION.chip 0.503 0.0333	GRADE_COLON_AND_RECTAL_CANCER_DN HUMAN_GENE_SYMBOL.chip 0.482 0.0421
143282	FGFBP3	MORF_PDPK1 HUMAN_GENE_SYMBOL.chip 0.471 0.0477	MORF_IL16 HUMAN_GENE_SYMBOL.chip 0.446 0.0619	NATSUME_RESPONSE_TO_INTERFERON_BETA_DN SEQ_ACCESSION.chip -0.513 0.0659	WANG_ESOPHAGUS_CANCER_VS_NORMAL_DN HUMAN_GENE_SYMBOL.chip -0.508 0.0689	KAAB_FAILED_HEART_ATRIUM_DN HG_U95Av2.chip -0.498 0.0762	GCM_SMARCD1 HUMAN_GENE_SYMBOL.chip 0.423 0.077	PROVENZANI_METASTASIS_DN HG-U133A.chip -0.496 0.0779	VOLTAGE_GATED_CHANNEL_ACTIVITY HUMAN_GENE_SYMBOL.chip 0.419 0.0802	MORF_CNTN1 HUMAN_GENE_SYMBOL.chip 0.417 0.0814	chr1q44 HUMAN_GENE_SYMBOL.chip 0.415 0.0833	WELCSH_BRCA1_TARGETS_1_UP SEQ_ACCESSION.chip -0.53 0.0553	WINTER_HYPOXIA_METAGENE HUMAN_GENE_SYMBOL.chip -0.522 0.0603	AKL_HTLV1_INFECTION_UP HG-U133A.chip -0.518 0.0625	LI_LUNG_CANCER EntrezGeneIds.chip -0.512 0.0666	CONCANNON_APOPTOSIS_BY_EPOXOMICIN_UP HG_U95Av2.chip -0.509 0.0688
1432	MAPK14	SENESE_HDAC1_TARGETS_UP HG-U133_Plus_2.chip 0.578 0.0126	SENESE_HDAC2_TARGETS_UP HG-U133_Plus_2.chip 0.559 0.0166	PROTEIN_COMPLEX_ASSEMBLY HUMAN_GENE_SYMBOL.chip 0.55 0.0185	SENESE_HDAC3_TARGETS_UP HG-U133_Plus_2.chip 0.547 0.0195	REACTOME_NUCLEAR_EVENTS_KINASE_AND_TRANSCRIPTION_FACTOR_ACTIVATION EntrezGeneIds.chip 0.524 0.026	BIOCARTA_P38MAPK_PATHWAY EntrezGeneIds.chip 0.522 0.0265	BIOCARTA_MET_PATHWAY EntrezGeneIds.chip 0.522 0.0267	KEGG_PATHOGENIC_ESCHERICHIA_COLI_INFECTION EntrezGeneIds.chip 0.511 0.0302	BIOCARTA_CCR3_PATHWAY EntrezGeneIds.chip 0.505 0.0327	BIOCARTA_PYK2_PATHWAY EntrezGeneIds.chip 0.503 0.0333	JI_RESPONSE_TO_FSH_DN SEQ_ACCESSION.chip 0.558 0.0167	TAKAO_RESPONSE_TO_UVB_RADIATION_DN SEQ_ACCESSION.chip 0.54 0.0212	SPIELMAN_LYMPHOBLAST_EUROPEAN_VS_ASIAN_DN HG-U133A.chip 0.517 0.0284	SIMBULAN_UV_RESPONSE_NORMAL_DN SEQ_ACCESSION.chip 0.483 0.042	SHIPP_DLBCL_CURED_VS_FATAL_DN Hu6800.chip 0.482 0.0425
143379	C10orf82	module_242 HUMAN_GENE_SYMBOL.chip 0.647 0.0043	GNF2_MLF1 HUMAN_GENE_SYMBOL.chip 0.646 0.0044	GNF2_CCNA1 HUMAN_GENE_SYMBOL.chip 0.643 0.0046	module_379 HUMAN_GENE_SYMBOL.chip 0.638 0.005	module_181 HUMAN_GENE_SYMBOL.chip 0.635 0.0053	MORF_STK17A HUMAN_GENE_SYMBOL.chip 0.632 0.0056	DETECTION_OF_EXTERNAL_STIMULUS HUMAN_GENE_SYMBOL.chip 0.631 0.0056	GCM_SMARCD1 HUMAN_GENE_SYMBOL.chip 0.631 0.0056	DETECTION_OF_STIMULUS HUMAN_GENE_SYMBOL.chip 0.625 0.0062	module_104 HUMAN_GENE_SYMBOL.chip 0.624 0.0063	WEBER_METHYLATED_HCP_IN_SPERM_DN HUMAN_GENE_SYMBOL.chip 0.616 0.0071	WEBER_METHYLATED_HCP_IN_FIBROBLAST_DN HUMAN_GENE_SYMBOL.chip 0.614 0.0074	SHEN_SMARCA2_TARGETS_DN HG-U133A.chip 0.612 0.0076	FLECHNER_PBL_KIDNEY_TRANSPLANT_OK_VS_DONOR_UP HG_U95Av2.chip -0.641 0.0147	HATADA_METHYLATED_IN_LUNG_CANCER_DN SEQ_ACCESSION.chip 0.546 0.0196
143384	C10orf46	V$MYOD_01 HUMAN_GENE_SYMBOL.chip 0.341 0.1551	KIM_GASTRIC_CANCER_CHEMOSENSITIVITY HG-U133A.chip 0.327 0.1717	chr10q26 HUMAN_GENE_SYMBOL.chip 0.327 0.1719	GCM_FANCC HUMAN_GENE_SYMBOL.chip 0.322 0.1788	MORF_TFDP2 HUMAN_GENE_SYMBOL.chip 0.309 0.1955	KEGG_TASTE_TRANSDUCTION EntrezGeneIds.chip 0.296 0.2145	MORF_BNIP1 HUMAN_GENE_SYMBOL.chip 0.292 0.2196	MORF_PML HUMAN_GENE_SYMBOL.chip 0.289 0.2242	MORF_ESR1 HUMAN_GENE_SYMBOL.chip 0.285 0.2301	GCM_PRKCG HUMAN_GENE_SYMBOL.chip 0.285 0.2308	HATADA_METHYLATED_IN_LUNG_CANCER_DN SEQ_ACCESSION.chip 0.27 0.2535	ROME_INSULIN_TARGETS_IN_MUSCLE_DN SEQ_ACCESSION.chip 0.267 0.2586	REACTOME_INSULIN_SYNTHESIS_AND_SECRETION EntrezGeneIds.chip -0.324 0.2865	GAZDA_DIAMOND_BLACKFAN_ANEMIA_ERYTHROID_UP HG-U133A.chip -0.324 0.2878	CGTSACG_V$PAX3_B HUMAN_GENE_SYMBOL.chip -0.322 0.2911
143425	SYT9	NEUROTRANSMITTER_RECEPTOR_ACTIVITY HUMAN_GENE_SYMBOL.chip 0.733 9e-04	module_379 HUMAN_GENE_SYMBOL.chip 0.732 9e-04	module_242 HUMAN_GENE_SYMBOL.chip 0.732 9e-04	NEUROTRANSMITTER_BINDING HUMAN_GENE_SYMBOL.chip 0.721 0.0011	NEUROPEPTIDE_RECEPTOR_ACTIVITY HUMAN_GENE_SYMBOL.chip 0.72 0.0011	MORF_LCAT HUMAN_GENE_SYMBOL.chip 0.72 0.0011	GCM_TEC HUMAN_GENE_SYMBOL.chip 0.72 0.0011	NEUROPEPTIDE_BINDING HUMAN_GENE_SYMBOL.chip 0.718 0.0012	module_181 HUMAN_GENE_SYMBOL.chip 0.716 0.0012	module_104 HUMAN_GENE_SYMBOL.chip 0.703 0.0015	SHEN_SMARCA2_TARGETS_DN HG-U133A.chip 0.712 0.0013	BENPORATH_SOX2_TARGETS EntrezGeneIds.chip -0.697 0.0064	FLECHNER_PBL_KIDNEY_TRANSPLANT_REJECTED_VS_OK_UP HG_U95Av2.chip -0.694 0.0067	WEBER_METHYLATED_HCP_IN_FIBROBLAST_DN HUMAN_GENE_SYMBOL.chip 0.62 0.0068	SMITH_TERT_TARGETS_UP SEQ_ACCESSION.chip -0.691 0.007
143471	PSMA8	MORF_WNT1 HUMAN_GENE_SYMBOL.chip 0.541 0.0209	REACTOME_AMINE_LIGAND_BINDING_RECEPTORS EntrezGeneIds.chip 0.54 0.0213	KEGG_NEUROACTIVE_LIGAND_RECEPTOR_INTERACTION EntrezGeneIds.chip 0.537 0.0221	MORF_MAP3K14 HUMAN_GENE_SYMBOL.chip 0.532 0.0235	PEPTIDE_RECEPTOR_ACTIVITY HUMAN_GENE_SYMBOL.chip 0.531 0.0237	RHODOPSIN_LIKE_RECEPTOR_ACTIVITY HUMAN_GENE_SYMBOL.chip 0.527 0.0249	AMINE_RECEPTOR_ACTIVITY HUMAN_GENE_SYMBOL.chip 0.52 0.0271	NEUROTRANSMITTER_BINDING HUMAN_GENE_SYMBOL.chip 0.52 0.0274	FEEDING_BEHAVIOR HUMAN_GENE_SYMBOL.chip 0.519 0.0277	module_316 HUMAN_GENE_SYMBOL.chip 0.518 0.0278	SHEN_SMARCA2_TARGETS_DN HG-U133A.chip 0.497 0.0357	WEBER_METHYLATED_HCP_IN_FIBROBLAST_DN HUMAN_GENE_SYMBOL.chip 0.488 0.0397	WEBER_METHYLATED_HCP_IN_SPERM_DN HUMAN_GENE_SYMBOL.chip 0.487 0.04	V$NRF2_01 HUMAN_GENE_SYMBOL.chip -0.543 0.0486	WANG_LMO4_TARGETS_UP HG-U133_Plus_2.chip -0.538 0.0511
1434	CSE1L	WONG_EMBRYONIC_STEM_CELL_CORE EntrezGeneIds.chip 0.825 1e-04	GRADE_COLON_AND_RECTAL_CANCER_UP HUMAN_GENE_SYMBOL.chip 0.813 1e-04	MORF_MSH2 HUMAN_GENE_SYMBOL.chip 0.812 1e-04	BOYAULT_LIVER_CANCER_SUBCLASS_G3_UP HG-U133A.chip 0.811 1e-04	MUELLER_PLURINET EntrezGeneIds.chip 0.808 2e-04	WEI_MYCN_TARGETS_WITH_E_BOX EntrezGeneIds.chip 0.808 2e-04	MORF_UNG HUMAN_GENE_SYMBOL.chip 0.806 2e-04	MORF_RAD54L HUMAN_GENE_SYMBOL.chip 0.805 2e-04	PUJANA_CHEK2_PCC_NETWORK HG_U95A.chip 0.805 2e-04	MORF_RRM1 HUMAN_GENE_SYMBOL.chip 0.802 2e-04	MANALO_HYPOXIA_DN HG-U133A.chip 0.81 1e-04	MOREAUX_B_LYMPHOCYTE_MATURATION_BY_TACI_DN HG-U133A.chip 0.807 2e-04	ZHANG_RESPONSE_TO_CANTHARIDIN_DN SEQ_ACCESSION.chip 0.772 4e-04	WELCSH_BRCA1_TARGETS_1_DN SEQ_ACCESSION.chip 0.766 4e-04	GARCIA_TARGETS_OF_FLI1_AND_DAX1_DN SEQ_ACCESSION.chip 0.764 4e-04
143501	C11orf40	PEPTIDE_RECEPTOR_ACTIVITY HUMAN_GENE_SYMBOL.chip 0.544 0.02	AMINE_RECEPTOR_ACTIVITY HUMAN_GENE_SYMBOL.chip 0.54 0.0211	REACTOME_AMINE_LIGAND_BINDING_RECEPTORS EntrezGeneIds.chip 0.534 0.0229	RHODOPSIN_LIKE_RECEPTOR_ACTIVITY HUMAN_GENE_SYMBOL.chip 0.529 0.0244	NEUROTRANSMITTER_BINDING HUMAN_GENE_SYMBOL.chip 0.526 0.0254	HEMATOPOIETIN_INTERFERON_CLASS__D200_DOMAIN__CYTOKINE_RECEPTOR_BINDING HUMAN_GENE_SYMBOL.chip 0.513 0.0296	G_PROTEIN_COUPLED_RECEPTOR_ACTIVITY HUMAN_GENE_SYMBOL.chip 0.508 0.0315	KEGG_NEUROACTIVE_LIGAND_RECEPTOR_INTERACTION EntrezGeneIds.chip 0.507 0.0319	SU_PANCREAS HG_U95A.chip 0.495 0.0365	FEEDING_BEHAVIOR HUMAN_GENE_SYMBOL.chip 0.494 0.0372	SHEN_SMARCA2_TARGETS_DN HG-U133A.chip 0.473 0.0468	BENPORATH_SOX2_TARGETS EntrezGeneIds.chip -0.53 0.0556	V$CREB_Q3 HUMAN_GENE_SYMBOL.chip -0.521 0.0608	MORF_SS18 HUMAN_GENE_SYMBOL.chip -0.511 0.0673	ACID_AMINO_ACID_LIGASE_ACTIVITY HUMAN_GENE_SYMBOL.chip -0.51 0.0681
143503	OR51E1	AGCYRWTTC_UNKNOWN HUMAN_GENE_SYMBOL.chip 0.66 0.0034	V$S8_01 HUMAN_GENE_SYMBOL.chip 0.62 0.0068	REACTOME_G_ALPHA_S_SIGNALLING_EVENTS EntrezGeneIds.chip 0.619 0.0068	PHOSPHORIC_DIESTER_HYDROLASE_ACTIVITY HUMAN_GENE_SYMBOL.chip 0.606 0.0083	HORMONE_ACTIVITY HUMAN_GENE_SYMBOL.chip 0.594 0.01	V$CDPCR3_01 HUMAN_GENE_SYMBOL.chip 0.575 0.0132	REACTOME_G_ALPHA_Q_SIGNALLING_EVENTS EntrezGeneIds.chip 0.569 0.0143	GTGGGTGK_UNKNOWN HUMAN_GENE_SYMBOL.chip 0.557 0.017	REACTOME_GPCR_LIGAND_BINDING EntrezGeneIds.chip 0.543 0.0204	V$RP58_01 HUMAN_GENE_SYMBOL.chip 0.541 0.0209	SABATES_COLORECTAL_ADENOMA_DN HG-U133_Plus_2.chip 0.506 0.0321	RAMASWAMY_METASTASIS_DN HG_U95A.chip 0.482 0.0422	ELVIDGE_HIF1A_AND_HIF2A_TARGETS_UP HG-U133A.chip -0.547 0.0465	module_331 HUMAN_GENE_SYMBOL.chip -0.533 0.0537	NUCLEOBASE__NUCLEOSIDE__NUCLEOTIDE_AND_NUCLEIC_ACID_TRANSPORT HUMAN_GENE_SYMBOL.chip -0.532 0.0547
143570	XRRA1	NEUROPEPTIDE_BINDING HUMAN_GENE_SYMBOL.chip 0.426 0.0754	MORF_PAX7 HUMAN_GENE_SYMBOL.chip 0.423 0.0773	NEUROPEPTIDE_RECEPTOR_ACTIVITY HUMAN_GENE_SYMBOL.chip 0.421 0.0789	MORF_PPP2R5B HUMAN_GENE_SYMBOL.chip 0.413 0.0845	MORF_NOS2A HUMAN_GENE_SYMBOL.chip 0.411 0.0862	CAR_WBSCR22 HUMAN_GENE_SYMBOL.chip 0.405 0.0907	NEUROTRANSMITTER_RECEPTOR_ACTIVITY HUMAN_GENE_SYMBOL.chip 0.399 0.0957	CALCIUM_CHANNEL_ACTIVITY HUMAN_GENE_SYMBOL.chip 0.394 0.1	MORF_CNTN1 HUMAN_GENE_SYMBOL.chip 0.391 0.1031	MORF_BCL2L11 HUMAN_GENE_SYMBOL.chip 0.391 0.1032	WEBER_METHYLATED_HCP_IN_SPERM_DN HUMAN_GENE_SYMBOL.chip 0.357 0.1369	WEBER_METHYLATED_HCP_IN_FIBROBLAST_DN HUMAN_GENE_SYMBOL.chip 0.35 0.1441	CREIGHTON_ENDOCRINE_THERAPY_RESISTANCE_3 HG-U133_Plus_2.chip -0.417 0.1521	V$ALPHACP1_01 HUMAN_GENE_SYMBOL.chip -0.404 0.1679	BROWNE_HCMV_INFECTION_48HR_UP HG_U95A.chip -0.403 0.1684
1435	CSF1	KEGG_NEUROACTIVE_LIGAND_RECEPTOR_INTERACTION EntrezGeneIds.chip 0.738 8e-04	G_PROTEIN_COUPLED_RECEPTOR_PROTEIN_SIGNALING_PATHWAY HUMAN_GENE_SYMBOL.chip 0.702 0.0016	REACTOME_GPCR_LIGAND_BINDING EntrezGeneIds.chip 0.7 0.0016	REACTOME_G_ALPHA_S_SIGNALLING_EVENTS EntrezGeneIds.chip 0.689 0.002	PEPTIDE_RECEPTOR_ACTIVITY HUMAN_GENE_SYMBOL.chip 0.68 0.0024	REACTOME_AMINE_LIGAND_BINDING_RECEPTORS EntrezGeneIds.chip 0.68 0.0024	REACTOME_CLASS_A1_RHODOPSIN_LIKE_RECEPTORS EntrezGeneIds.chip 0.67 0.0029	GCM_HMGA2 HUMAN_GENE_SYMBOL.chip 0.66 0.0034	REACTOME_DOWNSTREAM_EVENTS_IN_GPCR_SIGNALING EntrezGeneIds.chip 0.658 0.0036	RHODOPSIN_LIKE_RECEPTOR_ACTIVITY HUMAN_GENE_SYMBOL.chip 0.657 0.0036	SHEN_SMARCA2_TARGETS_DN HG-U133A.chip 0.633 0.0054	MORF_TPR HUMAN_GENE_SYMBOL.chip -0.669 0.0098	NOUZOVA_TRETINOIN_AND_H4_ACETYLATION SEQ_ACCESSION.chip -0.665 0.0104	RCGCANGCGY_V$NRF1_Q6 HUMAN_GENE_SYMBOL.chip -0.656 0.0118	HATADA_METHYLATED_IN_LUNG_CANCER_DN SEQ_ACCESSION.chip 0.579 0.0124
143630	UBQLNL	MORF_PAX7 HUMAN_GENE_SYMBOL.chip 0.607 0.0082	MORF_BCL2L11 HUMAN_GENE_SYMBOL.chip 0.589 0.0108	MORF_PRKCA HUMAN_GENE_SYMBOL.chip 0.585 0.0115	MORF_NOS2A HUMAN_GENE_SYMBOL.chip 0.581 0.0122	MORF_ERCC4 HUMAN_GENE_SYMBOL.chip 0.579 0.0124	MORF_TNFRSF6 HUMAN_GENE_SYMBOL.chip 0.576 0.013	MORF_CAMK4 HUMAN_GENE_SYMBOL.chip 0.57 0.0141	MORF_MAGEA8 HUMAN_GENE_SYMBOL.chip 0.566 0.0149	CALCIUM_CHANNEL_ACTIVITY HUMAN_GENE_SYMBOL.chip 0.562 0.0158	MORF_CDH4 HUMAN_GENE_SYMBOL.chip 0.56 0.0163	BROWNE_HCMV_INFECTION_48HR_UP HG_U95A.chip -0.618 0.0199	WEBER_METHYLATED_HCP_IN_FIBROBLAST_DN HUMAN_GENE_SYMBOL.chip 0.521 0.0269	OUELLET_CULTURED_OVARIAN_CANCER_INVASIVE_VS_LMP_UP Hu6800.chip -0.59 0.0285	IDENTICAL_PROTEIN_BINDING HUMAN_GENE_SYMBOL.chip -0.589 0.0289	JIANG_VHL_TARGETS SEQ_ACCESSION.chip -0.577 0.0331
143662	MUC15	module_511 HUMAN_GENE_SYMBOL.chip 0.631 0.0057	REACTOME_TIGHT_JUNCTION_INTERACTIONS EntrezGeneIds.chip 0.613 0.0076	CHARAFE_BREAST_CANCER_BASAL_VS_MESENCHYMAL_UP HG-U133_Plus_2.chip 0.609 0.008	TIGHT_JUNCTION HUMAN_GENE_SYMBOL.chip 0.584 0.0116	EXCRETION HUMAN_GENE_SYMBOL.chip 0.577 0.0129	AIGNER_ZEB1_TARGETS HUMAN_GENE_SYMBOL.chip 0.574 0.0133	APICAL_JUNCTION_COMPLEX HUMAN_GENE_SYMBOL.chip 0.574 0.0134	APICOLATERAL_PLASMA_MEMBRANE HUMAN_GENE_SYMBOL.chip 0.574 0.0134	INTERCELLULAR_JUNCTION HUMAN_GENE_SYMBOL.chip 0.568 0.0145	module_411 HUMAN_GENE_SYMBOL.chip 0.568 0.0146	JAEGER_METASTASIS_DN HG-U133A.chip 0.53 0.0242	LEE_LIVER_CANCER_DENA_DN HUMAN_GENE_SYMBOL.chip 0.528 0.0248	COLDREN_GEFITINIB_RESISTANCE_DN HG-U133_Plus_2.chip 0.523 0.0264	ONDER_CDH1_TARGETS_2_DN HG-U133A.chip 0.504 0.0331	SCHUETZ_BREAST_CANCER_DUCTAL_INVASIVE_DN HG-U133_Plus_2.chip 0.496 0.0364
143678	C11orf94	CAR_MYST2 HUMAN_GENE_SYMBOL.chip 0.767 4e-04	REACTOME_OLFACTORY_SIGNALING_PATHWAY EntrezGeneIds.chip 0.752 6e-04	GCM_CDH5 HUMAN_GENE_SYMBOL.chip 0.745 7e-04	CAR_TNFRSF25 HUMAN_GENE_SYMBOL.chip 0.744 7e-04	KEGG_OLFACTORY_TRANSDUCTION EntrezGeneIds.chip 0.736 8e-04	CAR_MLANA HUMAN_GENE_SYMBOL.chip 0.736 8e-04	SYNAPTIC_TRANSMISSION HUMAN_GENE_SYMBOL.chip 0.725 0.001	DETECTION_OF_STIMULUS HUMAN_GENE_SYMBOL.chip 0.725 0.001	GCM_ERCC4 HUMAN_GENE_SYMBOL.chip 0.721 0.0011	TRANSMISSION_OF_NERVE_IMPULSE HUMAN_GENE_SYMBOL.chip 0.714 0.0012	MORF_XPC HUMAN_GENE_SYMBOL.chip -0.755 0.0023	module_151 HUMAN_GENE_SYMBOL.chip -0.755 0.0023	module_114 HUMAN_GENE_SYMBOL.chip -0.755 0.0023	TOOKER_GEMCITABINE_RESISTANCE_UP HG-U133A.chip -0.748 0.0027	MORF_PPP6C HUMAN_GENE_SYMBOL.chip -0.737 0.0032
143684	FAM76B	GCM_MAX HUMAN_GENE_SYMBOL.chip 0.695 0.0018	GALE_APL_WITH_FLT3_MUTATED_UP HG-U133A.chip 0.64 0.0048	GCM_DFFA HUMAN_GENE_SYMBOL.chip 0.633 0.0054	MORF_REV3L HUMAN_GENE_SYMBOL.chip 0.619 0.0069	GCM_HBP1 HUMAN_GENE_SYMBOL.chip 0.616 0.0072	GCM_MYST2 HUMAN_GENE_SYMBOL.chip 0.607 0.0083	module_277 HUMAN_GENE_SYMBOL.chip 0.605 0.0085	GCM_ZNF198 HUMAN_GENE_SYMBOL.chip 0.605 0.0085	ATAGGAA,MIR-202 HUMAN_GENE_SYMBOL.chip 0.597 0.0096	KEGG_UBIQUITIN_MEDIATED_PROTEOLYSIS EntrezGeneIds.chip 0.597 0.0096	DAZARD_RESPONSE_TO_UV_NHEK_DN SEQ_ACCESSION.chip 0.63 0.0057	HAHTOLA_MYCOSIS_FUNGOIDES_CD4_DN HG-U133A.chip 0.6 0.0092	LASTOWSKA_NEUROBLASTOMA_COPY_NUMBER_DN HG-U133_Plus_2.chip 0.567 0.0148	OSMAN_BLADDER_CANCER_DN HG-U133_Plus_2.chip 0.561 0.016	GAZDA_DIAMOND_BLACKFAN_ANEMIA_ERYTHROID_DN HG-U133A.chip 0.553 0.0179
143686	SESN3	HUMMEL_BURKITTS_LYMPHOMA_UP HG-U133A.chip 0.349 0.1458	LIAO_HAVE_SOX4_BINDING_SITES HUMAN_GENE_SYMBOL.chip 0.346 0.1485	YAATNRNNNYNATT_UNKNOWN HUMAN_GENE_SYMBOL.chip 0.343 0.1528	module_438 HUMAN_GENE_SYMBOL.chip 0.342 0.1538	CTAGGAA,MIR-384 HUMAN_GENE_SYMBOL.chip 0.333 0.1648	SMID_BREAST_CANCER_RELAPSE_IN_BRAIN_UP HG-U133A.chip 0.325 0.1738	V$NFY_Q6 HUMAN_GENE_SYMBOL.chip 0.322 0.178	RICKMAN_HEAD_AND_NECK_CANCER_A HG-U133_Plus_2.chip 0.314 0.1893	V$MYB_Q6 HUMAN_GENE_SYMBOL.chip 0.309 0.1959	BENPORATH_OCT4_TARGETS EntrezGeneIds.chip 0.302 0.206	KORKOLA_EMBRYONIC_CARCINOMA_VS_SEMINOMA_DN HG-U133_Plus_2.chip 0.345 0.1498	DOANE_BREAST_CANCER_CLASSES_DN HG-U133A.chip 0.331 0.1673	YANG_BREAST_CANCER_ESR1_LASER_DN SEQ_ACCESSION.chip 0.3 0.2086	ZHAN_MULTIPLE_MYELOMA_CD2_DN HG-U133_Plus_2.chip 0.296 0.2137	LOPES_METHYLATED_IN_COLON_CANCER_DN HUMAN_GENE_SYMBOL.chip 0.284 0.2322
143689	PIWIL4	chr7p14 HUMAN_GENE_SYMBOL.chip 0.401 0.0947	KEGG_DORSO_VENTRAL_AXIS_FORMATION EntrezGeneIds.chip 0.396 0.0988	chr11q21 HUMAN_GENE_SYMBOL.chip 0.389 0.1048	chr7p15 HUMAN_GENE_SYMBOL.chip 0.387 0.1063	CHEN_NEUROBLASTOMA_COPY_NUMBER_GAINS HUMAN_GENE_SYMBOL.chip 0.37 0.123	chr2q31 HUMAN_GENE_SYMBOL.chip 0.359 0.135	MAGNESIUM_ION_BINDING HUMAN_GENE_SYMBOL.chip 0.347 0.1473	GALE_APL_WITH_FLT3_MUTATED_UP HG-U133A.chip 0.335 0.162	chr2p16 HUMAN_GENE_SYMBOL.chip 0.322 0.1779	GNF2_RBBP6 HUMAN_GENE_SYMBOL.chip 0.321 0.1796	DAZARD_RESPONSE_TO_UV_NHEK_DN SEQ_ACCESSION.chip 0.301 0.2061	REGULATION_OF_NEUROTRANSMITTER_LEVELS HUMAN_GENE_SYMBOL.chip -0.364 0.2223	GNF2_CCNA1 HUMAN_GENE_SYMBOL.chip -0.359 0.2289	DACOSTA_UV_RESPONSE_VIA_ERCC3_COMMON_DN SEQ_ACCESSION.chip 0.283 0.2336	FAELT_B_CLL_WITH_VH3_21_DN HG_U95Av2.chip 0.283 0.2337
1436	CSF1R	module_60 HUMAN_GENE_SYMBOL.chip 0.823 1e-04	VALK_AML_CLUSTER_9 HG-U133A.chip 0.821 1e-04	SMIRNOV_CIRCULATING_ENDOTHELIOCYTES_IN_CANCER_UP HG-U133A.chip 0.82 1e-04	MYELOID_CELL_DIFFERENTIATION HUMAN_GENE_SYMBOL.chip 0.819 1e-04	RUGO_STRESS_RESPONSE_SUBSET_H SEQ_ACCESSION.chip 0.815 1e-04	KYNG_DNA_DAMAGE_BY_GAMMA_AND_UV_RADIATION SEQ_ACCESSION.chip 0.815 1e-04	VERHAAK_AML_WITH_NPM1_MUTATED_UP HG-U133A.chip 0.814 1e-04	MCLACHLAN_DENTAL_CARIES_UP HG-U133A.chip 0.814 1e-04	V$ELF1_Q6 HUMAN_GENE_SYMBOL.chip 0.813 1e-04	GAJATE_RESPONSE_TO_TRABECTEDIN_UP SEQ_ACCESSION.chip 0.812 1e-04	CHEN_LVAD_SUPPORT_OF_FAILING_HEART_DN HG-U133A.chip 0.825 1e-04	TONKS_TARGETS_OF_RUNX1_RUNX1T1_FUSION_HSC_DN HG-U133A.chip 0.82 1e-04	LENAOUR_DENDRITIC_CELL_MATURATION_DN SEQ_ACCESSION.chip 0.819 1e-04	FULCHER_INFLAMMATORY_RESPONSE_LECTIN_VS_LPS_DN HG-U133_Plus_2.chip 0.819 1e-04	MCLACHLAN_DENTAL_CARIES_DN HG-U133A.chip 0.819 1e-04
1437	CSF2	HEMATOPOIETIN_INTERFERON_CLASS__D200_DOMAIN__CYTOKINE_RECEPTOR_BINDING HUMAN_GENE_SYMBOL.chip 0.606 0.0083	DETECTION_OF_EXTERNAL_STIMULUS HUMAN_GENE_SYMBOL.chip 0.592 0.0104	NEUROTRANSMITTER_RECEPTOR_ACTIVITY HUMAN_GENE_SYMBOL.chip 0.588 0.011	NEUROTRANSMITTER_BINDING HUMAN_GENE_SYMBOL.chip 0.587 0.0111	RHODOPSIN_LIKE_RECEPTOR_ACTIVITY HUMAN_GENE_SYMBOL.chip 0.587 0.0112	GCM_TEC HUMAN_GENE_SYMBOL.chip 0.575 0.0132	PEPTIDE_RECEPTOR_ACTIVITY HUMAN_GENE_SYMBOL.chip 0.574 0.0134	GCM_PTPRU HUMAN_GENE_SYMBOL.chip 0.572 0.0138	NEUROPEPTIDE_BINDING HUMAN_GENE_SYMBOL.chip 0.566 0.0149	NEUROPEPTIDE_RECEPTOR_ACTIVITY HUMAN_GENE_SYMBOL.chip 0.561 0.016	SHEN_SMARCA2_TARGETS_DN HG-U133A.chip 0.59 0.0107	WEBER_METHYLATED_HCP_IN_FIBROBLAST_DN HUMAN_GENE_SYMBOL.chip 0.492 0.0379	BROWNE_HCMV_INFECTION_16HR_UP HG_U95A.chip -0.548 0.046	V$NRF2_01 HUMAN_GENE_SYMBOL.chip -0.547 0.0462	WEBER_METHYLATED_HCP_IN_SPERM_DN HUMAN_GENE_SYMBOL.chip 0.471 0.0475
143872	ARHGAP42	chr11q22 HUMAN_GENE_SYMBOL.chip 0.57 0.0141	MENSE_HYPOXIA_UP HG-U133_Plus_2.chip 0.569 0.0144	JIANG_HYPOXIA_NORMAL SEQ_ACCESSION.chip 0.568 0.0147	GARGALOVIC_RESPONSE_TO_OXIDIZED_PHOSPHOLIPIDS_TURQUOISE_UP HG-U133_Plus_2.chip 0.556 0.0172	PODAR_RESPONSE_TO_ADAPHOSTIN_UP HG-U133A.chip 0.542 0.0206	ELVIDGE_HYPOXIA_BY_DMOG_UP HG-U133A.chip 0.541 0.021	HORIUCHI_WTAP_TARGETS_UP HG-U133_Plus_2.chip 0.54 0.0212	module_321 HUMAN_GENE_SYMBOL.chip 0.54 0.0213	RUGO_STRESS_RESPONSE_SUBSET_H SEQ_ACCESSION.chip 0.539 0.0214	KYNG_DNA_DAMAGE_BY_GAMMA_AND_UV_RADIATION SEQ_ACCESSION.chip 0.539 0.0214	BROWNE_HCMV_INFECTION_14HR_DN HG_U95A.chip 0.55 0.0186	ELVIDGE_HIF1A_AND_HIF2A_TARGETS_DN HG-U133A.chip 0.531 0.0236	BROWNE_HCMV_INFECTION_24HR_DN HG_U95A.chip 0.528 0.0247	TAKAO_RESPONSE_TO_UVB_RADIATION_DN SEQ_ACCESSION.chip 0.528 0.0248	ELVIDGE_HIF1A_TARGETS_DN HG-U133A.chip 0.524 0.0258
143879	KBTBD3	MACROMOLECULE_BIOSYNTHETIC_PROCESS HUMAN_GENE_SYMBOL.chip 0.385 0.1083	chr11q22 HUMAN_GENE_SYMBOL.chip 0.377 0.1162	TURASHVILI_BREAST_LOBULAR_CARCINOMA_VS_LOBULAR_NORMAL_UP HG-U133_Plus_2.chip 0.375 0.1178	CELLULAR_BIOSYNTHETIC_PROCESS HUMAN_GENE_SYMBOL.chip 0.368 0.1249	KEGG_ADIPOCYTOKINE_SIGNALING_PATHWAY EntrezGeneIds.chip 0.365 0.1281	BIOSYNTHETIC_PROCESS HUMAN_GENE_SYMBOL.chip 0.364 0.1297	GLUCOSE_METABOLIC_PROCESS HUMAN_GENE_SYMBOL.chip 0.362 0.1312	TURASHVILI_BREAST_NORMAL_DUCTAL_VS_LOBULAR_UP HG-U133_Plus_2.chip 0.358 0.1356	MOOTHA_FFA_OXYDATION HG-U133A.chip 0.357 0.1364	TRANSLATION HUMAN_GENE_SYMBOL.chip 0.356 0.1376	BHATI_G2M_ARREST_BY_2METHOXYESTRADIOL_DN SEQ_ACCESSION.chip 0.454 0.0569	CAIRO_HEPATOBLASTOMA_DN HG-U133A.chip 0.385 0.1089	CAGCAGG,MIR-370 HUMAN_GENE_SYMBOL.chip -0.458 0.109	ZHAN_MULTIPLE_MYELOMA_MS_DN HG-U133_Plus_2.chip 0.378 0.1149	KAAB_HEART_ATRIUM_VS_VENTRICLE_DN HG_U95Av2.chip 0.375 0.1179
143884	CWF19L2	GCM_SUFU HUMAN_GENE_SYMBOL.chip 0.547 0.0192	GCM_MAX HUMAN_GENE_SYMBOL.chip 0.54 0.0211	CTTTGCA,MIR-527 HUMAN_GENE_SYMBOL.chip 0.533 0.0232	GCAAAAA,MIR-129 HUMAN_GENE_SYMBOL.chip 0.528 0.0248	NEGATIVE_REGULATION_OF_TRANSCRIPTION__DNA_DEPENDENT HUMAN_GENE_SYMBOL.chip 0.51 0.0309	NEGATIVE_REGULATION_OF_RNA_METABOLIC_PROCESS HUMAN_GENE_SYMBOL.chip 0.51 0.0309	ASTON_MAJOR_DEPRESSIVE_DISORDER_UP HG_U95Av2.chip 0.505 0.0324	BONOME_OVARIAN_CANCER_SURVIVAL_SUBOPTIMAL_DEBULKING HG-U133A.chip 0.504 0.0331	ATGTTTC,MIR-494 HUMAN_GENE_SYMBOL.chip 0.498 0.0354	TGCACTT,MIR-519C,MIR-519B,MIR-519A HUMAN_GENE_SYMBOL.chip 0.497 0.0357	WONG_ENDMETRIUM_CANCER_DN SEQ_ACCESSION.chip 0.506 0.0322	WAMUNYOKOLI_OVARIAN_CANCER_LMP_DN HG-U133_Plus_2.chip 0.498 0.0354	OSMAN_BLADDER_CANCER_DN HG-U133_Plus_2.chip 0.495 0.0366	JISON_SICKLE_CELL_DISEASE_DN HG_U95Av2.chip 0.486 0.0404	NAGASHIMA_NRG1_SIGNALING_DN HG-U133A.chip 0.469 0.049
143888	KDELC2	BONOME_OVARIAN_CANCER_SURVIVAL_SUBOPTIMAL_DEBULKING HG-U133A.chip 0.691 0.0019	CTTTGCA,MIR-527 HUMAN_GENE_SYMBOL.chip 0.674 0.0027	ACTACCT,MIR-196A,MIR-196B HUMAN_GENE_SYMBOL.chip 0.645 0.0044	CAGTATT,MIR-200B,MIR-200C,MIR-429 HUMAN_GENE_SYMBOL.chip 0.634 0.0053	V$IPF1_Q4 HUMAN_GENE_SYMBOL.chip 0.631 0.0056	POTTI_CYTOXAN_SENSITIVITY HG_U95Av2.chip 0.628 0.0059	ASTON_MAJOR_DEPRESSIVE_DISORDER_UP HG_U95Av2.chip 0.625 0.0062	TGTTTAC,MIR-30A-5P,MIR-30C,MIR-30D,MIR-30B,MIR-30E-5P HUMAN_GENE_SYMBOL.chip 0.62 0.0067	V$HTF_01 HUMAN_GENE_SYMBOL.chip 0.618 0.0069	module_1 HUMAN_GENE_SYMBOL.chip 0.613 0.0075	WONG_ENDMETRIUM_CANCER_DN SEQ_ACCESSION.chip 0.654 0.0038	WAMUNYOKOLI_OVARIAN_CANCER_LMP_DN HG-U133_Plus_2.chip 0.64 0.0049	TOMLINS_PROSTATE_CANCER_DN HUMAN_GENE_SYMBOL.chip 0.63 0.0058	BROWNE_HCMV_INFECTION_12HR_DN HG_U95A.chip 0.619 0.0068	BERTUCCI_MEDULLARY_VS_DUCTAL_BREAST_CANCER_DN HG-U133_Plus_2.chip 0.616 0.0072
143903	LAYN	PROTEINACEOUS_EXTRACELLULAR_MATRIX HUMAN_GENE_SYMBOL.chip 0.693 0.0019	LIEN_BREAST_CARCINOMA_METAPLASTIC SEQ_ACCESSION.chip 0.693 0.0019	EXTRACELLULAR_MATRIX HUMAN_GENE_SYMBOL.chip 0.692 0.0019	EXTRACELLULAR_MATRIX_PART HUMAN_GENE_SYMBOL.chip 0.684 0.0022	module_47 HUMAN_GENE_SYMBOL.chip 0.683 0.0023	ONDER_CDH1_TARGETS_2_UP HG-U133A.chip 0.666 0.0031	VECCHI_GASTRIC_CANCER_ADVANCED_VS_EARLY_UP HG-U133_Plus_2.chip 0.665 0.0031	SCHUETZ_BREAST_CANCER_DUCTAL_INVASIVE_UP HG-U133_Plus_2.chip 0.664 0.0032	module_122 HUMAN_GENE_SYMBOL.chip 0.662 0.0033	GU_PDEF_TARGETS_UP HUMAN_GENE_SYMBOL.chip 0.659 0.0035	WONG_ENDMETRIUM_CANCER_DN SEQ_ACCESSION.chip 0.672 0.0028	WAMUNYOKOLI_OVARIAN_CANCER_LMP_DN HG-U133_Plus_2.chip 0.66 0.0034	WILCOX_PRESPONSE_TO_ROGESTERONE_DN HG-U133A.chip 0.652 0.004	KINSEY_TARGETS_OF_EWSR1_FLII_FUSION_DN HG-U133_Plus_2.chip 0.648 0.0042	CHARAFE_BREAST_CANCER_BASAL_VS_MESENCHYMAL_DN HG-U133_Plus_2.chip 0.631 0.0057
143941	TTC36	GNF2_GSTM1 HUMAN_GENE_SYMBOL.chip 0.675 0.0026	GNF2_HPN HUMAN_GENE_SYMBOL.chip 0.666 0.0031	GNF2_HPX HUMAN_GENE_SYMBOL.chip 0.661 0.0034	GNF2_LCAT HUMAN_GENE_SYMBOL.chip 0.657 0.0036	GNF2_TST HUMAN_GENE_SYMBOL.chip 0.65 0.0041	TRANSMEMBRANE_TRANSPORTER_ACTIVITY HUMAN_GENE_SYMBOL.chip 0.624 0.0063	SUBSTRATE_SPECIFIC_TRANSPORTER_ACTIVITY HUMAN_GENE_SYMBOL.chip 0.621 0.0066	LEE_LIVER_CANCER_SURVIVAL_UP HUMAN_GENE_SYMBOL.chip 0.613 0.0075	SUBSTRATE_SPECIFIC_TRANSMEMBRANE_TRANSPORTER_ACTIVITY HUMAN_GENE_SYMBOL.chip 0.607 0.0082	CATION_TRANSMEMBRANE_TRANSPORTER_ACTIVITY HUMAN_GENE_SYMBOL.chip 0.579 0.0124	AMUNDSON_POOR_SURVIVAL_AFTER_GAMMA_RADIATION_2G SEQ_ACCESSION.chip -0.633 0.0164	GENTILE_UV_RESPONSE_CLUSTER_D7 SEQ_ACCESSION.chip -0.611 0.0218	CHIANG_LIVER_CANCER_SUBCLASS_PROLIFERATION_DN HUMAN_GENE_SYMBOL.chip 0.517 0.0283	module_37 HUMAN_GENE_SYMBOL.chip -0.58 0.0322	FAELT_B_CLL_WITH_VH_REARRANGEMENTS_UP HG_U95Av2.chip -0.577 0.0332
1439	CSF2RB	REACTOME_TCR_SIGNALING EntrezGeneIds.chip 0.822 1e-04	REACTOME_IMMUNOREGULATORY_INTERACTIONS_BETWEEN_A_LYMPHOID_AND_A_NON_LYMPHOID_CELL EntrezGeneIds.chip 0.822 1e-04	module_171 HUMAN_GENE_SYMBOL.chip 0.822 1e-04	GNF2_VAV1 HUMAN_GENE_SYMBOL.chip 0.821 1e-04	IMMUNE_RESPONSE HUMAN_GENE_SYMBOL.chip 0.82 1e-04	module_208 HUMAN_GENE_SYMBOL.chip 0.819 1e-04	LEUKOCYTE_ACTIVATION HUMAN_GENE_SYMBOL.chip 0.818 1e-04	GNF2_ICAM3 HUMAN_GENE_SYMBOL.chip 0.816 1e-04	RESPONSE_TO_OTHER_ORGANISM HUMAN_GENE_SYMBOL.chip 0.815 1e-04	REACTOME_SIGNALING_IN_IMMUNE_SYSTEM EntrezGeneIds.chip 0.815 1e-04	HADDAD_T_LYMPHOCYTE_AND_NK_PROGENITOR_DN HG-U133A.chip 0.809 2e-04	KLEIN_PRIMARY_EFFUSION_LYMPHOMA_DN HG_U95A.chip 0.787 3e-04	TARTE_PLASMA_CELL_VS_B_LYMPHOCYTE_DN Hu6800.chip 0.781 3e-04	MCLACHLAN_DENTAL_CARIES_DN HG-U133A.chip 0.771 4e-04	LEE_EARLY_T_LYMPHOCYTE_DN HG-U133A.chip 0.767 4e-04
144097	C11orf84	GGGGCCC,MIR-296 HUMAN_GENE_SYMBOL.chip 0.481 0.0427	MORF_CNTN1 HUMAN_GENE_SYMBOL.chip 0.468 0.0492	MORF_MYST2 HUMAN_GENE_SYMBOL.chip 0.457 0.0554	MORF_PDPK1 HUMAN_GENE_SYMBOL.chip 0.451 0.0585	MORF_CASP2 HUMAN_GENE_SYMBOL.chip 0.451 0.0587	GCM_SMARCD1 HUMAN_GENE_SYMBOL.chip 0.447 0.061	GCM_RING1 HUMAN_GENE_SYMBOL.chip 0.431 0.0717	MORF_PML HUMAN_GENE_SYMBOL.chip 0.43 0.072	GCM_FANCC HUMAN_GENE_SYMBOL.chip 0.428 0.0733	NIKOLSKY_BREAST_CANCER_16P13_AMPLICON EntrezGeneIds.chip 0.428 0.0737	GINESTIER_BREAST_CANCER_ZNF217_AMPLIFIED_DN HG-U133_Plus_2.chip 0.502 0.0337	BARRIER_CANCER_RELAPSE_NORMAL_SAMPLE_UP HG-U133A.chip -0.51 0.0676	ROME_INSULIN_TARGETS_IN_MUSCLE_DN SEQ_ACCESSION.chip 0.427 0.0742	ONDER_CDH1_TARGETS_1_UP HG-U133A.chip -0.461 0.1065	LI_WILMS_TUMOR_VS_FETAL_KIDNEY_1_UP HG_U95A.chip -0.453 0.1136
1440	CSF3	HEMATOPOIETIN_INTERFERON_CLASS__D200_DOMAIN__CYTOKINE_RECEPTOR_BINDING HUMAN_GENE_SYMBOL.chip 0.718 0.0012	NEUROTRANSMITTER_BINDING HUMAN_GENE_SYMBOL.chip 0.685 0.0022	NEUROPEPTIDE_RECEPTOR_ACTIVITY HUMAN_GENE_SYMBOL.chip 0.681 0.0023	NEUROPEPTIDE_BINDING HUMAN_GENE_SYMBOL.chip 0.679 0.0025	NEUROTRANSMITTER_RECEPTOR_ACTIVITY HUMAN_GENE_SYMBOL.chip 0.677 0.0026	SENGUPTA_EBNA1_ANTICORRELATED HG-U133_Plus_2.chip 0.667 0.003	RHODOPSIN_LIKE_RECEPTOR_ACTIVITY HUMAN_GENE_SYMBOL.chip 0.662 0.0033	GCM_CDH5 HUMAN_GENE_SYMBOL.chip 0.658 0.0036	PEPTIDE_RECEPTOR_ACTIVITY HUMAN_GENE_SYMBOL.chip 0.649 0.0042	VOLTAGE_GATED_CATION_CHANNEL_ACTIVITY HUMAN_GENE_SYMBOL.chip 0.645 0.0044	SHEN_SMARCA2_TARGETS_DN HG-U133A.chip 0.649 0.0041	module_36 HUMAN_GENE_SYMBOL.chip -0.68 0.0083	TCCAGAT,MIR-516-5P HUMAN_GENE_SYMBOL.chip -0.66 0.0112	MORF_PPP2R5E HUMAN_GENE_SYMBOL.chip -0.651 0.0128	BENPORATH_SOX2_TARGETS EntrezGeneIds.chip -0.643 0.0143
144100	PLEKHA7	SESTO_RESPONSE_TO_UV_C5 Hu6800.chip 0.561 0.016	SMITH_TERT_TARGETS_UP SEQ_ACCESSION.chip 0.551 0.0182	MACROMOLECULE_BIOSYNTHETIC_PROCESS HUMAN_GENE_SYMBOL.chip 0.549 0.0188	TOOKER_GEMCITABINE_RESISTANCE_UP HG-U133A.chip 0.544 0.0201	TURASHVILI_BREAST_NORMAL_DUCTAL_VS_LOBULAR_UP HG-U133_Plus_2.chip 0.54 0.0213	SESTO_RESPONSE_TO_UV_C1 Hu6800.chip 0.538 0.0217	CREIGHTON_ENDOCRINE_THERAPY_RESISTANCE_3 HG-U133_Plus_2.chip 0.538 0.0219	SESTO_RESPONSE_TO_UV_C0 Hu6800.chip 0.53 0.024	GGCNRNWCTTYS_UNKNOWN HUMAN_GENE_SYMBOL.chip 0.528 0.0248	ENK_UV_RESPONSE_KERATINOCYTE_UP HG-U133A.chip 0.526 0.0252	KAYO_AGING_MUSCLE_DN SEQ_ACCESSION.chip 0.549 0.0189	TOOKER_RESPONSE_TO_BEXAROTENE_DN HG-U133A.chip 0.544 0.0201	FLECHNER_PBL_KIDNEY_TRANSPLANT_REJECTED_VS_OK_DN HG_U95Av2.chip 0.532 0.0235	NUYTTEN_NIPP1_TARGETS_DN HUMAN_GENE_SYMBOL.chip 0.519 0.0275	ENK_UV_RESPONSE_EPIDERMIS_DN HG-U133A.chip 0.518 0.028
144108	SPTY2D1	GCM_BAG5 HUMAN_GENE_SYMBOL.chip 0.555 0.0175	WANG_LMO4_TARGETS_UP HG-U133_Plus_2.chip 0.545 0.0198	WANG_RESPONSE_TO_ANDROGEN_UP HG-U133_Plus_2.chip 0.544 0.0202	GOLGI_APPARATUS_PART HUMAN_GENE_SYMBOL.chip 0.543 0.0204	LINDGREN_BLADDER_CANCER_WITH_LOH_IN_CHR9Q EntrezGeneIds.chip 0.536 0.0223	module_239 HUMAN_GENE_SYMBOL.chip 0.533 0.0232	ENDOMEMBRANE_SYSTEM HUMAN_GENE_SYMBOL.chip 0.532 0.0235	MORF_RAB11A HUMAN_GENE_SYMBOL.chip 0.53 0.024	MORF_PSMC2 HUMAN_GENE_SYMBOL.chip 0.528 0.0248	GOLGI_ASSOCIATED_VESICLE HUMAN_GENE_SYMBOL.chip 0.522 0.0267	WANG_CLIM2_TARGETS_DN HG-U133_Plus_2.chip 0.543 0.0203	WANG_LMO4_TARGETS_DN HG-U133_Plus_2.chip 0.525 0.0257	GARY_CD5_TARGETS_DN HG-U133_Plus_2.chip 0.51 0.0309	SCHLOSSER_SERUM_RESPONSE_DN HG_U95Av2.chip 0.488 0.0394	ENK_UV_RESPONSE_KERATINOCYTE_DN HG-U133A.chip 0.487 0.0402
144110	TMEM86A	NEUROLOGICAL_SYSTEM_PROCESS HUMAN_GENE_SYMBOL.chip 0.693 0.0019	module_242 HUMAN_GENE_SYMBOL.chip 0.688 0.0021	V$NRSF_01 HUMAN_GENE_SYMBOL.chip 0.686 0.0022	REACTOME_OLFACTORY_SIGNALING_PATHWAY EntrezGeneIds.chip 0.678 0.0025	DETECTION_OF_STIMULUS HUMAN_GENE_SYMBOL.chip 0.676 0.0026	VOLTAGE_GATED_POTASSIUM_CHANNEL_ACTIVITY HUMAN_GENE_SYMBOL.chip 0.675 0.0026	module_379 HUMAN_GENE_SYMBOL.chip 0.675 0.0026	METAL_ION_TRANSMEMBRANE_TRANSPORTER_ACTIVITY HUMAN_GENE_SYMBOL.chip 0.674 0.0027	module_181 HUMAN_GENE_SYMBOL.chip 0.674 0.0027	KEGG_OLFACTORY_TRANSDUCTION EntrezGeneIds.chip 0.67 0.0029	WEBER_METHYLATED_HCP_IN_FIBROBLAST_DN HUMAN_GENE_SYMBOL.chip 0.678 0.0025	SHEN_SMARCA2_TARGETS_DN HG-U133A.chip 0.677 0.0025	SMITH_TERT_TARGETS_UP SEQ_ACCESSION.chip -0.692 0.0069	WEBER_METHYLATED_HCP_IN_SPERM_DN HUMAN_GENE_SYMBOL.chip 0.614 0.0074	module_243 HUMAN_GENE_SYMBOL.chip -0.672 0.0094
144124	OR10A5	CAR_MYST2 HUMAN_GENE_SYMBOL.chip 0.82 1e-04	REACTOME_OLFACTORY_SIGNALING_PATHWAY EntrezGeneIds.chip 0.813 1e-04	DETECTION_OF_STIMULUS HUMAN_GENE_SYMBOL.chip 0.808 2e-04	MORF_FLT1 HUMAN_GENE_SYMBOL.chip 0.806 2e-04	KEGG_OLFACTORY_TRANSDUCTION EntrezGeneIds.chip 0.8 2e-04	TRANSMISSION_OF_NERVE_IMPULSE HUMAN_GENE_SYMBOL.chip 0.794 2e-04	CAR_MLANA HUMAN_GENE_SYMBOL.chip 0.793 2e-04	module_41 HUMAN_GENE_SYMBOL.chip 0.792 2e-04	NEUROLOGICAL_SYSTEM_PROCESS HUMAN_GENE_SYMBOL.chip 0.792 2e-04	CAR_TNFRSF25 HUMAN_GENE_SYMBOL.chip 0.787 3e-04	SHEN_SMARCA2_TARGETS_DN HG-U133A.chip 0.797 2e-04	BLUM_RESPONSE_TO_SALIRASIB_UP HG-U133A.chip -0.8 0.001	SMITH_TERT_TARGETS_UP SEQ_ACCESSION.chip -0.799 0.001	MORF_RAB11A HUMAN_GENE_SYMBOL.chip -0.796 0.0011	TOOKER_GEMCITABINE_RESISTANCE_UP HG-U133A.chip -0.787 0.0013
144132	DNHD1	CAR_MLANA HUMAN_GENE_SYMBOL.chip 0.69 0.002	CAR_WBSCR22 HUMAN_GENE_SYMBOL.chip 0.685 0.0022	REACTOME_OLFACTORY_SIGNALING_PATHWAY EntrezGeneIds.chip 0.684 0.0022	CAR_MYST2 HUMAN_GENE_SYMBOL.chip 0.68 0.0024	KEGG_OLFACTORY_TRANSDUCTION EntrezGeneIds.chip 0.675 0.0027	VOLTAGE_GATED_CATION_CHANNEL_ACTIVITY HUMAN_GENE_SYMBOL.chip 0.669 0.0029	MORF_PAX7 HUMAN_GENE_SYMBOL.chip 0.668 0.003	GCM_ERCC4 HUMAN_GENE_SYMBOL.chip 0.667 0.003	MORF_NOS2A HUMAN_GENE_SYMBOL.chip 0.664 0.0032	VOLTAGE_GATED_CHANNEL_ACTIVITY HUMAN_GENE_SYMBOL.chip 0.652 0.0039	SHEN_SMARCA2_TARGETS_DN HG-U133A.chip 0.637 0.0051	WEBER_METHYLATED_HCP_IN_FIBROBLAST_DN HUMAN_GENE_SYMBOL.chip 0.637 0.0051	DITTMER_PTHLH_TARGETS_UP HG-U133A.chip -0.687 0.0074	SESTO_RESPONSE_TO_UV_C2 Hu6800.chip -0.665 0.0104	DAZARD_RESPONSE_TO_UV_SCC_UP SEQ_ACCESSION.chip -0.661 0.011
144165	PRICKLE1	EXTRACELLULAR_MATRIX_PART HUMAN_GENE_SYMBOL.chip 0.6 0.0092	GNF2_CDH11 HUMAN_GENE_SYMBOL.chip 0.596 0.0098	PROTEINACEOUS_EXTRACELLULAR_MATRIX HUMAN_GENE_SYMBOL.chip 0.595 0.0098	EXTRACELLULAR_MATRIX HUMAN_GENE_SYMBOL.chip 0.595 0.0099	TURASHVILI_BREAST_LOBULAR_CARCINOMA_VS_DUCTAL_NORMAL_UP HG-U133_Plus_2.chip 0.589 0.0108	LIEN_BREAST_CARCINOMA_METAPLASTIC SEQ_ACCESSION.chip 0.586 0.0112	ASTON_MAJOR_DEPRESSIVE_DISORDER_UP HG_U95Av2.chip 0.582 0.012	VECCHI_GASTRIC_CANCER_ADVANCED_VS_EARLY_UP HG-U133_Plus_2.chip 0.579 0.0125	module_47 HUMAN_GENE_SYMBOL.chip 0.564 0.0154	CELL_MATRIX_ADHESION HUMAN_GENE_SYMBOL.chip 0.564 0.0154	HEIDENBLAD_AMPLICON_8Q24_DN HUMAN_GENE_SYMBOL.chip 0.594 0.0101	WAMUNYOKOLI_OVARIAN_CANCER_LMP_DN HG-U133_Plus_2.chip 0.566 0.0151	WONG_ENDMETRIUM_CANCER_DN SEQ_ACCESSION.chip 0.565 0.0152	WILCOX_PRESPONSE_TO_ROGESTERONE_DN HG-U133A.chip 0.562 0.0158	BERTUCCI_MEDULLARY_VS_DUCTAL_BREAST_CANCER_DN HG-U133_Plus_2.chip 0.557 0.0168
144193	AMDHD1	MONOOXYGENASE_ACTIVITY HUMAN_GENE_SYMBOL.chip 0.425 0.0755	SUBSTRATE_SPECIFIC_TRANSMEMBRANE_TRANSPORTER_ACTIVITY HUMAN_GENE_SYMBOL.chip 0.412 0.0859	GCM_BNIP1 HUMAN_GENE_SYMBOL.chip 0.408 0.0885	REACTOME_SLC_MEDIATED_TRANSMEMBRANE_TRANSPORT EntrezGeneIds.chip 0.402 0.0933	ANION_TRANSMEMBRANE_TRANSPORTER_ACTIVITY HUMAN_GENE_SYMBOL.chip 0.401 0.0944	SECONDARY_ACTIVE_TRANSMEMBRANE_TRANSPORTER_ACTIVITY HUMAN_GENE_SYMBOL.chip 0.4 0.0953	SYMPORTER_ACTIVITY HUMAN_GENE_SYMBOL.chip 0.398 0.0969	GNF2_HPX HUMAN_GENE_SYMBOL.chip 0.396 0.099	UDAYAKUMAR_MED1_TARGETS_DN HG-U133A.chip -0.469 0.0995	REACTOME_INORGANIC_CATION_ANION_SLC_TRANSPORTERS EntrezGeneIds.chip 0.392 0.1018	module_524 HUMAN_GENE_SYMBOL.chip -0.502 0.0735	GENTILE_UV_RESPONSE_CLUSTER_D7 SEQ_ACCESSION.chip -0.478 0.0917	GGGYGTGNY_UNKNOWN HUMAN_GENE_SYMBOL.chip -0.474 0.0952	BIOCARTA_INTEGRIN_PATHWAY EntrezGeneIds.chip -0.473 0.0953	module_419 HUMAN_GENE_SYMBOL.chip -0.472 0.0962
1441	CSF3R	GNF2_SPI1 HUMAN_GENE_SYMBOL.chip 0.67 0.0029	DEFENSE_RESPONSE HUMAN_GENE_SYMBOL.chip 0.643 0.0046	GNF2_TNFSF10 HUMAN_GENE_SYMBOL.chip 0.641 0.0048	BIOCARTA_INFLAM_PATHWAY EntrezGeneIds.chip 0.628 0.0059	GNF2_S100A4 HUMAN_GENE_SYMBOL.chip 0.619 0.0068	GNF2_HCK HUMAN_GENE_SYMBOL.chip 0.617 0.007	GNF2_TNFRSF1B HUMAN_GENE_SYMBOL.chip 0.613 0.0075	CELLULAR_DEFENSE_RESPONSE HUMAN_GENE_SYMBOL.chip 0.608 0.0081	INFLAMMATORY_RESPONSE HUMAN_GENE_SYMBOL.chip 0.597 0.0096	module_45 HUMAN_GENE_SYMBOL.chip 0.596 0.0097	MCLACHLAN_DENTAL_CARIES_DN HG-U133A.chip 0.556 0.0171	TONKS_TARGETS_OF_RUNX1_RUNX1T1_FUSION_HSC_DN HG-U133A.chip 0.554 0.0177	JAATINEN_HEMATOPOIETIC_STEM_CELL_DN HG-U133_Plus_2.chip 0.552 0.0181	PARK_APL_PATHOGENESIS_DN SEQ_ACCESSION.chip 0.547 0.0193	TAKEDA_TARGETS_OF_NUP98_HOXA9_FUSION_3D_DN HG-U133_Plus_2.chip 0.539 0.0213
144233	BCDIN3D	CHARAFE_BREAST_CANCER_LUMINAL_VS_BASAL_DN HG-U133_Plus_2.chip -0.537 0.0517	BROWNE_HCMV_INFECTION_14HR_DN HG_U95A.chip -0.529 0.0563	BEGUM_TARGETS_OF_PAX3_FOXO1_FUSION_DN HUMAN_GENE_SYMBOL.chip -0.511 0.0674	SWEET_KRAS_TARGETS_DN HG-U133A.chip -0.509 0.0687	HUANG_FOXA2_TARGETS_DN HG-U133A.chip -0.508 0.0689	GCM_DDX11 HUMAN_GENE_SYMBOL.chip 0.427 0.0742	COLIN_PILOCYTIC_ASTROCYTOMA_VS_GLIOBLASTOMA_DN SEQ_ACCESSION.chip -0.5 0.075	MORF_BNIP1 HUMAN_GENE_SYMBOL.chip 0.421 0.0789	SIMBULAN_UV_RESPONSE_NORMAL_DN SEQ_ACCESSION.chip -0.493 0.0796	NATSUME_RESPONSE_TO_INTERFERON_BETA_DN SEQ_ACCESSION.chip -0.489 0.0826	module_321 HUMAN_GENE_SYMBOL.chip -0.533 0.0538	GRUETZMANN_PANCREATIC_CANCER_UP SEQ_ACCESSION.chip -0.525 0.0582	KEGG_PATHOGENIC_ESCHERICHIA_COLI_INFECTION EntrezGeneIds.chip -0.523 0.0597	module_52 HUMAN_GENE_SYMBOL.chip -0.522 0.0602	TONKS_TARGETS_OF_RUNX1_RUNX1T1_FUSION_SUSTAINDED_IN_ERYTHROCYTE_UP HG-U133A.chip -0.519 0.0621
144245	ALG10B	CACGTTT,MIR-302A HUMAN_GENE_SYMBOL.chip 0.436 0.068	module_243 HUMAN_GENE_SYMBOL.chip 0.432 0.0709	DAVICIONI_MOLECULAR_ARMS_VS_ERMS_UP HG-U133A.chip 0.419 0.0802	BROWNE_HCMV_INFECTION_18HR_UP HG_U95A.chip 0.406 0.0907	module_206 HUMAN_GENE_SYMBOL.chip 0.405 0.0913	ZHAN_MULTIPLE_MYELOMA_CD1_AND_CD2_UP HG-U133_Plus_2.chip 0.403 0.0925	REACTOME_MTOR_SIGNALLING EntrezGeneIds.chip 0.399 0.0958	KEGG_GLYCOSYLPHOSPHATIDYLINOSITOL_GPI_ANCHOR_BIOSYNTHESIS EntrezGeneIds.chip 0.394 0.1006	PROTEIN_AMINO_ACID_LIPIDATION HUMAN_GENE_SYMBOL.chip 0.392 0.1021	GCM_DLG1 HUMAN_GENE_SYMBOL.chip 0.389 0.1046	WALLACE_PROSTATE_CANCER_RACE_DN HG-U133A.chip 0.451 0.0586	MOREAUX_MULTIPLE_MYELOMA_BY_TACI_UP HG-U133A.chip -0.498 0.0759	ZHOU_INFLAMMATORY_RESPONSE_LIVE_DN HG-U133_Plus_2.chip 0.411 0.0864	ZHOU_INFLAMMATORY_RESPONSE_LPS_DN HG-U133_Plus_2.chip 0.411 0.0864	GAZDA_DIAMOND_BLACKFAN_ANEMIA_PROGENITOR_DN HG-U133A.chip 0.411 0.0865
1442	CSH1	PEPTIDE_RECEPTOR_ACTIVITY HUMAN_GENE_SYMBOL.chip 0.555 0.0174	SECOND_MESSENGER_MEDIATED_SIGNALING HUMAN_GENE_SYMBOL.chip 0.538 0.0218	RHODOPSIN_LIKE_RECEPTOR_ACTIVITY HUMAN_GENE_SYMBOL.chip 0.533 0.0231	G_PROTEIN_COUPLED_RECEPTOR_ACTIVITY HUMAN_GENE_SYMBOL.chip 0.523 0.0264	HEMATOPOIETIN_INTERFERON_CLASS__D200_DOMAIN__CYTOKINE_RECEPTOR_BINDING HUMAN_GENE_SYMBOL.chip 0.522 0.0265	CYCLIC_NUCLEOTIDE_MEDIATED_SIGNALING HUMAN_GENE_SYMBOL.chip 0.52 0.0271	G_PROTEIN_SIGNALING__COUPLED_TO_CYCLIC_NUCLEOTIDE_SECOND_MESSENGER HUMAN_GENE_SYMBOL.chip 0.518 0.0279	AMINE_RECEPTOR_ACTIVITY HUMAN_GENE_SYMBOL.chip 0.517 0.0284	POSITIVE_REGULATION_OF_TRANSLATION HUMAN_GENE_SYMBOL.chip 0.503 0.0335	PEPTIDE_BINDING HUMAN_GENE_SYMBOL.chip 0.501 0.0343	V$CREB_Q3 HUMAN_GENE_SYMBOL.chip -0.529 0.0559	GCM_BCL2L1 HUMAN_GENE_SYMBOL.chip -0.52 0.0615	GCM_PTK2 HUMAN_GENE_SYMBOL.chip -0.518 0.0626	V$NFMUE1_Q6 HUMAN_GENE_SYMBOL.chip -0.513 0.0657	BENPORATH_SOX2_TARGETS EntrezGeneIds.chip -0.512 0.0666
144347	FAM101A	MOREAUX_MULTIPLE_MYELOMA_BY_TACI_UP HG-U133A.chip 0.441 0.0648	SUBSTRATE_SPECIFIC_CHANNEL_ACTIVITY HUMAN_GENE_SYMBOL.chip 0.425 0.076	ION_CHANNEL_ACTIVITY HUMAN_GENE_SYMBOL.chip 0.417 0.0815	module_41 HUMAN_GENE_SYMBOL.chip 0.413 0.0844	VOLTAGE_GATED_POTASSIUM_CHANNEL_COMPLEX HUMAN_GENE_SYMBOL.chip 0.407 0.0893	module_181 HUMAN_GENE_SYMBOL.chip 0.396 0.0987	VOLTAGE_GATED_CHANNEL_ACTIVITY HUMAN_GENE_SYMBOL.chip 0.393 0.1013	GATED_CHANNEL_ACTIVITY HUMAN_GENE_SYMBOL.chip 0.392 0.102	VOLTAGE_GATED_CATION_CHANNEL_ACTIVITY HUMAN_GENE_SYMBOL.chip 0.391 0.1028	module_13 HUMAN_GENE_SYMBOL.chip 0.389 0.1052	SHEN_SMARCA2_TARGETS_DN HG-U133A.chip 0.43 0.0726	HATADA_METHYLATED_IN_LUNG_CANCER_DN SEQ_ACCESSION.chip 0.358 0.1351	ZHAN_MULTIPLE_MYELOMA_CD1_AND_CD2_UP HG-U133_Plus_2.chip -0.418 0.1508	WEBER_METHYLATED_HCP_IN_FIBROBLAST_DN HUMAN_GENE_SYMBOL.chip 0.335 0.162	ACID_AMINO_ACID_LIGASE_ACTIVITY HUMAN_GENE_SYMBOL.chip -0.405 0.1663
144348	ZNF664	WAMUNYOKOLI_OVARIAN_CANCER_LMP_UP HG-U133_Plus_2.chip 0.684 0.0022	WAMUNYOKOLI_OVARIAN_CANCER_GRADES_1_2_UP HG-U133_Plus_2.chip 0.678 0.0025	KEGG_OXIDATIVE_PHOSPHORYLATION EntrezGeneIds.chip 0.678 0.0025	OUELLET_CULTURED_OVARIAN_CANCER_INVASIVE_VS_LMP_UP Hu6800.chip 0.676 0.0026	module_307 HUMAN_GENE_SYMBOL.chip 0.674 0.0027	STEIN_ESRRA_TARGETS HG-U133A.chip 0.669 0.0029	STEIN_ESRRA_TARGETS_UP HG-U133A.chip 0.667 0.003	module_152 HUMAN_GENE_SYMBOL.chip 0.666 0.0031	module_116 HUMAN_GENE_SYMBOL.chip 0.66 0.0034	module_62 HUMAN_GENE_SYMBOL.chip 0.658 0.0036	SCHUETZ_BREAST_CANCER_DUCTAL_INVASIVE_DN HG-U133_Plus_2.chip 0.669 0.0029	COLDREN_GEFITINIB_RESISTANCE_DN HG-U133_Plus_2.chip 0.657 0.0036	AIYAR_COBRA1_TARGETS_DN HG-U133A.chip 0.623 0.0064	WALLACE_PROSTATE_CANCER_RACE_DN HG-U133A.chip 0.622 0.0065	CREIGHTON_AKT1_SIGNALING_VIA_MTOR_DN EntrezGeneIds.chip 0.616 0.0071
144360	C12orf67	AMINE_RECEPTOR_ACTIVITY HUMAN_GENE_SYMBOL.chip 0.501 0.0341	PEPTIDE_RECEPTOR_ACTIVITY HUMAN_GENE_SYMBOL.chip 0.495 0.0366	G_PROTEIN_SIGNALING__COUPLED_TO_IP3_SECOND_MESSENGER__PHOSPHOLIPASE_C_ACTIVATING HUMAN_GENE_SYMBOL.chip 0.494 0.037	REACTOME_AMINE_LIGAND_BINDING_RECEPTORS EntrezGeneIds.chip 0.486 0.0405	PHOSPHOINOSITIDE_MEDIATED_SIGNALING HUMAN_GENE_SYMBOL.chip 0.476 0.0453	RHODOPSIN_LIKE_RECEPTOR_ACTIVITY HUMAN_GENE_SYMBOL.chip 0.476 0.0454	SECOND_MESSENGER_MEDIATED_SIGNALING HUMAN_GENE_SYMBOL.chip 0.475 0.0455	G_PROTEIN_COUPLED_RECEPTOR_ACTIVITY HUMAN_GENE_SYMBOL.chip 0.46 0.0536	CYCLIC_NUCLEOTIDE_MEDIATED_SIGNALING HUMAN_GENE_SYMBOL.chip 0.454 0.057	HEMATOPOIETIN_INTERFERON_CLASS__D200_DOMAIN__CYTOKINE_RECEPTOR_BINDING HUMAN_GENE_SYMBOL.chip 0.452 0.0581	RAMASWAMY_METASTASIS_UP HG_U95A.chip -0.48 0.0897	MORF_SS18 HUMAN_GENE_SYMBOL.chip -0.461 0.1061	HEDENFALK_BREAST_CANCER_BRCA1_VS_BRCA2 SEQ_ACCESSION.chip -0.46 0.107	V$CREB_Q3 HUMAN_GENE_SYMBOL.chip -0.457 0.1094	GCM_DENR HUMAN_GENE_SYMBOL.chip -0.457 0.1095
144363	LYRM5	module_343 HUMAN_GENE_SYMBOL.chip 0.526 0.0252	chr4p15 HUMAN_GENE_SYMBOL.chip 0.492 0.0379	AMINO_ACID_CATABOLIC_PROCESS HUMAN_GENE_SYMBOL.chip 0.489 0.0391	AMINE_CATABOLIC_PROCESS HUMAN_GENE_SYMBOL.chip 0.486 0.0403	module_366 HUMAN_GENE_SYMBOL.chip 0.485 0.0408	chr6p24 HUMAN_GENE_SYMBOL.chip 0.478 0.0444	FARMER_BREAST_CANCER_APOCRINE_VS_BASAL HG-U133A.chip 0.477 0.0446	KEGG_TYROSINE_METABOLISM EntrezGeneIds.chip 0.477 0.0448	GCM_DLG1 HUMAN_GENE_SYMBOL.chip 0.468 0.0494	KEGG_OXIDATIVE_PHOSPHORYLATION EntrezGeneIds.chip 0.467 0.0496	ZHAN_MULTIPLE_MYELOMA_CD1_DN HG-U133_Plus_2.chip 0.492 0.0378	FLECHNER_BIOPSY_KIDNEY_TRANSPLANT_REJECTED_VS_OK_DN HG_U95Av2.chip 0.484 0.0414	RODWELL_AGING_KIDNEY_DN HG-U133A.chip 0.482 0.0423	SCHUETZ_BREAST_CANCER_DUCTAL_INVASIVE_DN HG-U133_Plus_2.chip 0.475 0.0455	MELLMAN_TUT1_TARGETS_DN HG-U133_Plus_2.chip 0.474 0.0461
1443	CSH2	REACTOME_OLFACTORY_SIGNALING_PATHWAY EntrezGeneIds.chip 0.763 4e-04	NEUROTRANSMITTER_BINDING HUMAN_GENE_SYMBOL.chip 0.76 5e-04	NEUROTRANSMITTER_RECEPTOR_ACTIVITY HUMAN_GENE_SYMBOL.chip 0.756 5e-04	KEGG_OLFACTORY_TRANSDUCTION EntrezGeneIds.chip 0.748 6e-04	RHODOPSIN_LIKE_RECEPTOR_ACTIVITY HUMAN_GENE_SYMBOL.chip 0.735 8e-04	GCM_TEC HUMAN_GENE_SYMBOL.chip 0.734 8e-04	NEUROPEPTIDE_BINDING HUMAN_GENE_SYMBOL.chip 0.73 9e-04	NEUROPEPTIDE_RECEPTOR_ACTIVITY HUMAN_GENE_SYMBOL.chip 0.721 0.0011	VOLTAGE_GATED_CATION_CHANNEL_ACTIVITY HUMAN_GENE_SYMBOL.chip 0.72 0.0011	METAL_ION_TRANSMEMBRANE_TRANSPORTER_ACTIVITY HUMAN_GENE_SYMBOL.chip 0.719 0.0011	SHEN_SMARCA2_TARGETS_DN HG-U133A.chip 0.684 0.0022	WEBER_METHYLATED_HCP_IN_FIBROBLAST_DN HUMAN_GENE_SYMBOL.chip 0.67 0.0029	WEBER_METHYLATED_HCP_IN_SPERM_DN HUMAN_GENE_SYMBOL.chip 0.639 0.0049	V$NRF2_01 HUMAN_GENE_SYMBOL.chip -0.705 0.0056	DITTMER_PTHLH_TARGETS_UP HG-U133A.chip -0.703 0.0058
144402	CPNE8	V$STAT5B_01 HUMAN_GENE_SYMBOL.chip 0.674 0.0027	V$STAT5A_01 HUMAN_GENE_SYMBOL.chip 0.648 0.0042	REACTOME_FORMATION_OF_FIBRIN_CLOT_CLOTTING_CASCADE EntrezGeneIds.chip 0.639 0.0049	TTCYNRGAA_V$STAT5B_01 HUMAN_GENE_SYMBOL.chip 0.631 0.0056	SMID_BREAST_CANCER_NORMAL_LIKE_UP HG-U133A.chip 0.631 0.0056	HEMATOPOIETIN_INTERFERON_CLASS__D200_DOMAIN__CYTOKINE_RECEPTOR_ACTIVITY HUMAN_GENE_SYMBOL.chip 0.619 0.0068	V$STAT5A_02 HUMAN_GENE_SYMBOL.chip 0.606 0.0084	HEMOSTASIS HUMAN_GENE_SYMBOL.chip 0.596 0.0097	module_265 HUMAN_GENE_SYMBOL.chip 0.596 0.0097	module_288 HUMAN_GENE_SYMBOL.chip 0.596 0.0098	BERTUCCI_INVASIVE_CARCINOMA_DUCTAL_VS_LOBULAR_DN SEQ_ACCESSION.chip 0.606 0.0083	SMID_BREAST_CANCER_LUMINAL_B_DN HG-U133A.chip 0.597 0.0095	SABATES_COLORECTAL_ADENOMA_DN HG-U133_Plus_2.chip 0.576 0.013	CHEN_LVAD_SUPPORT_OF_FAILING_HEART_DN HG-U133A.chip 0.575 0.0131	BOQUEST_STEM_CELL_CULTURED_VS_FRESH_DN HG-U133A.chip 0.574 0.0133
144404	TMEM120B	GCM_SMO HUMAN_GENE_SYMBOL.chip 0.598 0.0094	MORF_PDPK1 HUMAN_GENE_SYMBOL.chip 0.565 0.0152	HOEBEKE_LYMPHOID_STEM_CELL_DN HG-U133A.chip -0.635 0.016	MORF_MYST2 HUMAN_GENE_SYMBOL.chip 0.561 0.0161	MORF_BNIP1 HUMAN_GENE_SYMBOL.chip 0.546 0.0197	LI_CISPLATIN_RESISTANCE_DN SEQ_ACCESSION.chip -0.612 0.0217	GARGALOVIC_RESPONSE_TO_OXIDIZED_PHOSPHOLIPIDS_GREY_DN HG-U133_Plus_2.chip -0.606 0.0233	CALCIUM_CHANNEL_ACTIVITY HUMAN_GENE_SYMBOL.chip 0.531 0.0238	MORF_MT4 HUMAN_GENE_SYMBOL.chip 0.526 0.0253	DORSAM_HOXA9_TARGETS_DN HUMAN_GENE_SYMBOL.chip -0.594 0.0272	PHOSPHOPROTEIN_PHOSPHATASE_ACTIVITY HUMAN_GENE_SYMBOL.chip -0.631 0.0167	HAHTOLA_SEZARY_SYNDROM_UP HG-U133A.chip -0.626 0.0179	KAN_RESPONSE_TO_ARSENIC_TRIOXIDE HG-U133A.chip -0.618 0.02	GEISS_RESPONSE_TO_DSRNA_UP HUMAN_GENE_SYMBOL.chip -0.614 0.0212	LIU_VMYB_TARGETS_UP HG-U133A.chip -0.609 0.0224
144406	WDR66	REPRODUCTION HUMAN_GENE_SYMBOL.chip 0.319 0.1827	CREIGHTON_ENDOCRINE_THERAPY_RESISTANCE_2 HG-U133_Plus_2.chip 0.293 0.2191	GNF2_MLF1 HUMAN_GENE_SYMBOL.chip 0.287 0.228	MORF_EPHA7 HUMAN_GENE_SYMBOL.chip 0.263 0.2654	MORF_WNT1 HUMAN_GENE_SYMBOL.chip 0.263 0.2656	GAMETE_GENERATION HUMAN_GENE_SYMBOL.chip 0.262 0.2666	GNF2_CCNA1 HUMAN_GENE_SYMBOL.chip 0.26 0.2705	MORF_RAB3A HUMAN_GENE_SYMBOL.chip 0.259 0.2717	TRANSFERASE_ACTIVITY__TRANSFERRING_SULFUR_CONTAINING_GROUPS HUMAN_GENE_SYMBOL.chip 0.258 0.2748	SEXUAL_REPRODUCTION HUMAN_GENE_SYMBOL.chip 0.256 0.2768	WEBER_METHYLATED_HCP_IN_SPERM_DN HUMAN_GENE_SYMBOL.chip 0.267 0.2582	ACAWNRNSRCGG_UNKNOWN HUMAN_GENE_SYMBOL.chip -0.312 0.3086	GGTAACC,MIR-409-5P HUMAN_GENE_SYMBOL.chip -0.305 0.3216	ACTACCT,MIR-196A,MIR-196B HUMAN_GENE_SYMBOL.chip -0.303 0.3251	REGULATION_OF_ORGANELLE_ORGANIZATION_AND_BIOGENESIS HUMAN_GENE_SYMBOL.chip -0.302 0.3265
144423	GLT1D1	module_41 HUMAN_GENE_SYMBOL.chip 0.638 0.005	POTASSIUM_ION_TRANSPORT HUMAN_GENE_SYMBOL.chip 0.622 0.0065	module_104 HUMAN_GENE_SYMBOL.chip 0.617 0.007	module_316 HUMAN_GENE_SYMBOL.chip 0.614 0.0074	module_181 HUMAN_GENE_SYMBOL.chip 0.614 0.0074	CATION_CHANNEL_ACTIVITY HUMAN_GENE_SYMBOL.chip 0.612 0.0076	SUBSTRATE_SPECIFIC_CHANNEL_ACTIVITY HUMAN_GENE_SYMBOL.chip 0.609 0.008	POTASSIUM_CHANNEL_ACTIVITY HUMAN_GENE_SYMBOL.chip 0.608 0.0081	MORF_WNT1 HUMAN_GENE_SYMBOL.chip 0.608 0.0081	module_379 HUMAN_GENE_SYMBOL.chip 0.603 0.0088	SHEN_SMARCA2_TARGETS_DN HG-U133A.chip 0.622 0.0065	MORF_BECN1 HUMAN_GENE_SYMBOL.chip -0.643 0.0142	BENPORATH_SOX2_TARGETS EntrezGeneIds.chip -0.597 0.0261	MORF_TERF2IP HUMAN_GENE_SYMBOL.chip -0.588 0.0291	WANG_LMO4_TARGETS_UP HG-U133_Plus_2.chip -0.588 0.0292
144438	LOC144438	RNA_SPLICING__VIA_TRANSESTERIFICATION_REACTIONS HUMAN_GENE_SYMBOL.chip 0.595 0.0098	GCM_DFFA HUMAN_GENE_SYMBOL.chip 0.591 0.0104	module_183 HUMAN_GENE_SYMBOL.chip 0.591 0.0105	GCM_MYST2 HUMAN_GENE_SYMBOL.chip 0.584 0.0116	GNF2_RBBP6 HUMAN_GENE_SYMBOL.chip 0.583 0.0118	GNF2_ELAC2 HUMAN_GENE_SYMBOL.chip 0.582 0.012	GNF2_HDAC1 HUMAN_GENE_SYMBOL.chip 0.579 0.0126	RNA_PROCESSING HUMAN_GENE_SYMBOL.chip 0.577 0.0129	GCM_UBE2N HUMAN_GENE_SYMBOL.chip 0.573 0.0136	GNF2_KPNB1 HUMAN_GENE_SYMBOL.chip 0.569 0.0144	HAHTOLA_MYCOSIS_FUNGOIDES_CD4_DN HG-U133A.chip 0.525 0.0256	DAZARD_RESPONSE_TO_UV_NHEK_DN SEQ_ACCESSION.chip 0.494 0.0371	MARTINEZ_RESPONSE_TO_TRABECTEDIN_DN HUMAN_GENE_SYMBOL.chip 0.483 0.0418	MOREAUX_MULTIPLE_MYELOMA_BY_TACI_DN HG-U133A.chip 0.481 0.0428	OSMAN_BLADDER_CANCER_DN HG-U133_Plus_2.chip 0.473 0.0467
144453	BEST3	module_41 HUMAN_GENE_SYMBOL.chip 0.716 0.0012	module_104 HUMAN_GENE_SYMBOL.chip 0.698 0.0017	GCM_HMGA2 HUMAN_GENE_SYMBOL.chip 0.689 0.002	module_181 HUMAN_GENE_SYMBOL.chip 0.679 0.0024	MORF_LCAT HUMAN_GENE_SYMBOL.chip 0.674 0.0027	CAR_TNFRSF25 HUMAN_GENE_SYMBOL.chip 0.67 0.0029	MORF_WNT1 HUMAN_GENE_SYMBOL.chip 0.668 0.003	GCM_PTPRU HUMAN_GENE_SYMBOL.chip 0.654 0.0038	MORF_RAGE HUMAN_GENE_SYMBOL.chip 0.653 0.0039	module_379 HUMAN_GENE_SYMBOL.chip 0.651 0.004	SHEN_SMARCA2_TARGETS_DN HG-U133A.chip 0.702 0.0016	HATADA_METHYLATED_IN_LUNG_CANCER_DN SEQ_ACCESSION.chip 0.643 0.0046	SHEN_SMARCA2_TARGETS_UP HG-U133A.chip -0.701 0.006	MORF_BECN1 HUMAN_GENE_SYMBOL.chip -0.668 0.01	GCM_CSNK1D HUMAN_GENE_SYMBOL.chip -0.663 0.0108
144455	E2F7	SU_TESTIS HG_U95A.chip 0.524 0.0259	REACTOME_E2F_MEDIATED_REGULATION_OF_DNA_REPLICATION EntrezGeneIds.chip 0.516 0.0287	GNF2_BUB1 HUMAN_GENE_SYMBOL.chip 0.511 0.0302	NADERI_BREAST_CANCER_PROGNOSIS_UP HUMAN_GENE_SYMBOL.chip 0.498 0.0353	SHEPARD_BMYB_TARGETS HUMAN_GENE_SYMBOL.chip 0.492 0.0381	GNF2_CENPE HUMAN_GENE_SYMBOL.chip 0.491 0.0385	KANG_DOXORUBICIN_RESISTANCE_UP HG-U133A.chip 0.487 0.0399	AMUNDSON_GAMMA_RADIATION_RESPONSE SEQ_ACCESSION.chip 0.486 0.0404	GNF2_ESPL1 HUMAN_GENE_SYMBOL.chip 0.486 0.0407	WHITEFORD_PEDIATRIC_CANCER_MARKERS HUMAN_GENE_SYMBOL.chip 0.485 0.0409	ODONNELL_TARGETS_OF_MYC_AND_TFRC_DN HG-U133_Plus_2.chip 0.522 0.0265	ODONNELL_TFRC_TARGETS_DN HG-U133_Plus_2.chip 0.521 0.0269	MOLENAAR_TARGETS_OF_CCND1_AND_CDK4_DN HG-U133_Plus_2.chip 0.5 0.0344	SHEPARD_CRUSH_AND_BURN_MUTANT_DN HUMAN_GENE_SYMBOL.chip 0.495 0.0368	CROONQUIST_IL6_DEPRIVATION_DN SEQ_ACCESSION.chip 0.478 0.0445
144486	LOC144486	MORF_WNT1 HUMAN_GENE_SYMBOL.chip 0.504 0.0331	MORF_MAP3K14 HUMAN_GENE_SYMBOL.chip 0.492 0.0378	module_489 HUMAN_GENE_SYMBOL.chip 0.451 0.0587	MORF_RAB3A HUMAN_GENE_SYMBOL.chip 0.431 0.0715	HAHTOLA_MYCOSIS_FUNGOIDES_CD4_DN HG-U133A.chip -0.5 0.0748	PEPTIDE_RECEPTOR_ACTIVITY HUMAN_GENE_SYMBOL.chip 0.42 0.0795	MOREAUX_MULTIPLE_MYELOMA_BY_TACI_UP HG-U133A.chip 0.418 0.0808	module_316 HUMAN_GENE_SYMBOL.chip 0.412 0.0855	SU_LIVER HG_U95A.chip 0.394 0.1003	SU_PANCREAS HG_U95A.chip 0.394 0.1007	ATCATGA,MIR-433 HUMAN_GENE_SYMBOL.chip -0.527 0.0575	SHEN_SMARCA2_TARGETS_DN HG-U133A.chip 0.436 0.0685	ATAGGAA,MIR-202 HUMAN_GENE_SYMBOL.chip -0.495 0.0783	GCM_ZNF198 HUMAN_GENE_SYMBOL.chip -0.488 0.0834	BILD_SRC_ONCOGENIC_SIGNATURE HG-U133_Plus_2.chip -0.479 0.0903
1444	CSHL1	NEUROLOGICAL_SYSTEM_PROCESS HUMAN_GENE_SYMBOL.chip 0.734 8e-04	KEGG_TASTE_TRANSDUCTION EntrezGeneIds.chip 0.725 0.001	CATION_TRANSMEMBRANE_TRANSPORTER_ACTIVITY HUMAN_GENE_SYMBOL.chip 0.717 0.0012	GCM_PRKCG HUMAN_GENE_SYMBOL.chip 0.717 0.0012	VOLTAGE_GATED_POTASSIUM_CHANNEL_ACTIVITY HUMAN_GENE_SYMBOL.chip 0.712 0.0013	module_181 HUMAN_GENE_SYMBOL.chip 0.71 0.0014	module_379 HUMAN_GENE_SYMBOL.chip 0.708 0.0014	module_242 HUMAN_GENE_SYMBOL.chip 0.707 0.0014	SENSORY_PERCEPTION HUMAN_GENE_SYMBOL.chip 0.706 0.0015	module_104 HUMAN_GENE_SYMBOL.chip 0.704 0.0015	SHEN_SMARCA2_TARGETS_DN HG-U133A.chip 0.709 0.0014	BUYTAERT_PHOTODYNAMIC_THERAPY_STRESS_UP HG-U133A.chip -0.746 0.0027	SAKAI_CHRONIC_HEPATITIS_VS_LIVER_CANCER_UP SEQ_ACCESSION.chip -0.724 0.004	WEBER_METHYLATED_HCP_IN_FIBROBLAST_DN HUMAN_GENE_SYMBOL.chip 0.646 0.0044	module_136 HUMAN_GENE_SYMBOL.chip -0.715 0.0047
144501	KRT80	GNF2_CDH3 HUMAN_GENE_SYMBOL.chip 0.371 0.1219	GNF2_SERPINB5 HUMAN_GENE_SYMBOL.chip 0.362 0.1308	V$AP1_Q4 HUMAN_GENE_SYMBOL.chip 0.362 0.1315	V$AP1_Q2_01 HUMAN_GENE_SYMBOL.chip 0.355 0.1389	AMIT_SERUM_RESPONSE_480_MCF10A HG-U133A.chip 0.351 0.1428	V$BACH1_01 HUMAN_GENE_SYMBOL.chip 0.346 0.1493	SABATES_COLORECTAL_ADENOMA_UP HG-U133_Plus_2.chip 0.342 0.1538	module_68 HUMAN_GENE_SYMBOL.chip 0.342 0.1541	ECTODERM_DEVELOPMENT HUMAN_GENE_SYMBOL.chip 0.341 0.1548	module_357 HUMAN_GENE_SYMBOL.chip 0.338 0.1578	RICKMAN_TUMOR_DIFFERENTIATED_WELL_VS_MODERATELY_DN HG-U133_Plus_2.chip 0.394 0.1002	CROMER_METASTASIS_DN SEQ_ACCESSION.chip 0.366 0.127	GU_PDEF_TARGETS_DN HUMAN_GENE_SYMBOL.chip 0.337 0.1592	RICKMAN_TUMOR_DIFFERENTIATED_WELL_VS_POORLY_DN HG-U133_Plus_2.chip 0.327 0.1718	OLSSON_E2F3_TARGETS_DN SEQ_ACCESSION.chip 0.317 0.1853
144535	C12orf55	BENPORATH_PRC2_TARGETS EntrezGeneIds.chip 0.555 0.0175	PEPTIDE_RECEPTOR_ACTIVITY HUMAN_GENE_SYMBOL.chip 0.553 0.0178	G_PROTEIN_COUPLED_RECEPTOR_ACTIVITY HUMAN_GENE_SYMBOL.chip 0.543 0.0204	MORF_IL9 HUMAN_GENE_SYMBOL.chip 0.541 0.0209	KEGG_NEUROACTIVE_LIGAND_RECEPTOR_INTERACTION EntrezGeneIds.chip 0.537 0.022	CELL_CELL_SIGNALING HUMAN_GENE_SYMBOL.chip 0.534 0.0229	RHODOPSIN_LIKE_RECEPTOR_ACTIVITY HUMAN_GENE_SYMBOL.chip 0.523 0.0262	G_PROTEIN_COUPLED_RECEPTOR_PROTEIN_SIGNALING_PATHWAY HUMAN_GENE_SYMBOL.chip 0.523 0.0263	REACTOME_GPCR_LIGAND_BINDING EntrezGeneIds.chip 0.523 0.0263	MORF_WNT1 HUMAN_GENE_SYMBOL.chip 0.512 0.03	MORF_PRKAG1 HUMAN_GENE_SYMBOL.chip -0.588 0.0292	V$ELK1_02 HUMAN_GENE_SYMBOL.chip -0.584 0.0304	TMTCGCGANR_UNKNOWN HUMAN_GENE_SYMBOL.chip -0.58 0.0321	ACEVEDO_METHYLATED_IN_LIVER_CANCER_DN SEQ_ACCESSION.chip 0.505 0.0326	ENDOMEMBRANE_SYSTEM HUMAN_GENE_SYMBOL.chip -0.576 0.0336
144568	A2ML1	module_104 HUMAN_GENE_SYMBOL.chip 0.649 0.0042	module_41 HUMAN_GENE_SYMBOL.chip 0.638 0.005	module_181 HUMAN_GENE_SYMBOL.chip 0.632 0.0056	module_379 HUMAN_GENE_SYMBOL.chip 0.613 0.0076	module_242 HUMAN_GENE_SYMBOL.chip 0.605 0.0085	GCM_HMGA2 HUMAN_GENE_SYMBOL.chip 0.605 0.0086	DETECTION_OF_EXTERNAL_STIMULUS HUMAN_GENE_SYMBOL.chip 0.601 0.0091	module_7 HUMAN_GENE_SYMBOL.chip 0.593 0.0102	MORF_FLT1 HUMAN_GENE_SYMBOL.chip 0.588 0.011	CAR_TNFRSF25 HUMAN_GENE_SYMBOL.chip 0.585 0.0115	SHEN_SMARCA2_TARGETS_DN HG-U133A.chip 0.601 0.009	HATADA_METHYLATED_IN_LUNG_CANCER_DN SEQ_ACCESSION.chip 0.6 0.0092	GCM_CSNK1D HUMAN_GENE_SYMBOL.chip -0.608 0.0227	SHEN_SMARCA2_TARGETS_UP HG-U133A.chip -0.6 0.0251	GCGNNANTTCC_UNKNOWN HUMAN_GENE_SYMBOL.chip -0.596 0.0264
144571	LOC144571	V$OCT1_03 HUMAN_GENE_SYMBOL.chip 0.675 0.0026	V$GFI1_01 HUMAN_GENE_SYMBOL.chip 0.66 0.0034	HATADA_METHYLATED_IN_LUNG_CANCER_UP SEQ_ACCESSION.chip 0.659 0.0035	V$NKX62_Q2 HUMAN_GENE_SYMBOL.chip 0.644 0.0046	V$OCT1_06 HUMAN_GENE_SYMBOL.chip 0.641 0.0047	V$POU6F1_01 HUMAN_GENE_SYMBOL.chip 0.635 0.0052	V$OCT1_B HUMAN_GENE_SYMBOL.chip 0.635 0.0053	TGACATY_UNKNOWN HUMAN_GENE_SYMBOL.chip 0.628 0.0059	V$PXR_Q2 HUMAN_GENE_SYMBOL.chip 0.626 0.0061	YNGTTNNNATT_UNKNOWN HUMAN_GENE_SYMBOL.chip 0.619 0.0068	SABATES_COLORECTAL_ADENOMA_DN HG-U133_Plus_2.chip 0.64 0.0049	DACOSTA_ERCC3_ALLELE_XPCS_VS_TTD_DN SEQ_ACCESSION.chip 0.639 0.0049	WONG_ENDMETRIUM_CANCER_DN SEQ_ACCESSION.chip 0.637 0.0051	PAPASPYRIDONOS_UNSTABLE_ATEROSCLEROTIC_PLAQUE_DN HG-U133_Plus_2.chip 0.629 0.0058	TOMLINS_PROSTATE_CANCER_DN HUMAN_GENE_SYMBOL.chip 0.628 0.0059
144577	C12orf66	KEGG_AMINOACYL_TRNA_BIOSYNTHESIS EntrezGeneIds.chip 0.491 0.0385	REACTOME_TRNA_AMINOACYLATION EntrezGeneIds.chip 0.484 0.0416	NIKOLSKY_BREAST_CANCER_12Q13_Q21_AMPLICON EntrezGeneIds.chip 0.482 0.0423	RIBOSOME HUMAN_GENE_SYMBOL.chip 0.481 0.0428	TRANSLATION_FACTOR_ACTIVITY__NUCLEIC_ACID_BINDING HUMAN_GENE_SYMBOL.chip 0.465 0.0509	TRANSLATION_REGULATOR_ACTIVITY HUMAN_GENE_SYMBOL.chip 0.462 0.0522	RESPONSE_TO_ENDOGENOUS_STIMULUS HUMAN_GENE_SYMBOL.chip 0.462 0.0527	KEGG_PURINE_METABOLISM EntrezGeneIds.chip 0.46 0.0538	DAIRKEE_CANCER_PRONE_RESPONSE_BPA HUMAN_GENE_SYMBOL.chip 0.458 0.055	NUCLEAR_PORE HUMAN_GENE_SYMBOL.chip 0.456 0.056	ZHANG_RESPONSE_TO_CANTHARIDIN_DN SEQ_ACCESSION.chip 0.471 0.0476	CHIANG_LIVER_CANCER_SUBCLASS_UNANNOTATED_DN HUMAN_GENE_SYMBOL.chip 0.44 0.0655	ZHAN_MULTIPLE_MYELOMA_MS_DN HG-U133_Plus_2.chip 0.434 0.0696	LIU_SOX4_TARGETS_DN HG-U133_Plus_2.chip 0.424 0.0768	TIEN_INTESTINE_PROBIOTICS_24HR_DN HG-U133A.chip 0.419 0.0799
1445	CSK	module_430 HUMAN_GENE_SYMBOL.chip 0.544 0.02	FAELT_B_CLL_WITH_VH3_21_UP HG_U95Av2.chip 0.52 0.0271	SCHLOSSER_SERUM_RESPONSE_UP HG_U95Av2.chip 0.515 0.0291	chr15q24 HUMAN_GENE_SYMBOL.chip 0.509 0.0311	PROTEIN_DOMAIN_SPECIFIC_BINDING HUMAN_GENE_SYMBOL.chip 0.508 0.0315	GNF2_ATM HUMAN_GENE_SYMBOL.chip 0.488 0.0396	KEGG_PRIMARY_IMMUNODEFICIENCY EntrezGeneIds.chip 0.487 0.0399	LYMPHOCYTE_ACTIVATION HUMAN_GENE_SYMBOL.chip 0.476 0.0454	chr1q22 HUMAN_GENE_SYMBOL.chip 0.472 0.0472	GCM_FANCC HUMAN_GENE_SYMBOL.chip 0.469 0.0487	FLOTHO_PEDIATRIC_ALL_THERAPY_RESPONSE_DN HG-U133A.chip 0.484 0.0412	POSITIVE_REGULATION_OF_TRANSCRIPTION_FROM_RNA_POLYMERASE_II_PROMOTER HUMAN_GENE_SYMBOL.chip -0.525 0.0586	V$CREB_01 HUMAN_GENE_SYMBOL.chip -0.516 0.0642	REACTOME_FORMATION_OF_THE_TERNARY_COMPLEX_AND_SUBSEQUENTLY_THE_43S_COMPLEX EntrezGeneIds.chip -0.511 0.0669	GNF2_ST13 HUMAN_GENE_SYMBOL.chip -0.508 0.0692
144608	C12orf60	MORF_RAB3A HUMAN_GENE_SYMBOL.chip 0.36 0.133	HEIDENBLAD_AMPLICON_8Q24_DN HUMAN_GENE_SYMBOL.chip -0.427 0.1404	MORF_EPHA7 HUMAN_GENE_SYMBOL.chip 0.317 0.1853	GAMETE_GENERATION HUMAN_GENE_SYMBOL.chip 0.304 0.2018	module_214 HUMAN_GENE_SYMBOL.chip 0.303 0.2036	SEXUAL_REPRODUCTION HUMAN_GENE_SYMBOL.chip 0.298 0.2112	WATANABE_RECTAL_CANCER_RADIOTHERAPY_RESPONSIVE_DN HG_U95Av2.chip -0.371 0.2121	module_511 HUMAN_GENE_SYMBOL.chip 0.294 0.2176	GCM_FCGR2B HUMAN_GENE_SYMBOL.chip 0.29 0.2233	GNF2_CCNA1 HUMAN_GENE_SYMBOL.chip 0.287 0.2267	VERRECCHIA_EARLY_RESPONSE_TO_TGFB1 SEQ_ACCESSION.chip -0.393 0.1813	WEIGEL_OXIDATIVE_STRESS_BY_TBH_AND_H2O2 SEQ_ACCESSION.chip -0.38 0.1989	GENTILE_UV_RESPONSE_CLUSTER_D8 SEQ_ACCESSION.chip -0.375 0.2054	REACTOME_SIGNALING_BY_PDGF EntrezGeneIds.chip -0.372 0.2104	ASTON_MAJOR_DEPRESSIVE_DISORDER_UP HG_U95Av2.chip -0.371 0.2123
144699	FBXL14	G_PROTEIN_COUPLED_RECEPTOR_ACTIVITY HUMAN_GENE_SYMBOL.chip 0.543 0.0203	MORF_PTPRR HUMAN_GENE_SYMBOL.chip 0.531 0.0236	MORF_PDCD1 HUMAN_GENE_SYMBOL.chip 0.518 0.028	MORF_THPO HUMAN_GENE_SYMBOL.chip 0.518 0.0281	RHODOPSIN_LIKE_RECEPTOR_ACTIVITY HUMAN_GENE_SYMBOL.chip 0.517 0.0282	MORF_IL4 HUMAN_GENE_SYMBOL.chip 0.517 0.0283	MORF_CDH4 HUMAN_GENE_SYMBOL.chip 0.513 0.0298	MORF_MAGEA8 HUMAN_GENE_SYMBOL.chip 0.51 0.0308	MORF_MAP2K7 HUMAN_GENE_SYMBOL.chip 0.509 0.031	MORF_CTSB HUMAN_GENE_SYMBOL.chip 0.507 0.0317	MOHANKUMAR_TLX1_TARGETS_UP SEQ_ACCESSION.chip -0.578 0.033	SPIELMAN_LYMPHOBLAST_EUROPEAN_VS_ASIAN_UP HG-U133A.chip -0.563 0.0391	module_155 HUMAN_GENE_SYMBOL.chip -0.561 0.0398	module_245 HUMAN_GENE_SYMBOL.chip -0.56 0.0402	CELLULAR_MACROMOLECULE_CATABOLIC_PROCESS HUMAN_GENE_SYMBOL.chip -0.554 0.0431
1446	CSN1S1	REACTOME_G_ALPHA_S_SIGNALLING_EVENTS EntrezGeneIds.chip 0.64 0.0049	AGCYRWTTC_UNKNOWN HUMAN_GENE_SYMBOL.chip 0.636 0.0052	KEGG_NEUROACTIVE_LIGAND_RECEPTOR_INTERACTION EntrezGeneIds.chip 0.611 0.0077	REACTOME_GPCR_LIGAND_BINDING EntrezGeneIds.chip 0.607 0.0083	BENPORATH_PRC2_TARGETS EntrezGeneIds.chip 0.605 0.0084	REACTOME_CLASS_A1_RHODOPSIN_LIKE_RECEPTORS EntrezGeneIds.chip 0.593 0.0101	module_146 HUMAN_GENE_SYMBOL.chip 0.593 0.0101	G_PROTEIN_COUPLED_RECEPTOR_ACTIVITY HUMAN_GENE_SYMBOL.chip 0.591 0.0104	G_PROTEIN_COUPLED_RECEPTOR_PROTEIN_SIGNALING_PATHWAY HUMAN_GENE_SYMBOL.chip 0.585 0.0114	V$GATA_C HUMAN_GENE_SYMBOL.chip 0.582 0.012	MORF_TPR HUMAN_GENE_SYMBOL.chip -0.611 0.0218	ELVIDGE_HIF1A_AND_HIF2A_TARGETS_UP HG-U133A.chip -0.607 0.0231	MORF_PAPSS1 HUMAN_GENE_SYMBOL.chip -0.597 0.026	MORF_PRKAG1 HUMAN_GENE_SYMBOL.chip -0.594 0.027	MORF_PRKAR1A HUMAN_GENE_SYMBOL.chip -0.591 0.0282
144715	RAD9B	REACTOME_OLFACTORY_SIGNALING_PATHWAY EntrezGeneIds.chip 0.409 0.088	KEGG_OLFACTORY_TRANSDUCTION EntrezGeneIds.chip 0.4 0.0952	MORF_CDH4 HUMAN_GENE_SYMBOL.chip 0.396 0.0985	MORF_BCL2L11 HUMAN_GENE_SYMBOL.chip 0.383 0.1105	module_274 HUMAN_GENE_SYMBOL.chip 0.38 0.1133	GCM_ERCC4 HUMAN_GENE_SYMBOL.chip 0.379 0.1139	NEUROPEPTIDE_BINDING HUMAN_GENE_SYMBOL.chip 0.378 0.1154	MORF_NOS2A HUMAN_GENE_SYMBOL.chip 0.377 0.1162	MORF_TNFRSF6 HUMAN_GENE_SYMBOL.chip 0.375 0.1184	MORF_MAP2K7 HUMAN_GENE_SYMBOL.chip 0.374 0.1189	WEBER_METHYLATED_HCP_IN_FIBROBLAST_DN HUMAN_GENE_SYMBOL.chip 0.397 0.0976	WEBER_METHYLATED_HCP_IN_SPERM_DN HUMAN_GENE_SYMBOL.chip 0.395 0.1	SHEPARD_BMYB_MORPHOLINO_UP HUMAN_GENE_SYMBOL.chip -0.393 0.1809	SHEN_SMARCA2_TARGETS_DN HG-U133A.chip 0.319 0.1825	DITTMER_PTHLH_TARGETS_UP HG-U133A.chip -0.39 0.1859
144717	FAM109A	module_181 HUMAN_GENE_SYMBOL.chip 0.716 0.0012	module_242 HUMAN_GENE_SYMBOL.chip 0.716 0.0012	module_379 HUMAN_GENE_SYMBOL.chip 0.709 0.0014	CAR_MYST2 HUMAN_GENE_SYMBOL.chip 0.704 0.0015	ION_CHANNEL_ACTIVITY HUMAN_GENE_SYMBOL.chip 0.702 0.0016	CATION_CHANNEL_ACTIVITY HUMAN_GENE_SYMBOL.chip 0.697 0.0017	module_104 HUMAN_GENE_SYMBOL.chip 0.695 0.0018	SUBSTRATE_SPECIFIC_CHANNEL_ACTIVITY HUMAN_GENE_SYMBOL.chip 0.691 0.0019	GATED_CHANNEL_ACTIVITY HUMAN_GENE_SYMBOL.chip 0.691 0.002	METAL_ION_TRANSMEMBRANE_TRANSPORTER_ACTIVITY HUMAN_GENE_SYMBOL.chip 0.69 0.002	SHEN_SMARCA2_TARGETS_DN HG-U133A.chip 0.718 0.0012	WEBER_METHYLATED_HCP_IN_FIBROBLAST_DN HUMAN_GENE_SYMBOL.chip 0.652 0.004	TACTTGA,MIR-26A,MIR-26B HUMAN_GENE_SYMBOL.chip -0.7 0.006	module_36 HUMAN_GENE_SYMBOL.chip -0.681 0.0081	TURASHVILI_BREAST_NORMAL_DUCTAL_VS_LOBULAR_UP HG-U133_Plus_2.chip -0.68 0.0083
144742	LOC144742	CALCIUM_CHANNEL_ACTIVITY HUMAN_GENE_SYMBOL.chip 0.56 0.0163	GCM_TEC HUMAN_GENE_SYMBOL.chip 0.552 0.0182	NEUROTRANSMITTER_BINDING HUMAN_GENE_SYMBOL.chip 0.537 0.022	NEUROTRANSMITTER_RECEPTOR_ACTIVITY HUMAN_GENE_SYMBOL.chip 0.536 0.0223	REACTOME_CYTOCHROME_P450_ARRANGED_BY_SUBSTRATE_TYPE EntrezGeneIds.chip 0.536 0.0224	VOLTAGE_GATED_CHANNEL_ACTIVITY HUMAN_GENE_SYMBOL.chip 0.531 0.0236	VOLTAGE_GATED_CATION_CHANNEL_ACTIVITY HUMAN_GENE_SYMBOL.chip 0.531 0.0236	MORF_PTPRR HUMAN_GENE_SYMBOL.chip 0.529 0.0245	REACTOME_OLFACTORY_SIGNALING_PATHWAY EntrezGeneIds.chip 0.528 0.0246	GCM_ERCC4 HUMAN_GENE_SYMBOL.chip 0.519 0.0277	CCACACA,MIR-147 HUMAN_GENE_SYMBOL.chip -0.606 0.0234	REACTOME_GENES_INVOLVED_IN_APOPTOTIC_CLEAVAGE_OF_CELLULAR_PROTEINS EntrezGeneIds.chip -0.587 0.0294	LIU_VMYB_TARGETS_UP HG-U133A.chip -0.585 0.0302	LIU_CMYB_TARGETS_UP HG-U133A.chip -0.572 0.0353	REACTOME_APOPTOTIC_EXECUTION_PHASE EntrezGeneIds.chip -0.566 0.0376
144776	LOC144776	module_181 HUMAN_GENE_SYMBOL.chip 0.756 5e-04	NEUROTRANSMITTER_RECEPTOR_ACTIVITY HUMAN_GENE_SYMBOL.chip 0.748 6e-04	VOLTAGE_GATED_POTASSIUM_CHANNEL_COMPLEX HUMAN_GENE_SYMBOL.chip 0.747 6e-04	module_104 HUMAN_GENE_SYMBOL.chip 0.744 7e-04	module_41 HUMAN_GENE_SYMBOL.chip 0.742 7e-04	module_379 HUMAN_GENE_SYMBOL.chip 0.74 7e-04	module_242 HUMAN_GENE_SYMBOL.chip 0.74 7e-04	CATION_CHANNEL_ACTIVITY HUMAN_GENE_SYMBOL.chip 0.739 8e-04	VOLTAGE_GATED_CHANNEL_ACTIVITY HUMAN_GENE_SYMBOL.chip 0.737 8e-04	VOLTAGE_GATED_CATION_CHANNEL_ACTIVITY HUMAN_GENE_SYMBOL.chip 0.735 8e-04	SHEN_SMARCA2_TARGETS_DN HG-U133A.chip 0.748 6e-04	WELCSH_BRCA1_TARGETS_1_UP SEQ_ACCESSION.chip -0.749 0.0026	ALONSO_METASTASIS_UP HUMAN_GENE_SYMBOL.chip -0.728 0.0038	MORF_BECN1 HUMAN_GENE_SYMBOL.chip -0.724 0.004	WEBER_METHYLATED_HCP_IN_FIBROBLAST_DN HUMAN_GENE_SYMBOL.chip 0.65 0.0041
1447	CSN2	REACTOME_OLFACTORY_SIGNALING_PATHWAY EntrezGeneIds.chip 0.711 0.0013	NEUROTRANSMITTER_BINDING HUMAN_GENE_SYMBOL.chip 0.696 0.0018	NEUROTRANSMITTER_RECEPTOR_ACTIVITY HUMAN_GENE_SYMBOL.chip 0.689 0.002	KEGG_OLFACTORY_TRANSDUCTION EntrezGeneIds.chip 0.683 0.0023	NEUROPEPTIDE_BINDING HUMAN_GENE_SYMBOL.chip 0.678 0.0025	NEUROPEPTIDE_RECEPTOR_ACTIVITY HUMAN_GENE_SYMBOL.chip 0.672 0.0028	MORF_MAP2K7 HUMAN_GENE_SYMBOL.chip 0.666 0.0031	MORF_PDCD1 HUMAN_GENE_SYMBOL.chip 0.664 0.0032	GCM_TEC HUMAN_GENE_SYMBOL.chip 0.659 0.0035	GCM_PTPRU HUMAN_GENE_SYMBOL.chip 0.656 0.0037	SHEN_SMARCA2_TARGETS_DN HG-U133A.chip 0.654 0.0038	WEBER_METHYLATED_HCP_IN_SPERM_DN HUMAN_GENE_SYMBOL.chip 0.628 0.0059	WEBER_METHYLATED_HCP_IN_FIBROBLAST_DN HUMAN_GENE_SYMBOL.chip 0.616 0.0071	DITTMER_PTHLH_TARGETS_UP HG-U133A.chip -0.671 0.0095	V$NRF2_01 HUMAN_GENE_SYMBOL.chip -0.661 0.011
144809	C13orf30	AMINE_RECEPTOR_ACTIVITY HUMAN_GENE_SYMBOL.chip 0.52 0.0274	MORF_IL9 HUMAN_GENE_SYMBOL.chip 0.514 0.0292	REACTOME_AMINE_LIGAND_BINDING_RECEPTORS EntrezGeneIds.chip 0.514 0.0294	KEGG_NEUROACTIVE_LIGAND_RECEPTOR_INTERACTION EntrezGeneIds.chip 0.502 0.0338	G_PROTEIN_COUPLED_RECEPTOR_ACTIVITY HUMAN_GENE_SYMBOL.chip 0.502 0.0339	REACTOME_GPCR_LIGAND_BINDING EntrezGeneIds.chip 0.5 0.0345	PEPTIDE_RECEPTOR_ACTIVITY HUMAN_GENE_SYMBOL.chip 0.498 0.0354	RHODOPSIN_LIKE_RECEPTOR_ACTIVITY HUMAN_GENE_SYMBOL.chip 0.495 0.0365	HEMATOPOIETIN_INTERFERON_CLASS__D200_DOMAIN__CYTOKINE_RECEPTOR_BINDING HUMAN_GENE_SYMBOL.chip 0.491 0.0382	REACTOME_CLASS_A1_RHODOPSIN_LIKE_RECEPTORS EntrezGeneIds.chip 0.488 0.0398	V$ELK1_02 HUMAN_GENE_SYMBOL.chip -0.541 0.0495	MORF_SS18 HUMAN_GENE_SYMBOL.chip -0.535 0.0525	ACTAYRNNNCCCR_UNKNOWN HUMAN_GENE_SYMBOL.chip -0.535 0.0528	BORCZUK_MALIGNANT_MESOTHELIOMA_UP HG_U95Av2.chip -0.533 0.0537	BENPORATH_SOX2_TARGETS EntrezGeneIds.chip -0.529 0.0562
144811	C13orf31	KRIGE_RESPONSE_TO_TOSEDOSTAT_24HR_UP HG-U133_Plus_2.chip 0.573 0.0137	I_KAPPAB_KINASE_NF_KAPPAB_CASCADE HUMAN_GENE_SYMBOL.chip 0.564 0.0155	POSITIVE_REGULATION_OF_SIGNAL_TRANSDUCTION HUMAN_GENE_SYMBOL.chip 0.558 0.0168	POSITIVE_REGULATION_OF_I_KAPPAB_KINASE_NF_KAPPAB_CASCADE HUMAN_GENE_SYMBOL.chip 0.555 0.0174	GAZDA_DIAMOND_BLACKFAN_ANEMIA_ERYTHROID_UP HG-U133A.chip 0.553 0.0178	REGULATION_OF_I_KAPPAB_KINASE_NF_KAPPAB_CASCADE HUMAN_GENE_SYMBOL.chip 0.552 0.0182	SAKAI_CHRONIC_HEPATITIS_VS_LIVER_CANCER_UP SEQ_ACCESSION.chip 0.543 0.0204	ZHANG_RESPONSE_TO_IKK_INHIBITOR_AND_TNF_UP HG-U133_Plus_2.chip 0.538 0.0218	THEILGAARD_NEUTROPHIL_AT_SKIN_WOUND_UP HG_U95A.chip 0.534 0.023	SENESE_HDAC1_TARGETS_UP HG-U133_Plus_2.chip 0.533 0.0231	KIM_WT1_TARGETS_12HR_DN HG-U133A.chip 0.549 0.0189	HAN_SATB1_TARGETS_DN SEQ_ACCESSION.chip 0.54 0.0213	SWEET_KRAS_TARGETS_DN HG-U133A.chip 0.535 0.0226	HOLLMAN_APOPTOSIS_VIA_CD40_DN HG-U133A.chip 0.533 0.0232	RUTELLA_RESPONSE_TO_CSF2RB_AND_IL4_DN HG-U133A.chip 0.532 0.0234
1448	CSN3	CATION_TRANSMEMBRANE_TRANSPORTER_ACTIVITY HUMAN_GENE_SYMBOL.chip 0.542 0.0207	module_379 HUMAN_GENE_SYMBOL.chip 0.541 0.0209	GNF2_CCNA1 HUMAN_GENE_SYMBOL.chip 0.54 0.0213	module_242 HUMAN_GENE_SYMBOL.chip 0.539 0.0215	MONOVALENT_INORGANIC_CATION_TRANSPORT HUMAN_GENE_SYMBOL.chip 0.533 0.0232	LIGAND_GATED_CHANNEL_ACTIVITY HUMAN_GENE_SYMBOL.chip 0.533 0.0232	module_104 HUMAN_GENE_SYMBOL.chip 0.526 0.0254	GCM_FCGR2B HUMAN_GENE_SYMBOL.chip 0.526 0.0255	NEUROLOGICAL_SYSTEM_PROCESS HUMAN_GENE_SYMBOL.chip 0.525 0.0255	MORF_WNT1 HUMAN_GENE_SYMBOL.chip 0.524 0.0259	SHEN_SMARCA2_TARGETS_DN HG-U133A.chip 0.558 0.0167	ONKEN_UVEAL_MELANOMA_UP HG-U133A.chip -0.581 0.0316	WEBER_METHYLATED_HCP_IN_SPERM_DN HUMAN_GENE_SYMBOL.chip 0.5 0.0348	BLALOCK_ALZHEIMERS_DISEASE_INCIPIENT_UP HG-U133A.chip -0.564 0.0385	MGGAAGTG_V$GABP_B HUMAN_GENE_SYMBOL.chip -0.561 0.0398
145173	B3GALTL	chrxq22 HUMAN_GENE_SYMBOL.chip 0.421 0.0789	GTAAACC,MIR-299-5P HUMAN_GENE_SYMBOL.chip 0.411 0.086	chr13q13 HUMAN_GENE_SYMBOL.chip 0.399 0.0959	GTGCCAT,MIR-183 HUMAN_GENE_SYMBOL.chip 0.391 0.1031	AATGGAG,MIR-136 HUMAN_GENE_SYMBOL.chip 0.389 0.1052	AAGCAAT,MIR-137 HUMAN_GENE_SYMBOL.chip 0.383 0.1102	ACAWNRNSRCGG_UNKNOWN HUMAN_GENE_SYMBOL.chip 0.383 0.1106	GCM_ZNF198 HUMAN_GENE_SYMBOL.chip 0.382 0.1114	SHEN_SMARCA2_TARGETS_UP HG-U133A.chip 0.375 0.1178	GCM_MLL HUMAN_GENE_SYMBOL.chip 0.374 0.1193	LAIHO_COLORECTAL_CANCER_SERRATED_DN HG-U133A.chip 0.351 0.143	SERINE_TYPE_ENDOPEPTIDASE_ACTIVITY HUMAN_GENE_SYMBOL.chip -0.393 0.1816	FAELT_B_CLL_WITH_VH_REARRANGEMENTS_DN HG_U95Av2.chip 0.306 0.1992	SHEDDEN_LUNG_CANCER_GOOD_SURVIVAL_A12 HG-U133A.chip -0.375 0.2054	BAELDE_DIABETIC_NEPHROPATHY_DN SEQ_ACCESSION.chip 0.293 0.2184
145226	RDH12	GCM_PRKCG HUMAN_GENE_SYMBOL.chip 0.752 6e-04	GCM_BNIP1 HUMAN_GENE_SYMBOL.chip 0.746 6e-04	ION_TRANSMEMBRANE_TRANSPORTER_ACTIVITY HUMAN_GENE_SYMBOL.chip 0.742 7e-04	CATION_TRANSMEMBRANE_TRANSPORTER_ACTIVITY HUMAN_GENE_SYMBOL.chip 0.737 8e-04	SENSORY_PERCEPTION HUMAN_GENE_SYMBOL.chip 0.716 0.0012	TRANSMEMBRANE_TRANSPORTER_ACTIVITY HUMAN_GENE_SYMBOL.chip 0.686 0.0021	ANION_TRANSMEMBRANE_TRANSPORTER_ACTIVITY HUMAN_GENE_SYMBOL.chip 0.681 0.0024	KEGG_TASTE_TRANSDUCTION EntrezGeneIds.chip 0.68 0.0024	GCM_DPF2 HUMAN_GENE_SYMBOL.chip 0.672 0.0028	UDAYAKUMAR_MED1_TARGETS_DN HG-U133A.chip -0.744 0.0029	GENTILE_UV_RESPONSE_CLUSTER_D7 SEQ_ACCESSION.chip -0.766 0.0019	ROME_INSULIN_TARGETS_IN_MUSCLE_DN SEQ_ACCESSION.chip 0.685 0.0022	module_37 HUMAN_GENE_SYMBOL.chip -0.758 0.0022	module_69 HUMAN_GENE_SYMBOL.chip -0.753 0.0024	FLOTHO_PEDIATRIC_ALL_THERAPY_RESPONSE_UP HG-U133A.chip -0.749 0.0026
145258	GSC	GNF2_TTN HUMAN_GENE_SYMBOL.chip 0.461 0.0532	MORF_MAP3K14 HUMAN_GENE_SYMBOL.chip 0.416 0.0821	module_489 HUMAN_GENE_SYMBOL.chip 0.415 0.0831	G_PROTEIN_SIGNALING__COUPLED_TO_IP3_SECOND_MESSENGER__PHOSPHOLIPASE_C_ACTIVATING HUMAN_GENE_SYMBOL.chip 0.415 0.0836	RESPONSE_TO_EXTRACELLULAR_STIMULUS HUMAN_GENE_SYMBOL.chip 0.408 0.0887	PEPTIDE_BINDING HUMAN_GENE_SYMBOL.chip 0.389 0.1049	YGACNNYACAR_UNKNOWN HUMAN_GENE_SYMBOL.chip 0.389 0.105	PHOSPHOINOSITIDE_MEDIATED_SIGNALING HUMAN_GENE_SYMBOL.chip 0.386 0.1073	V$GATA_Q6 HUMAN_GENE_SYMBOL.chip 0.386 0.1079	MORF_WNT1 HUMAN_GENE_SYMBOL.chip 0.385 0.1082	GCM_MLL HUMAN_GENE_SYMBOL.chip -0.447 0.1193	GCM_TINF2 HUMAN_GENE_SYMBOL.chip -0.446 0.1206	LUI_THYROID_CANCER_PAX8_PPARG_UP HG_U95Av2.chip -0.412 0.158	GCM_ZNF198 HUMAN_GENE_SYMBOL.chip -0.406 0.1652	BILD_SRC_ONCOGENIC_SIGNATURE HG-U133_Plus_2.chip -0.401 0.171
145264	SERPINA12	REACTOME_OLFACTORY_SIGNALING_PATHWAY EntrezGeneIds.chip 0.813 1e-04	KEGG_OLFACTORY_TRANSDUCTION EntrezGeneIds.chip 0.785 3e-04	CAR_MLANA HUMAN_GENE_SYMBOL.chip 0.75 6e-04	GCM_CDH5 HUMAN_GENE_SYMBOL.chip 0.75 6e-04	DETECTION_OF_EXTERNAL_STIMULUS HUMAN_GENE_SYMBOL.chip 0.749 6e-04	DETECTION_OF_STIMULUS HUMAN_GENE_SYMBOL.chip 0.747 6e-04	NEUROTRANSMITTER_RECEPTOR_ACTIVITY HUMAN_GENE_SYMBOL.chip 0.736 8e-04	CAR_MYST2 HUMAN_GENE_SYMBOL.chip 0.73 9e-04	NEUROTRANSMITTER_BINDING HUMAN_GENE_SYMBOL.chip 0.729 9e-04	GCM_ERCC4 HUMAN_GENE_SYMBOL.chip 0.727 0.001	SHEN_SMARCA2_TARGETS_DN HG-U133A.chip 0.72 0.0011	WEBER_METHYLATED_HCP_IN_FIBROBLAST_DN HUMAN_GENE_SYMBOL.chip 0.694 0.0018	WEBER_METHYLATED_HCP_IN_SPERM_DN HUMAN_GENE_SYMBOL.chip 0.677 0.0025	MORF_PPP2R5E HUMAN_GENE_SYMBOL.chip -0.743 0.0029	MORF_XPC HUMAN_GENE_SYMBOL.chip -0.735 0.0033
145270	PRIMA1	CCCNNGGGAR_V$OLF1_01 HUMAN_GENE_SYMBOL.chip 0.69 0.002	CALCIUM_ION_TRANSPORT HUMAN_GENE_SYMBOL.chip 0.674 0.0027	YATGNWAAT_V$OCT_C HUMAN_GENE_SYMBOL.chip 0.659 0.0035	CTGYNNCTYTAA_UNKNOWN HUMAN_GENE_SYMBOL.chip 0.659 0.0035	GACAGGG,MIR-339 HUMAN_GENE_SYMBOL.chip 0.654 0.0038	V$AP4_Q5 HUMAN_GENE_SYMBOL.chip 0.654 0.0038	GNF2_DNM1 HUMAN_GENE_SYMBOL.chip 0.65 0.0041	V$OCT_C HUMAN_GENE_SYMBOL.chip 0.636 0.0051	V$CRX_Q4 HUMAN_GENE_SYMBOL.chip 0.635 0.0052	V$E47_01 HUMAN_GENE_SYMBOL.chip 0.635 0.0053	REACTOME_METABOLISM_OF_VITAMINS_AND_COFACTORS EntrezGeneIds.chip -0.711 0.005	SABATES_COLORECTAL_ADENOMA_DN HG-U133_Plus_2.chip 0.637 0.0051	TRANSFERASE_ACTIVITY__TRANSFERRING_GROUPS_OTHER_THAN_AMINO_ACYL_GROUPS HUMAN_GENE_SYMBOL.chip -0.65 0.013	COFACTOR_METABOLIC_PROCESS HUMAN_GENE_SYMBOL.chip -0.645 0.0139	REACTOME_METABOLISM_OF_AMINO_ACIDS EntrezGeneIds.chip -0.641 0.0147
145282	MIPOL1	MORF_MSH3 HUMAN_GENE_SYMBOL.chip 0.45 0.0592	KONDO_PROSTATE_CANCER_HCP_WITH_H3K27ME3 SEQ_ACCESSION.chip 0.437 0.0677	MORF_ZNF10 HUMAN_GENE_SYMBOL.chip 0.415 0.0835	PARK_APL_PATHOGENESIS_DN SEQ_ACCESSION.chip -0.48 0.0901	LENAOUR_DENDRITIC_CELL_MATURATION_DN SEQ_ACCESSION.chip -0.476 0.0932	MORF_PPP2R5B HUMAN_GENE_SYMBOL.chip 0.391 0.1035	GNF2_MLF1 HUMAN_GENE_SYMBOL.chip 0.386 0.1073	TAKEDA_TARGETS_OF_NUP98_HOXA9_FUSION_10D_DN HG-U133_Plus_2.chip -0.459 0.1078	TAKEDA_TARGETS_OF_NUP98_HOXA9_FUSION_8D_DN HG-U133_Plus_2.chip -0.458 0.1092	GCM_DPF2 HUMAN_GENE_SYMBOL.chip 0.382 0.1111	module_174 HUMAN_GENE_SYMBOL.chip -0.491 0.0811	DIRMEIER_LMP1_RESPONSE_LATE_UP SEQ_ACCESSION.chip -0.487 0.0841	module_241 HUMAN_GENE_SYMBOL.chip -0.487 0.0846	VERHAAK_AML_WITH_NPM1_MUTATED_UP HG-U133A.chip -0.486 0.085	REGULATION_OF_CELLULAR_PROTEIN_METABOLIC_PROCESS HUMAN_GENE_SYMBOL.chip -0.485 0.0856
1452	CSNK1A1	BIOCARTA_MTOR_PATHWAY EntrezGeneIds.chip 0.558 0.0167	GCM_CSNK1A1 HUMAN_GENE_SYMBOL.chip 0.558 0.0168	OSMAN_BLADDER_CANCER_UP HG-U133_Plus_2.chip 0.557 0.017	SMALL_CONJUGATING_PROTEIN_LIGASE_ACTIVITY HUMAN_GENE_SYMBOL.chip 0.553 0.0178	KEGG_COLORECTAL_CANCER EntrezGeneIds.chip 0.547 0.0193	HYDROLASE_ACTIVITY__ACTING_ON_ACID_ANHYDRIDES HUMAN_GENE_SYMBOL.chip 0.547 0.0194	PYROPHOSPHATASE_ACTIVITY HUMAN_GENE_SYMBOL.chip 0.543 0.0204	BIOCARTA_RACCYCD_PATHWAY EntrezGeneIds.chip 0.536 0.0224	WELCSH_BRCA1_TARGETS_1_UP SEQ_ACCESSION.chip 0.535 0.0226	NUCLEOSIDE_TRIPHOSPHATASE_ACTIVITY HUMAN_GENE_SYMBOL.chip 0.534 0.0228	JI_RESPONSE_TO_FSH_DN SEQ_ACCESSION.chip 0.578 0.0127	GAZDA_DIAMOND_BLACKFAN_ANEMIA_ERYTHROID_DN HG-U133A.chip 0.561 0.0161	DE_YY1_TARGETS_DN SEQ_ACCESSION.chip 0.555 0.0175	WANG_LMO4_TARGETS_DN HG-U133_Plus_2.chip 0.546 0.0197	TAKAO_RESPONSE_TO_UVB_RADIATION_DN SEQ_ACCESSION.chip 0.531 0.0238
145376	C14orf50	EXCRETION HUMAN_GENE_SYMBOL.chip 0.623 0.0065	REACTOME_TIGHT_JUNCTION_INTERACTIONS EntrezGeneIds.chip 0.564 0.0153	KEGG_PROXIMAL_TUBULE_BICARBONATE_RECLAMATION EntrezGeneIds.chip 0.555 0.0174	TIGHT_JUNCTION HUMAN_GENE_SYMBOL.chip 0.551 0.0184	APICAL_JUNCTION_COMPLEX HUMAN_GENE_SYMBOL.chip 0.549 0.0189	APICOLATERAL_PLASMA_MEMBRANE HUMAN_GENE_SYMBOL.chip 0.549 0.0189	WAMUNYOKOLI_OVARIAN_CANCER_LMP_UP HG-U133_Plus_2.chip 0.545 0.0199	GNF2_MAP2K3 HUMAN_GENE_SYMBOL.chip 0.545 0.02	KEGG_ALDOSTERONE_REGULATED_SODIUM_REABSORPTION EntrezGeneIds.chip 0.533 0.0231	SECRETION HUMAN_GENE_SYMBOL.chip 0.533 0.0233	SENGUPTA_NASOPHARYNGEAL_CARCINOMA_DN HG-U133_Plus_2.chip 0.592 0.0104	VECCHI_GASTRIC_CANCER_ADVANCED_VS_EARLY_DN HG-U133_Plus_2.chip 0.563 0.0157	COLDREN_GEFITINIB_RESISTANCE_DN HG-U133_Plus_2.chip 0.519 0.0276	LEE_LIVER_CANCER_DENA_DN HUMAN_GENE_SYMBOL.chip 0.516 0.0287	SCHUETZ_BREAST_CANCER_DUCTAL_INVASIVE_DN HG-U133_Plus_2.chip 0.486 0.0406
145389	SLC38A6	ONKEN_UVEAL_MELANOMA_UP HG-U133A.chip 0.642 0.0047	YAGI_AML_SURVIVAL HG_U95Av2.chip 0.641 0.0048	MGGAAGTG_V$GABP_B HUMAN_GENE_SYMBOL.chip 0.637 0.0051	RUTELLA_RESPONSE_TO_CSF2RB_AND_IL4_UP HG-U133A.chip 0.634 0.0053	RUTELLA_RESPONSE_TO_HGF_UP HT_HG-U133A.chip 0.629 0.0058	FLECHNER_PBL_KIDNEY_TRANSPLANT_REJECTED_VS_OK_UP HG_U95Av2.chip 0.618 0.007	NUYTTEN_NIPP1_TARGETS_UP HUMAN_GENE_SYMBOL.chip 0.613 0.0075	ALONSO_METASTASIS_UP HUMAN_GENE_SYMBOL.chip 0.609 0.008	WELCSH_BRCA1_TARGETS_1_UP SEQ_ACCESSION.chip 0.608 0.0081	FLECHNER_BIOPSY_KIDNEY_TRANSPLANT_OK_VS_DONOR_UP HG_U95Av2.chip 0.608 0.0082	DOUGLAS_BMI1_TARGETS_DN HUMAN_GENE_SYMBOL.chip 0.663 0.0032	TIEN_INTESTINE_PROBIOTICS_6HR_DN HG-U133A.chip 0.634 0.0053	SCHLOSSER_SERUM_RESPONSE_DN HG_U95Av2.chip 0.617 0.007	KAAB_FAILED_HEART_ATRIUM_DN HG_U95Av2.chip 0.617 0.007	SPIELMAN_LYMPHOBLAST_EUROPEAN_VS_ASIAN_DN HG-U133A.chip 0.613 0.0075
1453	CSNK1D	BLUM_RESPONSE_TO_SALIRASIB_UP HG-U133A.chip 0.674 0.0027	SESTO_RESPONSE_TO_UV_C0 Hu6800.chip 0.662 0.0033	YAGI_AML_RELAPSE_PROGNOSIS HG_U95Av2.chip 0.662 0.0033	REACTOME_APOPTOSIS EntrezGeneIds.chip 0.654 0.0038	TRANSFERASE_ACTIVITY__TRANSFERRING_PHOSPHORUS_CONTAINING_GROUPS HUMAN_GENE_SYMBOL.chip 0.644 0.0045	module_159 HUMAN_GENE_SYMBOL.chip 0.643 0.0046	FLECHNER_PBL_KIDNEY_TRANSPLANT_OK_VS_DONOR_UP HG_U95Av2.chip 0.642 0.0047	JAZAERI_BREAST_CANCER_BRCA1_VS_BRCA2_UP HUMAN_GENE_SYMBOL.chip 0.641 0.0048	PROTEIN_TARGETING HUMAN_GENE_SYMBOL.chip 0.641 0.0048	INTRACELLULAR_TRANSPORT HUMAN_GENE_SYMBOL.chip 0.641 0.0048	TOOKER_GEMCITABINE_RESISTANCE_DN HG-U133A.chip 0.632 0.0055	TIEN_INTESTINE_PROBIOTICS_24HR_DN HG-U133A.chip 0.619 0.0068	SWEET_KRAS_TARGETS_DN HG-U133A.chip 0.617 0.007	TOOKER_RESPONSE_TO_BEXAROTENE_DN HG-U133A.chip 0.613 0.0075	PELLICCIOTTA_HDAC_IN_ANTIGEN_PRESENTATION_DN SEQ_ACCESSION.chip 0.609 0.008
145407	C14orf37	module_544 HUMAN_GENE_SYMBOL.chip 0.577 0.0128	module_481 HUMAN_GENE_SYMBOL.chip 0.577 0.0128	SENSORY_PERCEPTION HUMAN_GENE_SYMBOL.chip 0.506 0.0321	REACTOME_FGFR_LIGAND_BINDING_AND_ACTIVATION EntrezGeneIds.chip 0.478 0.0444	KEGG_GLYCOSAMINOGLYCAN_BIOSYNTHESIS_HEPARAN_SULFATE EntrezGeneIds.chip 0.476 0.0452	ION_TRANSMEMBRANE_TRANSPORTER_ACTIVITY HUMAN_GENE_SYMBOL.chip 0.47 0.0482	CATION_TRANSMEMBRANE_TRANSPORTER_ACTIVITY HUMAN_GENE_SYMBOL.chip 0.464 0.0512	REACTOME_PHOSPHOLIPASE_CMEDIATED_CASCADE EntrezGeneIds.chip 0.463 0.0521	SUBSTRATE_SPECIFIC_TRANSMEMBRANE_TRANSPORTER_ACTIVITY HUMAN_GENE_SYMBOL.chip 0.462 0.0527	SECONDARY_ACTIVE_TRANSMEMBRANE_TRANSPORTER_ACTIVITY HUMAN_GENE_SYMBOL.chip 0.457 0.0551	SCHEIDEREIT_IKK_INTERACTING_PROTEINS HUMAN_GENE_SYMBOL.chip -0.52 0.0616	GNF2_TYK2 HUMAN_GENE_SYMBOL.chip -0.515 0.0644	BIOCARTA_HIVNEF_PATHWAY EntrezGeneIds.chip -0.51 0.0678	ENDOSOME_TRANSPORT HUMAN_GENE_SYMBOL.chip -0.498 0.0761	V$NERF_Q2 HUMAN_GENE_SYMBOL.chip -0.495 0.0785
145447	ABHD12B	SU_PANCREAS HG_U95A.chip 0.377 0.1166	SU_LIVER HG_U95A.chip 0.363 0.1303	KEGG_MATURITY_ONSET_DIABETES_OF_THE_YOUNG EntrezGeneIds.chip 0.339 0.1567	REACTOME_PHOSPHOLIPASE_CMEDIATED_CASCADE EntrezGeneIds.chip 0.332 0.1653	MORF_WNT1 HUMAN_GENE_SYMBOL.chip 0.331 0.1667	module_379 HUMAN_GENE_SYMBOL.chip 0.33 0.1678	SUBSTRATE_SPECIFIC_TRANSMEMBRANE_TRANSPORTER_ACTIVITY HUMAN_GENE_SYMBOL.chip 0.329 0.1687	LIGAND_GATED_CHANNEL_ACTIVITY HUMAN_GENE_SYMBOL.chip 0.327 0.1712	AMINE_TRANSMEMBRANE_TRANSPORTER_ACTIVITY HUMAN_GENE_SYMBOL.chip 0.326 0.173	GNF2_SPINK1 HUMAN_GENE_SYMBOL.chip 0.325 0.1747	ATCATGA,MIR-433 HUMAN_GENE_SYMBOL.chip -0.421 0.1475	ATAGGAA,MIR-202 HUMAN_GENE_SYMBOL.chip -0.42 0.1482	SMALL_PROTEIN_CONJUGATING_ENZYME_ACTIVITY HUMAN_GENE_SYMBOL.chip -0.414 0.1547	UBIQUITIN_PROTEIN_LIGASE_ACTIVITY HUMAN_GENE_SYMBOL.chip -0.413 0.1566	SMALL_CONJUGATING_PROTEIN_LIGASE_ACTIVITY HUMAN_GENE_SYMBOL.chip -0.412 0.1579
145474	LOC145474	DETECTION_OF_STIMULUS HUMAN_GENE_SYMBOL.chip 0.346 0.1488	KEGG_TASTE_TRANSDUCTION EntrezGeneIds.chip 0.324 0.1759	GCM_SUPT4H1 HUMAN_GENE_SYMBOL.chip 0.32 0.1803	GCM_TEC HUMAN_GENE_SYMBOL.chip 0.316 0.1862	CAR_MLANA HUMAN_GENE_SYMBOL.chip 0.316 0.1863	CAR_MYST2 HUMAN_GENE_SYMBOL.chip 0.313 0.1903	ONKEN_UVEAL_MELANOMA_DN HG-U133A.chip -0.384 0.1929	MORF_EPHA7 HUMAN_GENE_SYMBOL.chip 0.307 0.1989	MORF_PDCD1 HUMAN_GENE_SYMBOL.chip 0.305 0.2013	DETECTION_OF_EXTERNAL_STIMULUS HUMAN_GENE_SYMBOL.chip 0.304 0.2027	module_159 HUMAN_GENE_SYMBOL.chip -0.415 0.1537	module_149 HUMAN_GENE_SYMBOL.chip -0.411 0.1583	GGCNNMSMYNTTG_UNKNOWN HUMAN_GENE_SYMBOL.chip -0.406 0.1654	REACTOME_METABOLISM_OF_PROTEINS EntrezGeneIds.chip -0.399 0.1735	GGCNRNWCTTYS_UNKNOWN HUMAN_GENE_SYMBOL.chip -0.393 0.182
145482	PTGR2	KEGG_GLYCOSYLPHOSPHATIDYLINOSITOL_GPI_ANCHOR_BIOSYNTHESIS EntrezGeneIds.chip 0.549 0.0187	MICROBODY HUMAN_GENE_SYMBOL.chip 0.538 0.0217	PEROXISOME HUMAN_GENE_SYMBOL.chip 0.538 0.0217	REACTOME_SYNTHESIS_OF_GPI_ANCHORED_PROTEINS EntrezGeneIds.chip 0.525 0.0255	YANG_BREAST_CANCER_ESR1_LASER_UP SEQ_ACCESSION.chip 0.497 0.0358	GCM_BAG5 HUMAN_GENE_SYMBOL.chip 0.492 0.0377	VANTVEER_BREAST_CANCER_ESR1_UP SEQ_ACCESSION.chip 0.491 0.0385	REACTOME_POST_TRANSLATIONAL_PROTEIN_MODIFICATION EntrezGeneIds.chip 0.487 0.0402	CHARAFE_BREAST_CANCER_LUMINAL_VS_BASAL_UP HG-U133_Plus_2.chip 0.484 0.0413	YEGNASUBRAMANIAN_PROSTATE_CANCER HG-U133A.chip 0.484 0.0416	RODWELL_AGING_KIDNEY_NO_BLOOD_DN HG-U133A.chip 0.502 0.0338	HUANG_DASATINIB_RESISTANCE_DN HUMAN_GENE_SYMBOL.chip 0.478 0.0442	RODWELL_AGING_KIDNEY_DN HG-U133A.chip 0.478 0.0442	GAZDA_DIAMOND_BLACKFAN_ANEMIA_PROGENITOR_DN HG-U133A.chip 0.465 0.0511	CELL_SURFACE_RECEPTOR_LINKED_SIGNAL_TRANSDUCTION_GO_0007166 HUMAN_GENE_SYMBOL.chip -0.532 0.0546
145497	C14orf166B	SUBSTRATE_SPECIFIC_TRANSMEMBRANE_TRANSPORTER_ACTIVITY HUMAN_GENE_SYMBOL.chip 0.457 0.0552	KIM_MYCN_AMPLIFICATION_TARGETS_DN HUMAN_GENE_SYMBOL.chip -0.513 0.066	REACTOME_CYTOCHROME_P450_ARRANGED_BY_SUBSTRATE_TYPE EntrezGeneIds.chip 0.436 0.0682	CATION_TRANSMEMBRANE_TRANSPORTER_ACTIVITY HUMAN_GENE_SYMBOL.chip 0.435 0.0689	SUBSTRATE_SPECIFIC_TRANSPORTER_ACTIVITY HUMAN_GENE_SYMBOL.chip 0.433 0.0701	VOLTAGE_GATED_POTASSIUM_CHANNEL_ACTIVITY HUMAN_GENE_SYMBOL.chip 0.429 0.073	TRANSMEMBRANE_TRANSPORTER_ACTIVITY HUMAN_GENE_SYMBOL.chip 0.419 0.0803	ION_TRANSMEMBRANE_TRANSPORTER_ACTIVITY HUMAN_GENE_SYMBOL.chip 0.419 0.0805	VOLTAGE_GATED_CHANNEL_ACTIVITY HUMAN_GENE_SYMBOL.chip 0.414 0.0839	REACTOME_INORGANIC_CATION_ANION_SLC_TRANSPORTERS EntrezGeneIds.chip 0.413 0.0845	LIU_VMYB_TARGETS_UP HG-U133A.chip -0.521 0.0608	ATAGGAA,MIR-202 HUMAN_GENE_SYMBOL.chip -0.506 0.0708	BENPORATH_NOS_TARGETS EntrezGeneIds.chip -0.5 0.0747	ACCAAAG,MIR-9 HUMAN_GENE_SYMBOL.chip -0.489 0.0831	ACTTTAT,MIR-142-5P HUMAN_GENE_SYMBOL.chip -0.482 0.088
1454	CSNK1E	V$SMAD_Q6 HUMAN_GENE_SYMBOL.chip 0.609 0.0079	TRANSCRIPTION_FACTOR_ACTIVITY HUMAN_GENE_SYMBOL.chip 0.568 0.0145	NEGATIVE_REGULATION_OF_TRANSCRIPTION__DNA_DEPENDENT HUMAN_GENE_SYMBOL.chip 0.566 0.0149	NEGATIVE_REGULATION_OF_RNA_METABOLIC_PROCESS HUMAN_GENE_SYMBOL.chip 0.566 0.0149	V$EGR1_01 HUMAN_GENE_SYMBOL.chip 0.562 0.0159	V$TTF1_Q6 HUMAN_GENE_SYMBOL.chip 0.561 0.0161	V$FOXO1_02 HUMAN_GENE_SYMBOL.chip 0.558 0.0167	TRANSCRIPTION_REPRESSOR_ACTIVITY HUMAN_GENE_SYMBOL.chip 0.558 0.0167	V$MTF1_Q4 HUMAN_GENE_SYMBOL.chip 0.552 0.018	TCCAGAG,MIR-518C HUMAN_GENE_SYMBOL.chip 0.55 0.0185	WONG_ENDMETRIUM_CANCER_DN SEQ_ACCESSION.chip 0.487 0.04	DACOSTA_UV_RESPONSE_VIA_ERCC3_TTD_DN SEQ_ACCESSION.chip 0.482 0.0424	BERTUCCI_MEDULLARY_VS_DUCTAL_BREAST_CANCER_DN HG-U133_Plus_2.chip 0.482 0.0425	PAPASPYRIDONOS_UNSTABLE_ATEROSCLEROTIC_PLAQUE_DN HG-U133_Plus_2.chip 0.471 0.0479	TOMLINS_PROSTATE_CANCER_DN HUMAN_GENE_SYMBOL.chip 0.458 0.0544
145501	ISM2	VOLTAGE_GATED_CATION_CHANNEL_ACTIVITY HUMAN_GENE_SYMBOL.chip 0.734 8e-04	VOLTAGE_GATED_CHANNEL_ACTIVITY HUMAN_GENE_SYMBOL.chip 0.733 9e-04	RHODOPSIN_LIKE_RECEPTOR_ACTIVITY HUMAN_GENE_SYMBOL.chip 0.731 9e-04	POTASSIUM_ION_TRANSPORT HUMAN_GENE_SYMBOL.chip 0.727 0.001	VOLTAGE_GATED_POTASSIUM_CHANNEL_COMPLEX HUMAN_GENE_SYMBOL.chip 0.721 0.0011	NEUROTRANSMITTER_BINDING HUMAN_GENE_SYMBOL.chip 0.72 0.0011	AMINE_RECEPTOR_ACTIVITY HUMAN_GENE_SYMBOL.chip 0.718 0.0012	CATION_CHANNEL_ACTIVITY HUMAN_GENE_SYMBOL.chip 0.713 0.0013	GATED_CHANNEL_ACTIVITY HUMAN_GENE_SYMBOL.chip 0.71 0.0013	ION_CHANNEL_ACTIVITY HUMAN_GENE_SYMBOL.chip 0.706 0.0015	SHEN_SMARCA2_TARGETS_DN HG-U133A.chip 0.687 0.0021	BROWNE_HCMV_INFECTION_16HR_UP HG_U95A.chip -0.713 0.0049	CELLULAR_LOCALIZATION HUMAN_GENE_SYMBOL.chip -0.709 0.0052	ESTABLISHMENT_OF_CELLULAR_LOCALIZATION HUMAN_GENE_SYMBOL.chip -0.7 0.0061	MACROMOLECULE_LOCALIZATION HUMAN_GENE_SYMBOL.chip -0.694 0.0067
145508	C14orf145	SU_TESTIS HG_U95A.chip 0.417 0.082	module_7 HUMAN_GENE_SYMBOL.chip 0.389 0.1044	BENPORATH_ES_2 EntrezGeneIds.chip 0.387 0.107	GNF2_H2AFX HUMAN_GENE_SYMBOL.chip 0.377 0.1157	SHEPARD_BMYB_TARGETS HUMAN_GENE_SYMBOL.chip 0.377 0.1164	GCM_SUPT4H1 HUMAN_GENE_SYMBOL.chip 0.375 0.1184	GNF2_RRM2 HUMAN_GENE_SYMBOL.chip 0.362 0.1309	REACTOME_E2F_MEDIATED_REGULATION_OF_DNA_REPLICATION EntrezGeneIds.chip 0.361 0.1318	MEIOTIC_CELL_CYCLE HUMAN_GENE_SYMBOL.chip 0.359 0.1339	GNF2_BUB1 HUMAN_GENE_SYMBOL.chip 0.359 0.134	WEBER_METHYLATED_HCP_IN_SPERM_DN HUMAN_GENE_SYMBOL.chip 0.366 0.1274	TANG_SENESCENCE_TP53_TARGETS_DN HUMAN_GENE_SYMBOL.chip 0.359 0.1348	ODONNELL_TFRC_TARGETS_DN HG-U133_Plus_2.chip 0.357 0.1365	ODONNELL_TARGETS_OF_MYC_AND_TFRC_DN HG-U133_Plus_2.chip 0.345 0.1504	CROONQUIST_IL6_DEPRIVATION_DN SEQ_ACCESSION.chip 0.337 0.1592
145553	MDP1	chr14q13 HUMAN_GENE_SYMBOL.chip 0.425 0.0761	ZHAN_MULTIPLE_MYELOMA_CD1_AND_CD2_UP HG-U133_Plus_2.chip 0.411 0.0862	chr14q11 HUMAN_GENE_SYMBOL.chip 0.401 0.0941	chr14q21 HUMAN_GENE_SYMBOL.chip 0.392 0.1018	RICKMAN_METASTASIS_UP HG-U133_Plus_2.chip 0.348 0.1468	DAVICIONI_MOLECULAR_ARMS_VS_ERMS_UP HG-U133A.chip 0.334 0.1634	chr14q23 HUMAN_GENE_SYMBOL.chip 0.329 0.1696	KEGG_GLYCOSYLPHOSPHATIDYLINOSITOL_GPI_ANCHOR_BIOSYNTHESIS EntrezGeneIds.chip 0.32 0.1808	chr14q22 HUMAN_GENE_SYMBOL.chip 0.319 0.1817	PROTEIN_AMINO_ACID_LIPIDATION HUMAN_GENE_SYMBOL.chip 0.316 0.1862	FAELT_B_CLL_WITH_VH_REARRANGEMENTS_DN HG_U95Av2.chip 0.357 0.1368	RODRIGUES_THYROID_CARCINOMA_ANAPLASTIC_DN HG-U133_Plus_2.chip 0.357 0.1372	GAZDA_DIAMOND_BLACKFAN_ANEMIA_MYELOID_DN HG-U133A.chip 0.314 0.1889	ZHOU_INFLAMMATORY_RESPONSE_FIMA_DN HG-U133_Plus_2.chip 0.311 0.1926	ONKEN_UVEAL_MELANOMA_DN HG-U133A.chip 0.306 0.1998
145567	TTC7B	ATACCTC,MIR-202 HUMAN_GENE_SYMBOL.chip 0.485 0.0411	GTGCCAA,MIR-96 HUMAN_GENE_SYMBOL.chip 0.448 0.0608	TTGCCAA,MIR-182 HUMAN_GENE_SYMBOL.chip 0.437 0.0673	TGCACTG,MIR-148A,MIR-152,MIR-148B HUMAN_GENE_SYMBOL.chip 0.433 0.0705	module_195 HUMAN_GENE_SYMBOL.chip 0.432 0.0709	BOYAULT_LIVER_CANCER_SUBCLASS_G2 HG-U133A.chip 0.43 0.0723	module_256 HUMAN_GENE_SYMBOL.chip 0.43 0.0724	module_356 HUMAN_GENE_SYMBOL.chip 0.428 0.0738	AATGTGA,MIR-23A,MIR-23B HUMAN_GENE_SYMBOL.chip 0.426 0.0753	TGCCTTA,MIR-124A HUMAN_GENE_SYMBOL.chip 0.425 0.0757	VANHARANTA_UTERINE_FIBROID_WITH_7Q_DELETION_DN HG-U133A.chip 0.46 0.0535	TIEN_INTESTINE_PROBIOTICS_2HR_DN HG-U133A.chip 0.446 0.0617	LINDGREN_BLADDER_CANCER_CLUSTER_2A_DN EntrezGeneIds.chip 0.443 0.0638	DACOSTA_UV_RESPONSE_VIA_ERCC3_TTD_DN SEQ_ACCESSION.chip 0.424 0.0762	DACOSTA_UV_RESPONSE_VIA_ERCC3_XPCS_DN SEQ_ACCESSION.chip 0.412 0.0859
145581	LRFN5	V$OCT1_03 HUMAN_GENE_SYMBOL.chip 0.667 0.003	V$GFI1_01 HUMAN_GENE_SYMBOL.chip 0.662 0.0033	GTGGGTGK_UNKNOWN HUMAN_GENE_SYMBOL.chip 0.661 0.0034	YATGNWAAT_V$OCT_C HUMAN_GENE_SYMBOL.chip 0.659 0.0035	V$POU6F1_01 HUMAN_GENE_SYMBOL.chip 0.657 0.0036	V$NKX62_Q2 HUMAN_GENE_SYMBOL.chip 0.655 0.0037	V$GATA3_01 HUMAN_GENE_SYMBOL.chip 0.653 0.0039	SCHLESINGER_H3K27ME3_IN_NORMAL_AND_METHYLATED_IN_CANCER HUMAN_GENE_SYMBOL.chip 0.652 0.004	V$RP58_01 HUMAN_GENE_SYMBOL.chip 0.646 0.0044	TGATTTRY_V$GFI1_01 HUMAN_GENE_SYMBOL.chip 0.64 0.0049	WONG_ENDMETRIUM_CANCER_DN SEQ_ACCESSION.chip 0.622 0.0065	RAMASWAMY_METASTASIS_DN HG_U95A.chip 0.574 0.0133	DACOSTA_ERCC3_ALLELE_XPCS_VS_TTD_DN SEQ_ACCESSION.chip 0.566 0.0149	PAPASPYRIDONOS_UNSTABLE_ATEROSCLEROTIC_PLAQUE_DN HG-U133_Plus_2.chip 0.547 0.0192	TOMLINS_PROSTATE_CANCER_DN HUMAN_GENE_SYMBOL.chip 0.547 0.0193
1455	CSNK1G2	NIKOLSKY_BREAST_CANCER_16Q24_AMPLICON EntrezGeneIds.chip 0.514 0.0292	chr19p13 HUMAN_GENE_SYMBOL.chip 0.506 0.0323	VECCHI_GASTRIC_CANCER_EARLY_DN HG-U133_Plus_2.chip -0.562 0.0392	NIKOLSKY_BREAST_CANCER_16P13_AMPLICON EntrezGeneIds.chip 0.475 0.0459	chr16p13 HUMAN_GENE_SYMBOL.chip 0.472 0.0474	NUCLEOBASE__NUCLEOSIDE__NUCLEOTIDE_AND_NUCLEIC_ACID_TRANSPORT HUMAN_GENE_SYMBOL.chip 0.465 0.0507	MORF_MYST2 HUMAN_GENE_SYMBOL.chip 0.462 0.0526	MORF_IKBKG HUMAN_GENE_SYMBOL.chip 0.457 0.0552	GAGCTGG,MIR-337 HUMAN_GENE_SYMBOL.chip 0.453 0.0578	GCM_ING1 HUMAN_GENE_SYMBOL.chip 0.451 0.0588	GINESTIER_BREAST_CANCER_ZNF217_AMPLIFIED_DN HG-U133_Plus_2.chip 0.627 0.006	V$FOXO4_02 HUMAN_GENE_SYMBOL.chip -0.544 0.0481	V$EVI1_05 HUMAN_GENE_SYMBOL.chip -0.54 0.0501	VALK_AML_CLUSTER_1 HG-U133A.chip -0.53 0.0557	V$STAT5A_02 HUMAN_GENE_SYMBOL.chip -0.519 0.0619
145645	C15orf43	MORF_MAP3K14 HUMAN_GENE_SYMBOL.chip 0.354 0.1398	MORF_WNT1 HUMAN_GENE_SYMBOL.chip 0.334 0.1631	MORF_RAB3A HUMAN_GENE_SYMBOL.chip 0.326 0.173	SU_LIVER HG_U95A.chip 0.323 0.1772	AGCYRWTTC_UNKNOWN HUMAN_GENE_SYMBOL.chip 0.301 0.2067	LAIHO_COLORECTAL_CANCER_SERRATED_DN HG-U133A.chip -0.372 0.2098	MORF_IFNA1 HUMAN_GENE_SYMBOL.chip 0.293 0.2177	BARRIER_CANCER_RELAPSE_NORMAL_SAMPLE_DN HG-U133A.chip -0.366 0.2192	MORF_IL9 HUMAN_GENE_SYMBOL.chip 0.288 0.2264	MORF_MAGEA8 HUMAN_GENE_SYMBOL.chip 0.281 0.2365	KEGG_ENDOCYTOSIS EntrezGeneIds.chip -0.353 0.2389	LUI_THYROID_CANCER_PAX8_PPARG_UP HG_U95Av2.chip -0.352 0.2407	BIOPOLYMER_MODIFICATION HUMAN_GENE_SYMBOL.chip -0.33 0.2765	PROTEIN_MODIFICATION_PROCESS HUMAN_GENE_SYMBOL.chip -0.323 0.2882	WEIGEL_OXIDATIVE_STRESS_BY_TBH_AND_H2O2 SEQ_ACCESSION.chip -0.323 0.2885
1456	CSNK1G3	TGAGATT,MIR-216 HUMAN_GENE_SYMBOL.chip 0.542 0.0206	GCM_CSNK1A1 HUMAN_GENE_SYMBOL.chip 0.537 0.0219	GCM_MAX HUMAN_GENE_SYMBOL.chip 0.531 0.0239	GCM_RAB10 HUMAN_GENE_SYMBOL.chip 0.529 0.0243	module_277 HUMAN_GENE_SYMBOL.chip 0.527 0.0248	SHEN_SMARCA2_TARGETS_UP HG-U133A.chip 0.526 0.0254	MORF_REV3L HUMAN_GENE_SYMBOL.chip 0.52 0.0274	OSMAN_BLADDER_CANCER_UP HG-U133_Plus_2.chip 0.506 0.0323	ACAACTT,MIR-382 HUMAN_GENE_SYMBOL.chip 0.505 0.0325	SMALL_CONJUGATING_PROTEIN_LIGASE_ACTIVITY HUMAN_GENE_SYMBOL.chip 0.503 0.0332	WANG_LMO4_TARGETS_DN HG-U133_Plus_2.chip 0.549 0.019	HAHTOLA_MYCOSIS_FUNGOIDES_CD4_DN HG-U133A.chip 0.523 0.0261	GAZDA_DIAMOND_BLACKFAN_ANEMIA_ERYTHROID_DN HG-U133A.chip 0.501 0.0341	DAZARD_RESPONSE_TO_UV_NHEK_DN SEQ_ACCESSION.chip 0.501 0.0343	SCHLOSSER_SERUM_RESPONSE_DN HG_U95Av2.chip 0.499 0.0348
145741	C2CD4A	KEGG_O_GLYCAN_BIOSYNTHESIS EntrezGeneIds.chip 0.372 0.1211	UDP_GLYCOSYLTRANSFERASE_ACTIVITY HUMAN_GENE_SYMBOL.chip 0.365 0.1281	WAGNER_APO2_SENSITIVITY HG-U133_Plus_2.chip 0.361 0.1327	SABATES_COLORECTAL_ADENOMA_UP HG-U133_Plus_2.chip 0.342 0.1534	TRANSFERASE_ACTIVITY__TRANSFERRING_HEXOSYL_GROUPS HUMAN_GENE_SYMBOL.chip 0.337 0.1592	WAMUNYOKOLI_OVARIAN_CANCER_GRADES_1_2_UP HG-U133_Plus_2.chip 0.327 0.1717	JI_METASTASIS_REPRESSED_BY_STK11 HUMAN_GENE_SYMBOL.chip 0.323 0.1764	CREIGHTON_ENDOCRINE_THERAPY_RESISTANCE_3 HG-U133_Plus_2.chip 0.321 0.1793	GLYCOPROTEIN_BIOSYNTHETIC_PROCESS HUMAN_GENE_SYMBOL.chip 0.317 0.1852	LI_AMPLIFIED_IN_LUNG_CANCER HUMAN_GENE_SYMBOL.chip 0.305 0.2012	VECCHI_GASTRIC_CANCER_ADVANCED_VS_EARLY_DN HG-U133_Plus_2.chip 0.317 0.1853	IGARASHI_ATF4_TARGETS_DN HG-U133_Plus_2.chip 0.287 0.2281	TIEN_INTESTINE_PROBIOTICS_24HR_DN HG-U133A.chip 0.275 0.2458	ONDER_CDH1_TARGETS_3_DN HUMAN_GENE_SYMBOL.chip 0.259 0.2715	SMID_BREAST_CANCER_RELAPSE_IN_PLEURA_DN HG-U133A.chip 0.256 0.277
145748	LYSMD4	chr15q26 HUMAN_GENE_SYMBOL.chip 0.384 0.109	V$NCX_01 HUMAN_GENE_SYMBOL.chip 0.319 0.182	V$GATA6_01 HUMAN_GENE_SYMBOL.chip 0.312 0.1921	V$PAX2_01 HUMAN_GENE_SYMBOL.chip 0.311 0.1925	V$AR_Q6 HUMAN_GENE_SYMBOL.chip 0.305 0.2015	V$MEIS1BHOXA9_01 HUMAN_GENE_SYMBOL.chip 0.3 0.2075	G_PROTEIN_SIGNALING__COUPLED_TO_IP3_SECOND_MESSENGER__PHOSPHOLIPASE_C_ACTIVATING HUMAN_GENE_SYMBOL.chip 0.297 0.2128	ACEVEDO_LIVER_CANCER_WITH_H3K9ME3_UP EntrezGeneIds.chip 0.296 0.214	V$GR_Q6 HUMAN_GENE_SYMBOL.chip 0.296 0.2144	V$PR_01 HUMAN_GENE_SYMBOL.chip 0.294 0.2166	YANG_BREAST_CANCER_ESR1_LASER_UP SEQ_ACCESSION.chip -0.299 0.3326	WONG_ENDMETRIUM_CANCER_DN SEQ_ACCESSION.chip 0.224 0.3361	CHARAFE_BREAST_CANCER_LUMINAL_VS_MESENCHYMAL_UP HG-U133_Plus_2.chip -0.297 0.3369	module_139 HUMAN_GENE_SYMBOL.chip -0.296 0.3389	SETLUR_PROSTATE_CANCER_TMPRSS2_ERG_FUSION_UP HUMAN_GENE_SYMBOL.chip -0.283 0.3637
145773	FAM81A	GCM_PRKCG HUMAN_GENE_SYMBOL.chip 0.644 0.0046	ION_TRANSMEMBRANE_TRANSPORTER_ACTIVITY HUMAN_GENE_SYMBOL.chip 0.632 0.0055	CATION_TRANSMEMBRANE_TRANSPORTER_ACTIVITY HUMAN_GENE_SYMBOL.chip 0.625 0.0062	KEGG_TASTE_TRANSDUCTION EntrezGeneIds.chip 0.59 0.0106	VOLTAGE_GATED_POTASSIUM_CHANNEL_ACTIVITY HUMAN_GENE_SYMBOL.chip 0.588 0.0109	SENSORY_PERCEPTION HUMAN_GENE_SYMBOL.chip 0.583 0.0118	SUBSTRATE_SPECIFIC_TRANSMEMBRANE_TRANSPORTER_ACTIVITY HUMAN_GENE_SYMBOL.chip 0.556 0.0173	TRANSMEMBRANE_TRANSPORTER_ACTIVITY HUMAN_GENE_SYMBOL.chip 0.553 0.0179	GCM_BNIP1 HUMAN_GENE_SYMBOL.chip 0.552 0.0181	KEGG_GLYCOSPHINGOLIPID_BIOSYNTHESIS_LACTO_AND_NEOLACTO_SERIES EntrezGeneIds.chip 0.54 0.0211	JIANG_HYPOXIA_NORMAL SEQ_ACCESSION.chip -0.645 0.014	BIOCARTA_GSK3_PATHWAY EntrezGeneIds.chip -0.632 0.0166	KRIGE_RESPONSE_TO_TOSEDOSTAT_24HR_UP HG-U133_Plus_2.chip -0.615 0.0209	MITSIADES_RESPONSE_TO_APLIDIN_UP HG-U133A.chip -0.613 0.0215	BUYTAERT_PHOTODYNAMIC_THERAPY_STRESS_UP HG-U133A.chip -0.612 0.0216
[truncated: 17,748 more rows]
